# Supplementary material for: Occupation, industry, and the risk of prostate cancer: a case-control study in Montréal, Canada
Source: Environ Health. 2016 Oct 21;15:100. doi: 10.1186/s12940-016-0185-1 (PMC5073998; doi:10.1186/s12940-016-0185-1)
Supplement: Additional file 1: Table S1. — Associations between PCa risk (all PCa, low-grade and high-grade PCa) for ever employment and duration of employment, occupations. (XLS 702 kb) [file 12940_2016_185_MOESM1_ESM.xls]

## Sheet: Table S1
Table S1: Associations between PCa risk (all PCa, low-grade and high-grade PCa) for ever employment and duration of employment, occupations (1)
Click here to access footnotes	All PCa																	Low-grade PCa																	Hihg-grade PCa
Occupations - CCDO code and description	Never		Ever					<10 years					10+ years					Never		Ever					<10 years					10+ years					Never		Ever					<10 years					10+ years
	Case/Ctrl		Case/Ctrl	OR [95%CI] (2)		OR SB [95%CI] (3)		Case/Ctrl	OR [95%CI]		OR SB [95%CI]		Case/Ctrl	OR [95%CI]		OR SB [95%CI]		Case/Ctrl		Case/Ctrl	OR [95%CI]		OR SB [95%CI]		Case/Ctrl	OR [95%CI]		OR SB [95%CI]		Case/Ctrl	OR [95%CI]		OR SB [95%CI]		Case/Ctrl		Case/Ctrl	OR [95%CI]		OR SB [95%CI]		Case/Ctrl	OR [95%CI]		OR SB [95%CI]		Case/Ctrl	OR [95%CI]
11: MANAGERIAL, ADMINISTRATIVE AND RELATED OCCUPATIONS	1443/1484		494/510	1.00 (0.84-1.19)		1.00 (0.84-1.19)		102/128	0.88 (0.65-1.20)		0.90 (0.67-1.20)		392/382	1.04 (0.86-1.26)		1.04 (0.86-1.25)		1028/1484		377/510	1.03 (0.85-1.24)		1.03 (0.86-1.24)		80/128	0.94 (0.68-1.30)		0.95 (0.70-1.30)		297/382	1.06 (0.86-1.30)		1.06 (0.86-1.29)		408/1484		116/510	0.96 (0.74-1.25)		0.97 (0.75-1.25)		21/128	0.73 (0.44-1.20)		0.80 (0.51-1.25)		95/382	1.04 (0.78-1.39)
111: OFFICIALS AND ADMINISTRATORS UNIQUE TO GOVERNMENT	1875/1936		62/58	1.19 (0.79-1.80)		1.17 (0.80-1.70)		19/31	0.70 (0.37-1.31)		0.78 (0.46-1.33)		43/27	1.77 (1.01-3.08)*		1.55 (0.95-2.51)		1358/1936		47/58	1.19 (0.77-1.85)		1.16 (0.78-1.73)		15/31	0.72 (0.37-1.42)		0.81 (0.46-1.41)		32/27	1.74 (0.97-3.14)		1.52 (0.92-2.51)		509/1936		15/58	1.24 (0.67-2.29)		1.20 (0.71-2.01)		4/31	0.66 (0.22-1.95)		0.89 (0.43-1.84)		11/27	1.89 (0.89-4.04)
1111: MEMBERS OF LEGISLATIVE BODIES	1930/1983		7/11	0.71 (0.26-1.95)		0.85 (0.42-1.73)		4/7	0.49 (0.14-1.73)		0.77 (0.36-1.67)		3/4	1.52 (0.25-9.29)		1.11 (0.47-2.64)		1399/1983		6/11	0.82 (0.28-2.37)		0.92 (0.45-1.90)		4/7	0.67 (0.19-2.36)		0.87 (0.40-1.90)		2/4	1.35 (0.19-9.79)		1.09 (0.45-2.61)		523/1983		1/11	0.43 (0.05-3.41)		0.92 (0.38-2.23)		0/7					1/4	2.20 (0.20-24.55)
1111110: LEGISLATIVE MEMBER (GOV. SERV.)	1933/1987		4/7	0.69 (0.18-2.67)		0.89 (0.40-1.97)		4/4	0.81 (0.20-3.38)		0.95 (0.42-2.12)		0/3					1401/1987		4/7	0.95 (0.24-3.73)		1.00 (0.45-2.21)		4/4	1.11 (0.26-4.68)		1.05 (0.47-2.37)		0/3					524/1987		0/7					0/4					0/3
1113: GOVERNMENT ADMINISTRATORS	1918/1977		19/17	1.13 (0.55-2.33)		1.09 (0.61-1.95)		6/10	0.63 (0.21-1.90)		0.82 (0.40-1.71)		13/7	1.79 (0.66-4.89)		1.34 (0.66-2.70)		1390/1977		15/17	1.18 (0.55-2.54)		1.12 (0.61-2.04)		4/10	0.56 (0.16-1.93)		0.81 (0.38-1.76)		11/7	2.02 (0.71-5.74)		1.41 (0.69-2.89)		520/1977		4/17	1.02 (0.33-3.18)		1.06 (0.50-2.23)		2/10	0.92 (0.19-4.49)		1.07 (0.47-2.47)		2/7	1.17 (0.23-5.88)
1113130: ADMINISTRATOR, GOVERNMENT DEPARTMENT (GOV. SERV.)	1930/1989		7/5	1.28 (0.38-4.25)		1.11 (0.52-2.38)		3/4	0.73 (0.16-3.42)		0.92 (0.40-2.11)		4/1	3.42 (0.36-32.74)		1.23 (0.50-3.03)		1399/1989		6/5	1.54 (0.44-5.41)		1.20 (0.55-2.59)		3/4	1.03 (0.21-4.92)		1.03 (0.45-2.36)		3/1	3.62 (0.35-37.75)				523/1989		1/5	0.68 (0.08-5.93)		1.00 (0.41-2.46)		0/4					1/1	3.09 (0.19-51.19)
1116: INSPECTORS AND REGULATORY OFFICERS, GOVERNMENT	1910/1982		27/12	2.73 (1.22-6.16)*		1.83 (0.98-3.42)		11/4	2.92 (0.80-10.71)		1.49 (0.68-3.26)		16/8	2.62 (0.93-7.39)		1.59 (0.78-3.24)		1384/1982		21/12	2.82 (1.22-6.55)*		1.83 (0.97-3.47)		9/4	3.15 (0.83-11.92)		1.52 (0.69-3.36)		12/8	2.62 (0.88-7.73)		1.57 (0.76-3.24)		518/1982		6/12	2.55 (0.87-7.48)		1.60 (0.77-3.31)		2/4	2.34 (0.38-14.31)		1.34 (0.57-3.18)		4/8	2.66 (0.70-10.08)
1116199: OTHER INSPECTORS AND REGULATORY OFFICERS, GOVERNMENT	1930/1990		7/4	1.71 (0.42-7.00)		1.21 (0.54-2.70)		4/2	1.44 (0.24-8.44)		1.10 (0.47-2.60)		3/2	2.27 (0.22-23.37)		1.15 (0.46-2.83)		1400/1990		5/4	1.61 (0.36-7.17)		1.17 (0.52-2.66)		3/2	1.39 (0.22-9.04)		1.10 (0.46-2.62)		2/2	2.05 (0.17-24.56)				522/1990		2/4	2.02 (0.32-12.66)		1.25 (0.53-2.97)		1/2	1.62 (0.14-18.95)				1/2	2.77 (0.16-46.48)
1119: OFFICIALS AND ADMINISTRATORS UNIQUE TO GOVERNMENT, N.E.C.	1915/1972		22/22	1.11 (0.56-2.19)		1.08 (0.62-1.88)		13/14	1.38 (0.55-3.50)		1.19 (0.61-2.35)		9/8	0.86 (0.32-2.31)		0.94 (0.47-1.88)		1388/1972		17/22	1.11 (0.54-2.29)		1.08 (0.60-1.93)		11/14	1.50 (0.57-3.94)		1.25 (0.63-2.48)		6/8	0.75 (0.25-2.25)		0.89 (0.43-1.86)		519/1972		5/22	1.14 (0.41-3.19)		1.11 (0.55-2.26)		2/14	1.00 (0.20-4.85)		1.10 (0.48-2.53)		3/8	1.24 (0.32-4.77)
1119166: WELFARE AND COMPENSATION OFFICER (GOV. SERV.)	1930/1989		7/5	1.78 (0.45-7.02)		1.23 (0.55-2.73)		3/2	17.52 (0.22-1407.12)		1.16 (0.45-3.03)		4/3	1.06 (0.23-4.92)		1.03 (0.45-2.35)		1399/1989		6/5	2.00 (0.49-8.21)		1.27 (0.57-2.84)		3/2	19.76 (0.30-1282.07)		1.20 (0.46-3.12)		3/3	1.04 (0.20-5.43)		1.03 (0.44-2.40)		523/1989		1/5	1.12 (0.11-10.89)		1.09 (0.44-2.69)		0/2					1/3	1.15 (0.12-11.29)
1119299: OTHER GOVERNMENT OFFICIALS	1929/1987		8/7	1.10 (0.35-3.48)		1.05 (0.50-2.22)		3/5	0.76 (0.15-3.84)		0.94 (0.41-2.18)		5/2	1.61 (0.29-8.96)		1.14 (0.49-2.67)		1400/1987		5/7	0.88 (0.25-3.17)		0.97 (0.44-2.11)		2/5	0.66 (0.11-4.01)		0.93 (0.39-2.20)		3/2	1.23 (0.19-7.99)		1.07 (0.45-2.55)		521/1987		3/7	1.88 (0.44-8.12)		1.29 (0.57-2.92)		1/5	1.17 (0.12-11.35)		1.14 (0.46-2.81)		2/2	2.93 (0.39-21.99)
113/114: OTHER MANAGERS AND ADMINISTRATORS	1590/1636		347/358	1.01 (0.84-1.23)		1.01 (0.84-1.22)		98/104	1.02 (0.74-1.40)		1.02 (0.75-1.38)		249/254	1.01 (0.81-1.26)		1.01 (0.82-1.25)		1139/1636		266/358	1.04 (0.85-1.28)		1.04 (0.85-1.27)		77/104	1.08 (0.76-1.52)		1.07 (0.78-1.48)		189/254	1.03 (0.81-1.30)		1.03 (0.82-1.29)		444/1636		80/358	0.96 (0.72-1.29)		0.97 (0.73-1.29)		20/104	0.84 (0.50-1.41)		0.90 (0.57-1.42)		60/254	1.01 (0.73-1.41)
1130: GENERAL MANAGERS AND OTHER SENIOR OFFICIALS	1863/1927		74/67	1.36 (0.93-1.98)		1.31 (0.92-1.86)		30/30	1.15 (0.64-2.06)		1.11 (0.67-1.84)		44/37	1.51 (0.94-2.45)		1.40 (0.91-2.16)		1346/1927		59/67	1.44 (0.97-2.15)		1.37 (0.95-1.99)		26/30	1.32 (0.72-2.42)		1.23 (0.74-2.07)		33/37	1.52 (0.91-2.55)		1.40 (0.88-2.21)		509/1927		15/67	1.16 (0.64-2.11)		1.14 (0.68-1.90)		4/30	0.67 (0.22-1.98)		0.90 (0.43-1.86)		11/37	1.56 (0.76-3.18)
1130122: GENERAL MANAGER, CONSTRUCTION (CONSTRUCTION)	1929/1984		8/10	0.94 (0.34-2.60)		0.98 (0.48-1.99)		5/2	1.91 (0.35-10.35)		1.19 (0.51-2.78)		3/8	0.56 (0.14-2.32)		0.84 (0.38-1.88)		1398/1984		7/10	1.08 (0.38-3.10)		1.05 (0.51-2.15)		4/2	1.94 (0.34-11.17)		1.20 (0.51-2.82)		3/8	0.76 (0.18-3.13)		0.93 (0.42-2.09)		523/1984		1/10	0.52 (0.06-4.23)		0.95 (0.39-2.32)		1/2	1.81 (0.16-21.01)				0/8
1130126: GENERAL MANAGER, FINANCE (BANK. & FINANCE)	1925/1989		12/5	3.55 (1.01-12.49)*		1.63 (0.75-3.54)		5/3	1.93 (0.37-10.17)		1.20 (0.52-2.79)		7/2	6.68 (0.93-48.16)		1.47 (0.61-3.55)		1395/1989		10/5	3.88 (1.07-14.10)*		1.66 (0.76-3.63)		4/3	1.97 (0.35-11.04)		1.21 (0.51-2.83)		6/2	7.73 (1.04-57.56)*		1.52 (0.63-3.66)		522/1989		2/5	2.66 (0.45-15.80)		1.34 (0.57-3.16)		1/3	1.89 (0.17-21.15)				1/2	3.95 (0.27-57.78)
1130130: GENERAL MANAGER, PRODUCTION (PROF. & TECH., N.E.C.)	1925/1985		12/9	1.44 (0.59-3.54)		1.23 (0.63-2.38)		5/3	1.68 (0.38-7.36)		1.19 (0.52-2.68)		7/6	1.31 (0.42-4.07)		1.14 (0.54-2.38)		1395/1985		10/9	1.62 (0.63-4.15)		1.30 (0.66-2.56)		5/3	2.32 (0.52-10.31)		1.31 (0.58-2.98)		5/6	1.25 (0.37-4.29)		1.11 (0.52-2.39)		522/1985		2/9	0.97 (0.20-4.58)		1.05 (0.46-2.42)		0/3					2/6	1.52 (0.30-7.71)
1130134: GENERAL MANAGER, SALES AND ADVERTISING (PROF. & TECH., N.E.C.)	1923/1977		14/17	1.18 (0.53-2.64)		1.11 (0.60-2.07)		4/9	0.65 (0.16-2.60)		0.88 (0.39-1.95)		10/8	1.60 (0.59-4.37)		1.27 (0.63-2.56)		1395/1977		10/17	1.12 (0.47-2.71)		1.08 (0.56-2.07)		3/9	0.65 (0.14-2.98)		0.90 (0.39-2.05)		7/8	1.50 (0.50-4.45)		1.22 (0.59-2.52)		520/1977		4/17	1.36 (0.43-4.32)		1.19 (0.56-2.52)		1/9	0.67 (0.08-5.89)		1.04 (0.43-2.55)		3/8	1.93 (0.48-7.67)
1130138: GENERAL MANAGER, SERVICES (PROF. & TECH., N.E.C.)	1926/1981		11/13	0.96 (0.39-2.33)		0.98 (0.51-1.90)		5/9	0.48 (0.15-1.56)		0.75 (0.35-1.59)		6/4	2.90 (0.59-14.21)		1.36 (0.59-3.13)		1396/1981		9/13	1.07 (0.42-2.73)		1.04 (0.53-2.06)		5/9	0.65 (0.20-2.12)		0.85 (0.40-1.82)		4/4	2.71 (0.50-14.58)		1.31 (0.56-3.07)		522/1981		2/13	0.69 (0.15-3.23)		0.95 (0.42-2.19)		0/9					2/4	3.54 (0.49-25.49)
1130199: OTHER GENERAL MANAGERS AND SENIOR OFFICIALS	1925/1984		12/10	1.23 (0.50-3.02)		1.13 (0.58-2.19)		5/5	0.91 (0.23-3.53)		0.98 (0.44-2.17)		7/5	1.53 (0.47-4.97)		1.20 (0.57-2.56)		1397/1984		8/10	1.04 (0.39-2.81)		1.03 (0.51-2.07)		3/5	0.67 (0.14-3.14)		0.91 (0.40-2.08)		5/5	1.44 (0.40-5.15)		1.17 (0.54-2.54)		520/1984		4/10	1.98 (0.59-6.62)		1.38 (0.64-2.96)		2/5	1.94 (0.34-11.06)		1.29 (0.55-3.04)		2/5	1.94 (0.37-10.24)
1131: MANAGEMENT OCCUPATIONS: NATURAL SCIENCES, ENGINEERING AND MATHEMATICS	1906/1961		31/33	1.02 (0.58-1.77)		1.02 (0.63-1.65)		15/14	1.48 (0.63-3.45)		1.26 (0.66-2.39)		16/19	0.77 (0.38-1.59)		0.85 (0.48-1.52)		1383/1961		22/33	0.92 (0.50-1.68)		0.95 (0.57-1.58)		11/14	1.35 (0.54-3.36)		1.19 (0.61-2.32)		11/19	0.69 (0.31-1.54)		0.81 (0.44-1.51)		516/1961		8/33	1.20 (0.53-2.75)		1.15 (0.61-2.17)		3/14	1.45 (0.38-5.51)		1.24 (0.56-2.73)		5/19	1.06 (0.38-2.98)
1131114: MANAGER, DATA PROCESSING AND SYSTEMS ANALYSIS (PROF. & TECH., N.E.C.)	1929/1980		8/14	0.64 (0.25-1.62)		0.80 (0.40-1.56)		3/6	0.80 (0.17-3.72)		0.95 (0.41-2.17)		5/8	0.56 (0.18-1.80)		0.80 (0.38-1.68)		1399/1980		6/14	0.63 (0.23-1.73)		0.81 (0.40-1.63)		1/6	0.34 (0.04-3.15)		0.86 (0.35-2.11)		5/8	0.75 (0.23-2.42)		0.90 (0.43-1.92)		522/1980		2/14	0.69 (0.15-3.17)		0.95 (0.42-2.18)		2/6	2.44 (0.41-14.61)		1.36 (0.57-3.21)		0/8
1131118: MANAGER, ENGINEERING (PROF. & TECH., N.E.C.)	1916/1979		21/15	1.54 (0.73-3.27)		1.32 (0.73-2.40)		11/7	2.25 (0.74-6.87)		1.44 (0.69-3.00)		10/8	1.10 (0.40-3.03)		1.06 (0.52-2.14)		1391/1979		14/15	1.30 (0.57-2.94)		1.18 (0.63-2.20)		9/7	2.37 (0.74-7.58)		1.45 (0.69-3.08)		5/8	0.69 (0.21-2.29)		0.88 (0.41-1.87)		518/1979		6/15	2.09 (0.76-5.80)		1.49 (0.73-3.02)		1/7	1.01 (0.12-8.98)		1.12 (0.46-2.73)		5/8	2.54 (0.78-8.34)
1132: MANAGEMENT OCCUPATIONS, SOCIAL SCIENCES AND RELATED FIELDS	1932/1984		5/10	0.55 (0.17-1.77)		0.79 (0.37-1.67)		3/4	0.92 (0.18-4.80)		0.99 (0.43-2.30)		2/6	0.34 (0.06-1.86)		0.77 (0.33-1.81)		1400/1984		5/10	0.74 (0.23-2.38)		0.89 (0.42-1.90)		3/4	1.24 (0.24-6.50)		1.08 (0.46-2.51)		2/6	0.45 (0.08-2.50)		0.84 (0.36-1.97)		524/1984		0/10					0/4					0/6
1133: ADMINISTRATORS IN TEACHING AND RELATED FIELDS	1910/1970		27/24	1.24 (0.67-2.28)		1.17 (0.70-1.97)		13/14	1.05 (0.45-2.46)		1.04 (0.55-1.97)		14/10	1.46 (0.62-3.47)		1.25 (0.65-2.39)		1382/1970		23/24	1.39 (0.74-2.62)		1.27 (0.74-2.16)		10/14	1.06 (0.43-2.62)		1.05 (0.54-2.04)		13/10	1.79 (0.74-4.32)		1.39 (0.72-2.69)		520/1970		4/24	0.82 (0.27-2.45)		0.96 (0.46-1.99)		3/14	1.07 (0.29-3.98)		1.11 (0.51-2.44)		1/10	0.47 (0.06-3.78)
1133142: PRINCIPAL (EDUC.)	1920/1981		17/13	1.47 (0.65-3.28)		1.26 (0.68-2.36)		9/8	1.25 (0.44-3.57)		1.12 (0.54-2.29)		8/5	1.82 (0.52-6.29)		1.27 (0.59-2.74)		1391/1981		14/13	1.56 (0.67-3.63)		1.30 (0.69-2.47)		7/8	1.26 (0.41-3.84)		1.12 (0.54-2.35)		7/5	2.06 (0.57-7.41)		1.33 (0.61-2.90)		521/1981		3/13	1.19 (0.32-4.40)		1.12 (0.51-2.46)		2/8	1.25 (0.25-6.30)		1.17 (0.50-2.70)		1/5	1.07 (0.12-9.73)
1134: ADMINISTRATORS IN MEDICINE AND HEALTH	1932/1985		5/9	0.46 (0.14-1.51)		0.74 (0.35-1.57)		4/6	0.66 (0.16-2.74)		0.88 (0.39-1.98)		1/3	0.20 (0.02-2.08)				1402/1985		3/9	0.36 (0.09-1.45)		0.72 (0.32-1.61)		3/6	0.64 (0.14-3.01)		0.90 (0.39-2.06)		0/3					522/1985		2/9	0.78 (0.16-3.87)		0.99 (0.43-2.30)		1/6	0.71 (0.08-6.50)		1.05 (0.43-2.59)		1/3	0.83 (0.08-8.45)
1134199: OTHER ADMINISTRATORS IN MEDICINE AND HEALTH	1933/1988		4/6	0.46 (0.12-1.78)		0.77 (0.35-1.71)		3/4	0.62 (0.12-3.22)		0.89 (0.38-2.07)		1/2	0.25 (0.02-2.88)				1403/1988		2/6	0.29 (0.06-1.58)		0.74 (0.32-1.74)		2/4	0.53 (0.08-3.33)		0.89 (0.37-2.11)		0/2					522/1988		2/6	1.00 (0.19-5.34)		1.07 (0.46-2.49)		1/4	0.94 (0.09-9.36)		1.11 (0.45-2.73)		1/2	1.01 (0.09-11.63)
1135: FINANCIAL MANAGEMENT OCCUPATIONS	1881/1944		56/50	1.04 (0.68-1.58)		1.04 (0.70-1.52)		16/17	1.02 (0.48-2.15)		1.02 (0.56-1.85)		40/33	1.05 (0.64-1.73)		1.04 (0.67-1.62)		1362/1944		43/50	1.03 (0.66-1.62)		1.03 (0.68-1.55)		12/17	0.99 (0.45-2.21)		1.01 (0.54-1.87)		31/33	1.05 (0.62-1.79)		1.04 (0.65-1.67)		511/1944		13/50	1.09 (0.57-2.07)		1.09 (0.64-1.87)		4/17	1.15 (0.37-3.60)		1.15 (0.54-2.41)		9/33	1.06 (0.49-2.29)
1135110: COMPTROLLER (PROF. & TECH., N.E.C.)	1920/1983		17/11	1.59 (0.68-3.69)		1.31 (0.69-2.49)		6/4	1.74 (0.42-7.27)		1.21 (0.54-2.71)		11/7	1.51 (0.53-4.27)		1.22 (0.60-2.50)		1391/1983		14/11	1.67 (0.69-4.02)		1.34 (0.70-2.58)		4/4	1.54 (0.33-7.22)		1.16 (0.51-2.65)		10/7	1.72 (0.59-5.00)		1.30 (0.63-2.68)		521/1983		3/11	1.34 (0.35-5.06)		1.17 (0.53-2.58)		2/4	2.35 (0.38-14.48)		1.34 (0.56-3.18)		1/7	0.72 (0.08-6.13)
1135114: MANAGER, BANK (BANK. & FINANCE)	1916/1974		21/20	0.76 (0.40-1.45)		0.83 (0.48-1.43)		8/7	0.95 (0.33-2.74)		0.99 (0.48-2.02)		13/13	0.67 (0.30-1.50)		0.79 (0.42-1.48)		1389/1974		16/20	0.74 (0.37-1.49)		0.82 (0.47-1.46)		6/7	0.89 (0.28-2.79)		0.97 (0.46-2.04)		10/13	0.66 (0.28-1.58)		0.80 (0.42-1.55)		519/1974		5/20	0.85 (0.31-2.31)		0.96 (0.48-1.94)		2/7	1.19 (0.24-5.88)		1.15 (0.50-2.66)		3/13	0.70 (0.19-2.51)
1135122: CREDIT MANAGER (PROF. & TECH., N.E.C.)	1929/1990		8/4	2.05 (0.60-7.00)		1.34 (0.62-2.87)		3/1	3.17 (0.32-31.90)				5/3	1.68 (0.39-7.27)		1.19 (0.53-2.68)		1401/1990		4/4	1.39 (0.34-5.70)		1.13 (0.50-2.52)		1/1	1.24 (0.07-20.69)				3/3	1.48 (0.29-7.57)		1.13 (0.49-2.63)		520/1990		4/4	4.04 (0.96-16.99)		1.65 (0.73-3.72)		2/1	12.61 (1.09-145.44)*				2/3	2.20 (0.35-13.80)
1135199: OTHER FINANCIAL MANAGEMENT OCCUPATIONS	1924/1978		13/16	0.83 (0.37-1.86)		0.90 (0.49-1.68)		4/10	0.38 (0.11-1.31)		0.70 (0.32-1.50)		9/6	1.62 (0.52-5.01)		1.24 (0.59-2.60)		1394/1978		11/16	0.88 (0.38-2.05)		0.94 (0.50-1.78)		4/10	0.47 (0.14-1.64)		0.76 (0.35-1.65)		7/6	1.59 (0.48-5.25)		1.23 (0.57-2.62)		522/1978		2/16	0.64 (0.14-2.89)		0.93 (0.41-2.12)		0/10					2/6	1.71 (0.32-8.99)
1136: PERSONNEL AND INDUSTRIAL RELATIONS MANAGEMENT OCCUPATIONS	1922/1980		15/14	0.92 (0.43-1.95)		0.95 (0.52-1.73)		11/8	1.27 (0.50-3.27)		1.14 (0.58-2.25)		4/6	0.49 (0.13-1.82)		0.78 (0.36-1.71)		1395/1980		10/14	0.79 (0.34-1.83)		0.88 (0.46-1.66)		9/8	1.36 (0.51-3.67)		1.18 (0.59-2.37)		1/6	0.15 (0.02-1.31)		0.74 (0.30-1.81)		519/1980		5/14	1.40 (0.49-3.98)		1.22 (0.60-2.50)		2/8	1.03 (0.22-4.98)		1.11 (0.48-2.55)		3/6	1.77 (0.43-7.38)
1136114: PERSONNEL MANAGER (PROF. & TECH., N.E.C.)	1925/1981		12/13	0.74 (0.33-1.68)		0.84 (0.45-1.58)		10/7	1.28 (0.47-3.47)		1.14 (0.56-2.29)		2/6	0.22 (0.04-1.11)		0.68 (0.29-1.57)		1396/1981		9/13	0.71 (0.30-1.73)		0.84 (0.43-1.62)		8/7	1.33 (0.46-3.81)		1.16 (0.57-2.38)		1/6	0.14 (0.02-1.16)		0.73 (0.30-1.77)		521/1981		3/13	0.87 (0.24-3.12)		1.00 (0.46-2.18)		2/7	1.17 (0.24-5.74)		1.15 (0.50-2.64)		1/6	0.53 (0.06-4.57)
1137: SALES AND ADVERTISING MANAGEMENT OCCUPATIONS	1879/1931		58/63	0.94 (0.63-1.39)		0.95 (0.66-1.37)		33/22	1.41 (0.80-2.49)		1.30 (0.79-2.13)		25/41	0.63 (0.36-1.10)		0.71 (0.44-1.15)		1367/1931		38/63	0.82 (0.52-1.27)		0.85 (0.57-1.27)		20/22	1.14 (0.60-2.15)		1.11 (0.65-1.88)		18/41	0.61 (0.33-1.12)		0.70 (0.42-1.18)		505/1931		19/63	1.26 (0.72-2.18)		1.21 (0.75-1.96)		12/22	2.13 (1.02-4.46)*		1.70 (0.94-3.06)		7/41	0.73 (0.32-1.68)
1137110: MANAGER, ADVERTISING (PROF. & TECH., N.E.C.)	1929/1987		8/7	1.06 (0.37-3.02)		1.04 (0.51-2.12)		6/4	1.46 (0.40-5.36)		1.16 (0.53-2.53)		2/3	0.57 (0.09-3.56)		0.89 (0.38-2.12)		1399/1987		6/7	1.09 (0.35-3.36)		1.05 (0.50-2.20)		4/4	1.27 (0.31-5.29)		1.10 (0.49-2.47)		2/3	0.86 (0.14-5.41)		0.99 (0.42-2.35)		522/1987		2/7	1.00 (0.20-4.97)		1.06 (0.46-2.46)		2/4	2.09 (0.37-11.83)		1.32 (0.56-3.10)		0/3
1137118: MANAGER, SALES (PROF. & TECH., N.E.C.)	1891/1945		46/49	0.98 (0.63-1.53)		0.99 (0.66-1.48)		26/17	1.77 (0.91-3.47)		1.49 (0.85-2.58)		20/32	0.58 (0.32-1.08)		0.68 (0.41-1.15)		1376/1945		29/49	0.82 (0.50-1.35)		0.86 (0.55-1.34)		15/17	1.37 (0.65-2.90)		1.23 (0.68-2.23)		14/32	0.54 (0.27-1.07)		0.67 (0.38-1.17)		508/1945		16/49	1.41 (0.77-2.58)		1.31 (0.78-2.20)		10/17	2.80 (1.21-6.49)*		1.91 (1.01-3.62)*		6/32	0.74 (0.30-1.84)
1137199: OTHER SALES AND ADVERTISING MANAGEMENT OCCUPATIONS	1929/1984		8/10	0.91 (0.32-2.63)		0.97 (0.47-1.99)		6/4	1.10 (0.30-4.06)		1.04 (0.48-2.29)		2/6	0.62 (0.09-4.13)		0.92 (0.38-2.19)		1399/1984		6/10	0.90 (0.29-2.83)		0.97 (0.46-2.04)		4/4	0.99 (0.24-4.14)		1.02 (0.45-2.28)		2/6	0.79 (0.12-5.33)		0.97 (0.41-2.33)		522/1984		2/10	0.96 (0.19-4.77)		1.05 (0.46-2.43)		2/4	1.45 (0.26-8.22)		1.21 (0.51-2.84)		0/6
1141: PURCHASING MANAGEMENT OCCUPATIONS	1931/1989		6/5	0.78 (0.22-2.81)		0.92 (0.42-2.01)		1/4	0.13 (0.01-1.40)		0.75 (0.30-1.87)		5/1	3.17 (0.35-28.37)		1.23 (0.50-3.01)		1400/1989		5/5	0.83 (0.22-3.21)		0.95 (0.43-2.10)		1/4	0.16 (0.01-1.77)		0.79 (0.32-1.96)		4/1	3.31 (0.35-31.37)		1.24 (0.50-3.05)		523/1989		1/5	0.62 (0.07-5.44)		0.99 (0.40-2.42)		0/4					1/1	2.79 (0.17-45.42)
1141114: MANAGER, PURCHASING (PROF. & TECH., N.E.C.)	1932/1989		5/5	0.69 (0.18-2.62)		0.89 (0.40-1.96)		1/4	0.13 (0.01-1.40)		0.75 (0.30-1.87)		4/1	2.83 (0.30-26.39)		1.20 (0.49-2.94)		1401/1989		4/5	0.70 (0.17-2.92)		0.90 (0.40-2.03)		1/4	0.16 (0.01-1.77)		0.79 (0.32-1.96)		3/1	2.74 (0.27-27.89)				523/1989		1/5	0.66 (0.08-5.84)		1.00 (0.41-2.45)		0/4					1/1	3.13 (0.19-50.51)
1142: SERVICES MANAGEMENT OCCUPATIONS	1909/1966		28/28	0.98 (0.55-1.75)		0.99 (0.60-1.63)		16/16	1.00 (0.45-2.24)		1.01 (0.54-1.88)		12/12	0.95 (0.41-2.21)		0.98 (0.52-1.85)		1384/1966		21/28	1.00 (0.54-1.88)		1.01 (0.60-1.71)		13/16	1.13 (0.49-2.62)		1.09 (0.57-2.06)		8/12	0.85 (0.33-2.18)		0.93 (0.47-1.84)		517/1966		7/28	0.94 (0.39-2.25)		1.00 (0.52-1.92)		3/16	0.69 (0.18-2.58)		0.95 (0.43-2.09)		4/12	1.26 (0.39-4.04)
1142110: HOTEL MANAGER (CATER. & LODG.)	1930/1986		7/8	1.03 (0.33-3.17)		1.02 (0.49-2.14)		7/5	1.40 (0.40-4.92)		1.15 (0.53-2.48)		0/3					1400/1986		5/8	1.03 (0.30-3.52)		1.03 (0.48-2.21)		5/5	1.40 (0.36-5.40)		1.15 (0.52-2.53)		0/3					522/1986		2/8	1.06 (0.21-5.43)		1.08 (0.47-2.51)		2/5	1.45 (0.26-8.14)		1.21 (0.52-2.84)		0/3
1142114: MANAGER, FOOD AND BEVERAGE (CATER. & LODG.)	1932/1986		5/8	0.64 (0.19-2.22)		0.85 (0.40-1.84)		2/5	0.37 (0.06-2.46)		0.82 (0.34-1.96)		3/3	1.00 (0.19-5.18)		1.01 (0.43-2.35)		1402/1986		3/8	0.51 (0.12-2.16)		0.82 (0.36-1.85)		2/5	0.48 (0.07-3.21)		0.88 (0.37-2.10)		1/3	0.47 (0.05-4.67)				522/1986		2/8	1.03 (0.20-5.27)		1.07 (0.46-2.49)		0/5					2/3	2.26 (0.36-14.09)
1142199: OTHER SERVICES MANAGEMENT OCCUPATIONS	1922/1983		15/11	1.23 (0.52-2.88)		1.13 (0.59-2.15)		6/7	0.83 (0.24-2.91)		0.94 (0.44-2.04)		9/4	1.70 (0.52-5.64)		1.25 (0.59-2.67)		1393/1983		12/11	1.32 (0.54-3.23)		1.17 (0.61-2.27)		5/7	0.96 (0.26-3.54)		1.00 (0.46-2.20)		7/4	1.74 (0.50-6.09)		1.26 (0.58-2.72)		521/1983		3/11	0.97 (0.25-3.75)		1.05 (0.47-2.32)		1/7	0.49 (0.05-4.64)		1.00 (0.40-2.45)		2/4	1.63 (0.29-9.07)
1143: PRODUCTION MANAGEMENT OCCUPATIONS	1911/1954		26/40	0.74 (0.43-1.26)		0.79 (0.50-1.27)		12/12	1.58 (0.63-3.98)		1.29 (0.66-2.52)		14/28	0.49 (0.25-0.97)*		0.62 (0.36-1.09)		1385/1954		20/40	0.77 (0.43-1.38)		0.83 (0.50-1.36)		10/12	1.85 (0.71-4.85)		1.39 (0.70-2.76)		10/28	0.47 (0.22-1.00)		0.63 (0.34-1.15)		518/1954		6/40	0.68 (0.28-1.65)		0.84 (0.43-1.62)		2/12	0.98 (0.20-4.71)		1.09 (0.48-2.51)		4/28	0.58 (0.20-1.70)
1143114: MANAGER, INDUSTRIAL AND MANUFACTURING PRODUCTION (PROF. & TECH., N.E.C.)	1913/1961		24/33	0.88 (0.49-1.57)		0.91 (0.55-1.50)		12/13	1.52 (0.60-3.83)		1.26 (0.64-2.47)		12/20	0.60 (0.28-1.29)		0.73 (0.40-1.34)		1387/1961		18/33	0.89 (0.48-1.67)		0.93 (0.55-1.58)		9/13	1.57 (0.58-4.22)		1.27 (0.63-2.55)		9/20	0.61 (0.26-1.40)		0.76 (0.40-1.43)		518/1961		6/33	0.87 (0.35-2.16)		0.97 (0.50-1.88)		3/13	1.47 (0.38-5.64)		1.24 (0.56-2.75)		3/20	0.61 (0.18-2.13)
1145: MANAGEMENT OCCUPATIONS, CONSTRUCTION OPERATIONS	1918/1968		19/26	0.82 (0.42-1.58)		0.87 (0.51-1.51)		5/11	0.51 (0.16-1.64)		0.76 (0.36-1.62)		14/15	1.03 (0.46-2.30)		1.02 (0.55-1.91)		1390/1968		15/26	0.88 (0.44-1.78)		0.93 (0.52-1.64)		5/11	0.68 (0.21-2.19)		0.87 (0.41-1.84)		10/15	1.03 (0.43-2.46)		1.03 (0.53-1.97)		520/1968		4/26	0.66 (0.22-1.99)		0.87 (0.42-1.82)		0/11					4/15	1.08 (0.34-3.43)
1145110: CONSTRUCTION MANAGER (CONSTRUCTION)	1925/1981		12/13	1.13 (0.48-2.70)		1.08 (0.56-2.07)		5/7	0.63 (0.18-2.16)		0.84 (0.39-1.82)		7/6	2.02 (0.58-7.02)		1.32 (0.61-2.86)		1395/1981		10/13	1.29 (0.52-3.19)		1.16 (0.59-2.25)		5/7	0.85 (0.25-2.93)		0.96 (0.44-2.06)		5/6	2.00 (0.53-7.58)		1.30 (0.59-2.86)		522/1981		2/13	0.76 (0.16-3.52)		0.98 (0.43-2.24)		0/7					2/6	2.21 (0.40-12.34)
1145114: CONSTRUCTION SUPERINTENDENT (CONSTRUCTION)	1929/1980		8/14	0.57 (0.22-1.47)		0.75 (0.38-1.49)		2/5	0.82 (0.13-5.08)		0.97 (0.41-2.30)		6/9	0.50 (0.17-1.51)		0.74 (0.36-1.55)		1399/1980		6/14	0.59 (0.21-1.67)		0.79 (0.39-1.61)		2/5	1.17 (0.18-7.39)		1.06 (0.44-2.52)		4/9	0.46 (0.13-1.60)		0.76 (0.35-1.64)		522/1980		2/14	0.52 (0.11-2.40)		0.88 (0.38-2.01)		0/5					2/9	0.62 (0.13-2.98)
1147: MANAGEMENT OCCUPATIONS, TRANSPORT AND COMMUNICATIONS OPERATIONS	1918/1976		19/18	1.27 (0.62-2.59)		1.17 (0.66-2.09)		10/9	1.30 (0.48-3.52)		1.15 (0.57-2.31)		9/9	1.23 (0.44-3.40)		1.11 (0.55-2.26)		1391/1976		14/18	1.22 (0.56-2.63)		1.14 (0.62-2.09)		6/9	1.03 (0.34-3.17)		1.03 (0.49-2.16)		8/9	1.44 (0.50-4.13)		1.20 (0.59-2.46)		519/1976		5/18	1.44 (0.51-4.07)		1.24 (0.61-2.53)		4/9	2.19 (0.62-7.74)		1.46 (0.67-3.16)		1/9	0.60 (0.07-4.96)
1149: OTHER MANAGERS AND ADMINISTRATORS, N.E.C.	1846/1902		91/92	1.12 (0.80-1.55)		1.11 (0.81-1.51)		36/43	0.88 (0.54-1.45)		0.91 (0.59-1.41)		55/49	1.33 (0.86-2.05)		1.27 (0.86-1.89)		1335/1902		70/92	1.15 (0.81-1.64)		1.13 (0.81-1.58)		27/43	0.89 (0.52-1.51)		0.92 (0.57-1.46)		43/49	1.40 (0.88-2.21)		1.32 (0.87-2.01)		503/1902		21/92	1.06 (0.64-1.78)		1.07 (0.68-1.69)		9/43	0.91 (0.42-1.95)		0.99 (0.54-1.81)		12/49	1.20 (0.62-2.36)
1149126: MANAGER, ADMINISTRATION (PROF. & TECH., N.E.C.)	1867/1924		70/70	1.14 (0.79-1.66)		1.13 (0.79-1.60)		26/35	0.78 (0.44-1.36)		0.83 (0.51-1.35)		44/35	1.53 (0.93-2.52)		1.41 (0.91-2.20)		1355/1924		50/70	1.08 (0.72-1.62)		1.07 (0.74-1.56)		18/35	0.71 (0.38-1.31)		0.79 (0.47-1.33)		32/35	1.49 (0.87-2.53)		1.37 (0.86-2.18)		504/1924		20/70	1.38 (0.81-2.38)		1.31 (0.81-2.10)		8/35	1.03 (0.45-2.33)		1.07 (0.57-2.01)		12/35	1.75 (0.87-3.52)
1149142: MANAGER, REAL ESTATE (INSUR. & REAL ESTATE)	1931/1989		6/5	1.36 (0.37-5.03)		1.13 (0.51-2.47)		2/1	2.23 (0.20-24.82)				4/4	1.08 (0.23-5.20)		1.03 (0.45-2.38)		1400/1989		5/5	1.49 (0.38-5.83)		1.16 (0.52-2.58)		1/1	1.52 (0.09-24.44)				4/4	1.42 (0.29-6.88)		1.13 (0.49-2.59)		523/1989		1/5	1.01 (0.11-9.21)		1.07 (0.44-2.64)		1/1	4.64 (0.28-75.89)				0/4
1149199: MISCELLANEOUS MANAGERS AND ADMINISTRATORS	1930/1983		7/11	0.67 (0.24-1.83)		0.83 (0.41-1.68)		5/7	0.80 (0.23-2.80)		0.93 (0.43-2.01)		2/4	0.49 (0.09-2.73)		0.85 (0.36-1.99)		1399/1983		6/11	0.77 (0.27-2.22)		0.90 (0.44-1.84)		4/7	0.85 (0.22-3.25)		0.96 (0.44-2.13)		2/4	0.67 (0.12-3.75)		0.93 (0.39-2.17)		523/1983		1/11	0.39 (0.05-3.12)		0.90 (0.37-2.19)		1/7	0.66 (0.08-5.72)		1.04 (0.42-2.54)		0/4
117: OCCUPATIONS RELATED TO MANAGEMENT AND ADMINISTRATION	1710/1775		227/219	1.04 (0.83-1.30)		1.04 (0.83-1.29)		86/96	0.92 (0.66-1.29)		0.93 (0.68-1.28)		141/123	1.12 (0.85-1.49)		1.11 (0.85-1.46)		1234/1775		171/219	1.03 (0.81-1.32)		1.03 (0.82-1.31)		67/96	0.95 (0.66-1.36)		0.96 (0.68-1.34)		104/123	1.10 (0.81-1.48)		1.09 (0.82-1.45)		468/1775		56/219	1.09 (0.78-1.54)		1.09 (0.79-1.51)		19/96	0.89 (0.52-1.50)		0.94 (0.59-1.49)		37/123	1.25 (0.83-1.88)
1171: ACCOUNTANTS, AUDITORS AND OTHER FINANCIAL OFFICERS	1827/1897		110/97	1.17 (0.86-1.61)		1.16 (0.86-1.56)		33/38	0.83 (0.49-1.40)		0.87 (0.55-1.37)		77/59	1.41 (0.96-2.07)		1.35 (0.94-1.93)		1323/1897		82/97	1.16 (0.83-1.63)		1.15 (0.83-1.58)		26/38	0.85 (0.49-1.48)		0.89 (0.55-1.44)		56/59	1.37 (0.91-2.07)		1.31 (0.90-1.92)		496/1897		28/97	1.25 (0.79-1.99)		1.22 (0.80-1.86)		7/38	0.78 (0.34-1.81)		0.92 (0.48-1.74)		21/59	1.57 (0.91-2.70)
1171110: SUPERVISOR, ACCOUNTANTS (BANK. & FINANCE)	1930/1989		7/5	1.36 (0.39-4.73)		1.14 (0.52-2.46)		3/2	2.36 (0.25-22.64)		1.16 (0.47-2.86)		4/3	1.02 (0.22-4.69)		1.02 (0.45-2.32)		1399/1989		6/5	1.47 (0.40-5.33)		1.17 (0.53-2.55)		3/2	2.96 (0.31-28.42)		1.22 (0.49-2.99)		3/3	0.95 (0.18-4.92)		1.01 (0.43-2.34)		523/1989		1/5	0.98 (0.11-8.88)		1.07 (0.44-2.62)		0/2					1/3	1.27 (0.13-12.47)
1171114: ACCOUNTANT (PROF. & TECH., N.E.C.)	1892/1948		45/46	1.12 (0.70-1.78)		1.10 (0.72-1.68)		20/20	1.19 (0.59-2.39)		1.13 (0.64-1.99)		25/26	1.07 (0.57-1.98)		1.05 (0.62-1.77)		1371/1948		34/46	1.15 (0.69-1.89)		1.12 (0.72-1.75)		17/20	1.34 (0.65-2.79)		1.22 (0.68-2.19)		17/26	1.00 (0.51-1.98)		1.01 (0.58-1.77)		513/1948		11/46	1.06 (0.52-2.15)		1.07 (0.60-1.90)		3/20	0.75 (0.21-2.65)		0.97 (0.45-2.11)		8/26	1.25 (0.53-2.94)
1171118: ACCOUNTANT, BUDGET (PROF. & TECH., N.E.C.)	1928/1987		9/7	1.14 (0.41-3.15)		1.07 (0.53-2.18)		3/3	0.88 (0.16-4.85)		0.98 (0.42-2.29)		6/4	1.31 (0.36-4.73)		1.12 (0.51-2.43)		1398/1987		7/7	1.19 (0.40-3.51)		1.09 (0.53-2.26)		2/3	0.75 (0.11-5.10)		0.96 (0.40-2.31)		5/4	1.49 (0.39-5.66)		1.17 (0.53-2.58)		522/1987		2/7	1.07 (0.22-5.23)		1.08 (0.47-2.50)		1/3	1.31 (0.13-13.22)				1/4	0.89 (0.10-8.09)
1171134: ACCOUNTANT, TAX (PROF. & TECH., N.E.C.)	1931/1989		6/5	1.12 (0.33-3.79)		1.06 (0.49-2.27)		1/2	0.33 (0.03-3.72)				5/3	1.78 (0.41-7.70)		1.21 (0.54-2.73)		1403/1989		2/5	0.50 (0.09-2.64)		0.85 (0.36-1.98)		0/2					2/3	0.98 (0.16-6.03)		1.02 (0.43-2.41)		520/1989		4/5	3.04 (0.79-11.75)		1.55 (0.70-3.43)		1/2	1.56 (0.14-17.70)				3/3	4.10 (0.79-21.20)
1171138: BRANCH ACCOUNTANT, BANK (BANK. & FINANCE)	1929/1987		8/7	1.33 (0.42-4.20)		1.14 (0.54-2.40)		7/5	1.48 (0.42-5.20)		1.17 (0.54-2.54)		1/2	0.73 (0.04-13.46)				1399/1987		6/7	1.42 (0.42-4.81)		1.16 (0.54-2.50)		5/5	1.51 (0.39-5.79)		1.18 (0.53-2.60)		1/2	1.03 (0.06-19.11)				522/1987		2/7	1.18 (0.22-6.22)		1.11 (0.48-2.59)		2/5	1.48 (0.26-8.28)		1.21 (0.52-2.85)		0/2
1171162: AUDITOR (PROF. & TECH., N.E.C.)	1908/1975		29/19	1.70 (0.88-3.28)		1.45 (0.84-2.50)		9/11	0.88 (0.33-2.34)		0.94 (0.47-1.89)		20/8	2.87 (1.12-7.31)*		1.75 (0.89-3.44)		1381/1975		24/19	1.88 (0.95-3.70)		1.54 (0.88-2.69)		7/11	0.92 (0.32-2.62)		0.98 (0.48-2.00)		17/8	3.23 (1.24-8.40)*		1.85 (0.93-3.66)		519/1975		5/19	1.20 (0.42-3.44)		1.14 (0.56-2.34)		2/11	0.75 (0.15-3.75)		1.02 (0.44-2.35)		3/8	1.84 (0.45-7.54)
1171184: INVESTMENT ANALYST (BANK. & FINANCE)	1931/1989		6/5	1.24 (0.34-4.55)		1.09 (0.50-2.39)		3/1	2.26 (0.23-22.42)				3/4	0.87 (0.17-4.53)		0.98 (0.42-2.27)		1401/1989		4/5	1.10 (0.27-4.52)		1.04 (0.47-2.34)		2/1	1.98 (0.17-22.54)				2/4	0.78 (0.12-4.85)		0.97 (0.41-2.30)		522/1989		2/5	1.81 (0.32-10.34)		1.23 (0.52-2.89)		1/1	3.42 (0.21-56.47)				1/4	1.24 (0.12-12.73)
1171196: PERSONAL FINANCIAL PLANNER (PROF. & TECH., N.E.C.)	1931/1986		6/8	0.71 (0.23-2.17)		0.87 (0.42-1.82)		3/5	0.52 (0.11-2.40)		0.84 (0.37-1.91)		3/3	1.02 (0.20-5.16)		1.02 (0.44-2.36)		1401/1986		4/8	0.61 (0.17-2.16)		0.84 (0.39-1.83)		2/5	0.44 (0.08-2.48)		0.84 (0.36-1.97)		2/3	0.91 (0.15-5.58)		1.00 (0.42-2.37)		522/1986		2/8	1.07 (0.22-5.28)		1.09 (0.47-2.50)		1/5	0.83 (0.09-7.56)		1.08 (0.44-2.65)		1/3	1.44 (0.15-14.10)
1171210: CREDIT OFFICER (BANK. & FINANCE)	1917/1977		20/17	1.17 (0.57-2.40)		1.12 (0.62-1.99)		16/12	1.47 (0.63-3.42)		1.25 (0.66-2.38)		4/5	0.62 (0.15-2.51)		0.86 (0.39-1.93)		1391/1977		14/17	1.04 (0.48-2.27)		1.03 (0.56-1.90)		11/12	1.29 (0.52-3.21)		1.16 (0.59-2.26)		3/5	0.58 (0.12-2.68)		0.87 (0.38-1.99)		518/1977		6/17	1.65 (0.62-4.40)		1.34 (0.67-2.68)		5/12	2.14 (0.70-6.50)		1.50 (0.72-3.13)		1/5	0.76 (0.09-6.69)
1173: ORGANIZATION AND METHODS ANALYSTS	1923/1981		14/13	0.86 (0.39-1.92)		0.92 (0.50-1.71)		9/6	1.03 (0.35-3.02)		1.02 (0.49-2.11)		5/7	0.70 (0.21-2.32)		0.88 (0.41-1.87)		1394/1981		11/13	0.86 (0.37-2.02)		0.93 (0.49-1.77)		7/6	1.01 (0.32-3.16)		1.02 (0.49-2.15)		4/7	0.72 (0.20-2.61)		0.90 (0.41-1.97)		521/1981		3/13	0.90 (0.25-3.25)		1.02 (0.47-2.21)		2/6	1.12 (0.22-5.78)		1.13 (0.49-2.63)		1/7	0.67 (0.08-5.55)
1173114: METHODS AND PROCEDURES ANALYST (PROF. & TECH., N.E.C.)	1925/1984		12/10	1.04 (0.43-2.51)		1.03 (0.54-1.98)		8/4	1.57 (0.46-5.40)		1.20 (0.56-2.59)		4/6	0.64 (0.17-2.41)		0.86 (0.39-1.90)		1396/1984		9/10	1.00 (0.39-2.56)		1.01 (0.51-1.99)		6/4	1.51 (0.41-5.57)		1.18 (0.54-2.59)		3/6	0.60 (0.14-2.58)		0.87 (0.39-1.96)		521/1984		3/10	1.25 (0.33-4.68)		1.14 (0.52-2.51)		2/4	1.83 (0.32-10.36)		1.28 (0.54-3.00)		1/6	0.81 (0.10-6.91)
1174: PERSONNEL AND RELATED OFFICERS	1895/1967		42/27	1.57 (0.92-2.69)		1.42 (0.89-2.28)		24/15	1.57 (0.78-3.15)		1.36 (0.77-2.40)		18/12	1.57 (0.68-3.60)		1.31 (0.69-2.46)		1373/1967		32/27	1.56 (0.88-2.75)		1.40 (0.86-2.29)		20/15	1.73 (0.84-3.56)		1.44 (0.81-2.58)		12/12	1.34 (0.54-3.28)		1.19 (0.61-2.30)		514/1967		10/27	1.68 (0.78-3.63)		1.42 (0.78-2.61)		4/15	1.15 (0.37-3.57)		1.14 (0.54-2.40)		6/12	2.44 (0.84-7.03)
1174118: PERSONNEL OFFICER (PROF. & TECH., N.E.C.)	1904/1971		33/23	1.55 (0.85-2.80)		1.38 (0.83-2.30)		20/12	1.75 (0.80-3.81)		1.42 (0.77-2.61)		13/11	1.29 (0.52-3.23)		1.15 (0.59-2.25)		1381/1971		24/23	1.49 (0.79-2.80)		1.33 (0.78-2.26)		15/12	1.76 (0.77-4.00)		1.41 (0.75-2.65)		9/11	1.16 (0.43-3.12)		1.09 (0.54-2.19)		515/1971		9/23	1.82 (0.80-4.13)		1.47 (0.78-2.76)		5/12	1.81 (0.61-5.40)		1.40 (0.68-2.91)		4/11	1.81 (0.53-6.18)
1174130: MANPOWER COUNSELLOR (GOV. SERV.)	1929/1989		8/5	1.20 (0.38-3.77)		1.09 (0.52-2.30)		7/4	1.28 (0.36-4.51)		1.11 (0.51-2.41)		1/1	0.87 (0.05-14.01)				1398/1989		7/5	1.30 (0.40-4.22)		1.13 (0.53-2.40)		6/4	1.36 (0.37-4.99)		1.14 (0.52-2.49)		1/1	1.07 (0.07-17.39)				523/1989		1/5	0.81 (0.09-7.03)		1.03 (0.42-2.53)		1/4	0.98 (0.11-8.98)		1.11 (0.45-2.73)		0/1
1175: PURCHASING OFFICERS AND BUYERS, EXCEPT WHOLESALE AND RETAIL TRADE	1932/1984		5/10	0.53 (0.16-1.76)		0.78 (0.37-1.67)		2/7	0.38 (0.07-2.12)		0.80 (0.34-1.87)		3/3	0.76 (0.13-4.33)		0.95 (0.40-2.23)		1401/1984		4/10	0.57 (0.16-2.05)		0.82 (0.38-1.80)		1/7	0.25 (0.03-2.30)		0.82 (0.33-2.00)		3/3	1.04 (0.18-6.00)		1.03 (0.44-2.43)		523/1984		1/10	0.44 (0.05-3.68)		0.93 (0.38-2.26)		1/7	0.79 (0.09-7.17)		1.07 (0.44-2.63)		0/3
1175118: PURCHASING OFFICER, MATERIAL (WHOLE. TRADE)	1933/1987		4/7	0.57 (0.15-2.25)		0.84 (0.38-1.86)		2/4	0.68 (0.10-4.46)		0.93 (0.39-2.23)		2/3	0.48 (0.07-3.44)		0.88 (0.36-2.11)		1402/1987		3/7	0.55 (0.12-2.46)		0.85 (0.37-1.93)		1/4	0.42 (0.04-4.53)		0.90 (0.37-2.24)		2/3	0.63 (0.08-4.64)		0.94 (0.39-2.26)		523/1987		1/7	0.66 (0.08-5.72)		1.00 (0.41-2.44)		1/4	1.56 (0.15-16.33)		1.19 (0.48-2.95)		0/3
1176: INSPECTORS AND REGULATORY OFFICERS, NON-GOVERNMENT	1929/1985		8/9	0.70 (0.25-1.93)		0.85 (0.42-1.72)		5/4	0.91 (0.21-3.99)		0.98 (0.43-2.23)		3/5	0.54 (0.13-2.32)		0.83 (0.37-1.88)		1400/1985		5/9	0.57 (0.18-1.82)		0.80 (0.38-1.69)		3/4	0.68 (0.13-3.55)		0.92 (0.40-2.15)		2/5	0.51 (0.10-2.71)		0.86 (0.37-2.00)		521/1985		3/9	1.09 (0.28-4.16)		1.09 (0.49-2.40)		2/4	1.77 (0.29-10.87)		1.26 (0.53-2.98)		1/5	0.63 (0.07-5.44)
1179: OCCUPATIONS RELATED TO MANAGEMENT AND ADMINISTRATION, N.E.C.	1867/1922		70/72	0.95 (0.65-1.37)		0.96 (0.68-1.35)		35/35	1.14 (0.67-1.95)		1.11 (0.70-1.78)		35/37	0.80 (0.48-1.32)		0.84 (0.54-1.32)		1351/1922		54/72	0.97 (0.65-1.44)		0.97 (0.68-1.41)		27/35	1.18 (0.67-2.07)		1.14 (0.70-1.86)		27/37	0.81 (0.48-1.39)		0.86 (0.54-1.38)		508/1922		16/72	0.92 (0.52-1.64)		0.96 (0.58-1.58)		8/35	1.10 (0.49-2.50)		1.12 (0.60-2.09)		8/37	0.78 (0.35-1.74)
1179114: BUSINESS AGENT, LABOUR UNION (MISC. SERV.)	1923/1977		14/17	0.73 (0.35-1.52)		0.82 (0.45-1.48)		4/10	0.37 (0.11-1.25)		0.68 (0.32-1.46)		10/7	1.17 (0.43-3.15)		1.09 (0.54-2.19)		1396/1977		9/17	0.62 (0.27-1.43)		0.77 (0.40-1.45)		4/10	0.49 (0.15-1.65)		0.77 (0.36-1.65)		5/7	0.78 (0.24-2.52)		0.92 (0.43-1.95)		519/1977		5/17	1.10 (0.39-3.10)		1.10 (0.54-2.23)		0/10					5/7	2.41 (0.74-7.81)
1179158: TECHNICAL-SERVICE CONSULTANT (PROF. & TECH., N.E.C.)	1931/1985		6/9	0.84 (0.27-2.63)		0.94 (0.45-1.97)		4/6	0.89 (0.21-3.70)		0.97 (0.43-2.18)		2/3	0.77 (0.12-5.13)		0.96 (0.40-2.29)		1399/1985		6/9	1.08 (0.35-3.37)		1.05 (0.50-2.20)		4/6	1.17 (0.28-4.89)		1.07 (0.48-2.41)		2/3	0.96 (0.15-6.20)		1.01 (0.42-2.41)		524/1985		0/9					0/6					0/3
1179182: ADMINISTRATIVE OFFICER (PROF. & TECH., N.E.C.)	1929/1990		8/4	1.81 (0.51-6.34)		1.26 (0.58-2.74)		3/3	0.65 (0.12-3.43)		0.91 (0.39-2.11)		5/1	6.25 (0.69-56.78)		1.37 (0.56-3.36)		1399/1990		6/4	1.80 (0.48-6.78)		1.25 (0.57-2.74)		2/3	0.57 (0.09-3.61)		0.90 (0.38-2.15)		4/1	6.95 (0.72-67.44)		1.39 (0.56-3.42)		522/1990		2/4	1.90 (0.34-10.71)		1.25 (0.53-2.93)		1/3	1.00 (0.10-10.13)				1/1	4.57 (0.28-74.99)
1179186: CORPORATE PLANNER (PROF. & TECH., N.E.C.)	1931/1987		6/7	0.67 (0.19-2.35)		0.87 (0.40-1.88)		3/2	15.43 (0.30-793.48)		1.19 (0.46-3.08)		3/5	0.28 (0.06-1.28)		0.70 (0.31-1.58)		1401/1987		4/7	0.56 (0.14-2.23)		0.83 (0.37-1.86)		1/2	9.50 (0.09-967.20)				3/5	0.34 (0.07-1.59)		0.75 (0.33-1.71)		522/1987		2/7	1.11 (0.20-5.98)		1.09 (0.47-2.55)		2/2	62.03 (0.50-7744.09)				0/5
1179299: OTHER OCCUPATIONS RELATED TO MANAGEMENT AND ADMINISTRATION	1916/1985		21/9	2.75 (1.09-6.94)*		1.72 (0.88-3.38)		12/6	2.46 (0.78-7.70)		1.48 (0.70-3.11)		9/3	3.37 (0.70-16.27)		1.42 (0.62-3.27)		1388/1985		17/9	2.83 (1.09-7.32)*		1.72 (0.87-3.41)		9/6	2.34 (0.71-7.72)		1.43 (0.67-3.06)		8/3	3.78 (0.77-18.63)		1.47 (0.64-3.39)		520/1985		4/9	2.61 (0.72-9.39)		1.50 (0.69-3.28)		3/6	3.02 (0.67-13.64)		1.52 (0.67-3.46)		1/3	1.89 (0.17-21.42)
21: OCCUPATIONS IN NATURAL SCIENCES, ENGINEERING AND MATHEMATICS	1713/1722		224/272	0.85 (0.68-1.06)		0.85 (0.69-1.06)		85/75	1.14 (0.79-1.64)		1.12 (0.80-1.58)		139/197	0.73 (0.56-0.95)*		0.75 (0.58-0.96)*		1238/1722		167/272	0.82 (0.64-1.04)		0.83 (0.66-1.04)		62/75	1.09 (0.74-1.60)		1.08 (0.75-1.55)		105/197	0.71 (0.54-0.95)*		0.73 (0.56-0.96)*		468/1722		56/272	0.95 (0.68-1.32)		0.96 (0.70-1.32)		23/75	1.34 (0.80-2.24)		1.29 (0.82-2.04)		33/197	0.79 (0.52-1.19)
211: OCCUPATIONS IN PHYSICAL SCIENCES	1912/1963		25/31	0.95 (0.52-1.70)		0.96 (0.58-1.60)		10/17	0.74 (0.31-1.75)		0.85 (0.44-1.62)		15/14	1.17 (0.52-2.62)		1.11 (0.59-2.06)		1388/1963		17/31	0.90 (0.47-1.72)		0.93 (0.54-1.61)		6/17	0.63 (0.23-1.71)		0.81 (0.40-1.63)		11/14	1.19 (0.50-2.81)		1.11 (0.58-2.13)		516/1963		8/31	1.10 (0.48-2.52)		1.09 (0.58-2.06)		4/17	1.02 (0.32-3.23)		1.09 (0.51-2.30)		4/14	1.19 (0.37-3.85)
2111: CHEMISTS	1930/1983		7/11	0.67 (0.24-1.90)		0.84 (0.41-1.71)		2/7	0.32 (0.06-1.66)		0.75 (0.32-1.74)		5/4	1.34 (0.30-6.03)		1.10 (0.48-2.51)		1401/1983		4/11	0.55 (0.16-1.88)		0.80 (0.37-1.73)		1/7	0.23 (0.03-2.01)		0.80 (0.33-1.95)		3/4	1.14 (0.22-6.05)		1.06 (0.45-2.46)		521/1983		3/11	0.96 (0.24-3.77)		1.04 (0.47-2.32)		1/7	0.51 (0.06-4.44)		0.99 (0.41-2.43)		2/4	1.88 (0.29-12.33)
2117: PHYSICAL SCIENCES TECHNOLOGISTS AND TECHNICIANS	1921/1979		16/15	1.32 (0.61-2.88)		1.20 (0.65-2.20)		7/10	1.10 (0.37-3.30)		1.05 (0.51-2.19)		9/5	1.59 (0.52-4.84)		1.24 (0.59-2.58)		1393/1979		12/15	1.37 (0.60-3.16)		1.21 (0.64-2.29)		4/10	0.87 (0.24-3.12)		0.97 (0.44-2.10)		8/5	1.95 (0.62-6.09)		1.35 (0.64-2.84)		520/1979		4/15	1.23 (0.38-3.90)		1.14 (0.54-2.42)		3/10	1.68 (0.42-6.77)		1.30 (0.58-2.89)		1/5	0.68 (0.08-5.92)
2117248: CHEMICAL TECHNICIAN (PROF. & TECH., N.E.C.)	1928/1989		9/5	2.13 (0.65-6.95)		1.37 (0.65-2.92)		5/3	2.74 (0.56-13.54)		1.33 (0.58-3.07)		4/2	1.55 (0.28-8.64)		1.13 (0.48-2.64)		1399/1989		6/5	1.99 (0.56-7.12)		1.31 (0.60-2.85)		3/3	2.33 (0.40-13.53)		1.25 (0.53-2.94)		3/2	1.61 (0.26-9.91)		1.14 (0.48-2.70)		521/1989		3/5	2.57 (0.57-11.54)		1.41 (0.62-3.20)		2/3	3.77 (0.55-25.80)		1.46 (0.61-3.49)		1/2	1.48 (0.13-16.66)
213: OCCUPATIONS IN LIFE SCIENCES	1926/1980		11/14	0.87 (0.33-2.25)		0.94 (0.47-1.85)		3/7	0.64 (0.12-3.33)		0.90 (0.39-2.09)		8/7	1.01 (0.31-3.24)		1.01 (0.48-2.15)		1397/1980		8/14	0.76 (0.27-2.12)		0.89 (0.44-1.80)		3/7	0.79 (0.15-4.16)		0.96 (0.41-2.24)		5/7	0.75 (0.21-2.75)		0.92 (0.42-2.01)		521/1980		3/14	1.31 (0.34-5.10)		1.16 (0.52-2.57)		0/7					3/7	2.11 (0.48-9.19)
2133: BIOLOGISTS AND RELATED SCIENTISTS	1933/1987		4/7	0.56 (0.14-2.25)		0.83 (0.37-1.86)		1/1	1.28 (0.08-20.70)				3/6	0.44 (0.09-2.12)		0.80 (0.35-1.85)		1401/1987		4/7	0.69 (0.17-2.78)		0.90 (0.40-2.00)		1/1	1.67 (0.10-27.10)				3/6	0.53 (0.11-2.57)		0.86 (0.37-1.97)		524/1987		0/7					0/1					0/6
214/215: ARCHITECTS AND ENGINEERS	1858/1883		79/111	0.72 (0.51-1.02)		0.75 (0.54-1.03)		24/32	0.59 (0.33-1.04)		0.68 (0.41-1.11)		55/79	0.80 (0.53-1.20)		0.83 (0.57-1.20)		1341/1883		64/111	0.75 (0.52-1.08)		0.78 (0.55-1.09)		21/32	0.66 (0.36-1.21)		0.75 (0.45-1.25)		43/79	0.80 (0.51-1.23)		0.83 (0.56-1.24)		510/1883		14/111	0.60 (0.33-1.09)		0.70 (0.42-1.18)		3/32	0.34 (0.10-1.13)		0.70 (0.33-1.51)		11/79	0.75 (0.38-1.49)
2141: ARCHITECTS	1926/1987		11/7	1.99 (0.67-5.93)		1.37 (0.66-2.85)		4/1	2.78 (0.30-25.82)		1.20 (0.49-2.93)		7/6	1.77 (0.50-6.28)		1.25 (0.58-2.72)		1396/1987		9/7	2.17 (0.70-6.71)		1.41 (0.67-2.96)		4/1	3.83 (0.41-35.84)		1.27 (0.52-3.12)		5/6	1.66 (0.43-6.42)		1.21 (0.55-2.68)		522/1987		2/7	1.58 (0.30-8.39)		1.20 (0.51-2.79)		0/1					2/6	2.26 (0.40-12.71)
2141110: ARCHITECT (PROF. & TECH., N.E.C.)	1926/1987		11/7	1.99 (0.67-5.93)		1.37 (0.66-2.85)		4/1	2.78 (0.30-25.82)		1.20 (0.49-2.93)		7/6	1.77 (0.50-6.28)		1.25 (0.58-2.72)		1396/1987		9/7	2.17 (0.70-6.71)		1.41 (0.67-2.96)		4/1	3.83 (0.41-35.84)		1.27 (0.52-3.12)		5/6	1.66 (0.43-6.42)		1.21 (0.55-2.68)		522/1987		2/7	1.58 (0.30-8.39)		1.20 (0.51-2.79)		0/1					2/6	2.26 (0.40-12.71)
2142: CHEMICAL ENGINEERS	1934/1987		3/7	0.88 (0.20-3.90)		0.97 (0.43-2.21)		2/2	1.04 (0.14-7.64)				1/5	0.71 (0.07-7.23)		0.96 (0.39-2.38)		1403/1987		2/7	0.78 (0.14-4.23)		0.95 (0.41-2.23)		1/2	0.67 (0.06-7.63)				1/5	0.99 (0.10-10.01)		1.02 (0.41-2.52)		523/1987		1/7	1.19 (0.13-10.63)		1.10 (0.45-2.71)		1/2	2.33 (0.21-26.30)				0/5
2143: CIVIL ENGINEERS	1914/1968		23/26	0.90 (0.48-1.68)		0.93 (0.55-1.58)		5/8	0.64 (0.19-2.20)		0.85 (0.40-1.83)		18/18	1.01 (0.49-2.08)		1.01 (0.56-1.81)		1386/1968		19/26	0.94 (0.48-1.81)		0.96 (0.56-1.66)		4/8	0.63 (0.17-2.35)		0.86 (0.39-1.90)		15/18	1.07 (0.50-2.29)		1.05 (0.58-1.92)		520/1968		4/26	0.77 (0.26-2.31)		0.93 (0.45-1.94)		1/8	0.69 (0.08-5.83)		1.04 (0.43-2.54)		3/18	0.81 (0.23-2.88)
2143118: CIVIL ENGINEER, GENERAL (PROF. & TECH., N.E.C.)	1928/1981		9/13	0.68 (0.27-1.71)		0.82 (0.42-1.61)		1/4	0.33 (0.04-2.97)		0.84 (0.34-2.07)		8/9	0.83 (0.29-2.40)		0.93 (0.45-1.90)		1397/1981		8/13	0.77 (0.29-2.01)		0.88 (0.44-1.75)		1/4	0.43 (0.05-3.90)		0.89 (0.36-2.18)		7/9	0.92 (0.30-2.76)		0.98 (0.47-2.04)		523/1981		1/13	0.36 (0.04-2.87)		0.89 (0.37-2.16)		0/4					1/9	0.50 (0.06-4.22)
2143126: BUILDINGS AND BRIDGE ENGINEER (PROF. & TECH., N.E.C.)	1933/1988		4/6	0.48 (0.13-1.79)		0.78 (0.35-1.71)		2/4	0.35 (0.06-2.03)		0.79 (0.33-1.86)		2/2	0.75 (0.10-5.49)				1401/1988		4/6	0.60 (0.16-2.25)		0.85 (0.38-1.86)		2/4	0.43 (0.07-2.53)		0.84 (0.35-1.98)		2/2	0.95 (0.13-7.05)				524/1988		0/6					0/4					0/2
2144: ELECTRICAL ENGINEERS	1926/1965		11/29	0.37 (0.17-0.78)*		0.54 (0.30-0.98)*		2/13	0.10 (0.02-0.46)*		0.52 (0.23-1.18)		9/16	0.77 (0.31-1.93)		0.88 (0.45-1.72)		1395/1965		10/29	0.42 (0.19-0.93)*		0.60 (0.32-1.11)		2/13	0.13 (0.03-0.59)*		0.56 (0.25-1.28)		8/16	0.88 (0.33-2.30)		0.95 (0.48-1.89)		524/1965		0/29					0/13					0/16
2144110: DESIGN AND DEVELOPMENT ENGINEER, ELECTRICAL AND ELECTRONIC (PROF. & TECH., N.E.C.)	1934/1987		3/7	0.25 (0.06-1.05)		0.65 (0.29-1.46)		1/5	0.09 (0.01-0.76)*		0.67 (0.27-1.64)		2/2	1.48 (0.12-17.56)				1402/1987		3/7	0.32 (0.08-1.34)		0.70 (0.31-1.58)		1/5	0.11 (0.01-0.96)*		0.70 (0.29-1.72)		2/2	1.89 (0.16-22.73)				524/1987		0/7					0/5					0/2
2145: INDUSTRIAL ENGINEERS	1911/1964		26/30	1.09 (0.59-2.01)		1.07 (0.63-1.80)		16/15	1.31 (0.59-2.93)		1.18 (0.64-2.20)		10/15	0.83 (0.32-2.14)		0.92 (0.46-1.81)		1383/1964		22/30	1.19 (0.63-2.27)		1.14 (0.66-1.95)		14/15	1.49 (0.65-3.42)		1.28 (0.68-2.41)		8/15	0.86 (0.31-2.36)		0.94 (0.47-1.91)		520/1964		4/30	0.77 (0.26-2.30)		0.93 (0.45-1.94)		2/15	0.76 (0.16-3.51)		1.01 (0.44-2.31)		2/15	0.76 (0.16-3.59)
2145110: INDUSTRIAL ENGINEER, GENERAL (PROF. & TECH., N.E.C.)	1930/1986		7/8	0.82 (0.27-2.47)		0.92 (0.44-1.92)		5/7	0.79 (0.23-2.75)		0.92 (0.43-1.99)		2/1	0.92 (0.08-10.89)				1398/1986		7/8	1.06 (0.34-3.27)		1.04 (0.50-2.17)		5/7	1.06 (0.30-3.73)		1.04 (0.48-2.26)		2/1	1.06 (0.09-12.80)				524/1986		0/8					0/7					0/1
2145134: PRODUCTION ENGINEER (PROF. & TECH., N.E.C.)	1931/1984		6/10	0.79 (0.23-2.76)		0.92 (0.43-2.00)		5/6	1.21 (0.28-5.26)		1.07 (0.47-2.42)		1/4	0.22 (0.02-3.00)		0.84 (0.34-2.11)		1399/1984		6/10	1.02 (0.29-3.60)		1.02 (0.47-2.22)		5/6	1.55 (0.36-6.80)		1.17 (0.52-2.64)		1/4	0.27 (0.02-4.00)		0.88 (0.35-2.21)		524/1984		0/10					0/6					0/4
2145138: QUALITY-CONTROL ENGINEER (PROF. & TECH., N.E.C.)	1932/1986		5/8	0.72 (0.20-2.61)		0.90 (0.41-1.96)		2/5	0.42 (0.07-2.48)		0.83 (0.35-1.95)		3/3	1.46 (0.20-10.68)		1.09 (0.45-2.63)		1401/1986		4/8	0.76 (0.19-3.04)		0.92 (0.42-2.06)		2/5	0.58 (0.10-3.43)		0.90 (0.38-2.12)		2/3	1.19 (0.13-10.96)		1.05 (0.43-2.58)		523/1986		1/8	0.63 (0.07-5.41)		0.99 (0.41-2.42)		0/5					1/3	2.15 (0.18-25.55)
2147: MECHANICAL ENGINEERS	1928/1979		9/15	0.50 (0.21-1.20)		0.69 (0.36-1.32)		4/9	0.37 (0.10-1.28)		0.69 (0.32-1.49)		5/6	0.69 (0.20-2.39)		0.88 (0.41-1.89)		1400/1979		5/15	0.34 (0.12-0.97)*		0.61 (0.30-1.26)		3/9	0.33 (0.08-1.31)		0.70 (0.32-1.56)		2/6	0.34 (0.06-1.75)		0.77 (0.33-1.79)		520/1979		4/15	1.20 (0.38-3.77)		1.13 (0.54-2.39)		1/9	0.53 (0.06-4.37)		0.99 (0.41-2.42)		3/6	2.06 (0.50-8.54)
2147118: MECHANICAL ENGINEER, GENERAL (PROF. & TECH., N.E.C.)	1933/1982		4/12	0.34 (0.10-1.10)		0.65 (0.31-1.38)		3/6	0.55 (0.13-2.44)		0.84 (0.37-1.91)		1/6	0.16 (0.02-1.37)		0.74 (0.30-1.80)		1402/1982		3/12	0.32 (0.09-1.18)		0.67 (0.31-1.48)		3/6	0.68 (0.15-2.97)		0.91 (0.40-2.05)		0/6					523/1982		1/12	0.43 (0.06-3.42)		0.92 (0.38-2.23)		0/6					1/6	0.74 (0.09-6.35)
216: OTHER OCCUPATIONS IN ARCHITECTURE AND ENGINEERING	1845/1896		92/98	0.98 (0.71-1.35)		0.98 (0.72-1.34)		53/38	1.49 (0.92-2.41)		1.38 (0.90-2.13)		39/60	0.68 (0.44-1.06)		0.73 (0.49-1.09)		1340/1896		65/98	0.92 (0.65-1.31)		0.93 (0.67-1.30)		38/38	1.40 (0.84-2.33)		1.31 (0.83-2.06)		27/60	0.64 (0.39-1.05)		0.71 (0.46-1.10)		497/1896		27/98	1.19 (0.75-1.88)		1.17 (0.77-1.77)		15/38	1.84 (0.96-3.54)		1.59 (0.92-2.74)		12/60	0.82 (0.43-1.58)
2160: SUPERVISORS, OTHER OCCUPATIONS IN ARCHITECTURE AND ENGINEERING	1931/1985		6/9	0.66 (0.22-2.02)		0.84 (0.40-1.76)		2/7	0.24 (0.05-1.21)		0.69 (0.30-1.60)		4/2	2.76 (0.45-16.98)		1.27 (0.54-3.02)		1401/1985		4/9	0.57 (0.16-2.00)		0.82 (0.38-1.78)		2/7	0.31 (0.06-1.60)		0.75 (0.32-1.74)		2/2	1.68 (0.21-13.49)				522/1985		2/9	0.96 (0.20-4.70)		1.05 (0.46-2.42)		0/7					2/2	5.82 (0.72-46.91)
2161: SURVEYORS	1917/1983		20/11	1.70 (0.73-3.96)		1.36 (0.72-2.59)		18/9	1.97 (0.77-5.06)		1.43 (0.73-2.83)		2/2	0.76 (0.09-6.34)				1388/1983		17/11	1.88 (0.78-4.49)		1.43 (0.75-2.75)		16/9	2.26 (0.87-5.92)		1.54 (0.77-3.06)		1/2	0.50 (0.04-6.36)				521/1983		3/11	1.17 (0.30-4.47)		1.12 (0.50-2.46)		2/9	1.03 (0.20-5.16)		1.11 (0.48-2.56)		1/2	1.48 (0.12-17.66)
2161114: SURVEYOR (PROF. & TECH., N.E.C.)	1928/1989		9/5	2.39 (0.64-8.90)		1.38 (0.63-3.03)		9/4	3.44 (0.75-15.76)		1.45 (0.64-3.31)		0/1					1397/1989		8/5	2.82 (0.74-10.78)		1.45 (0.66-3.21)		8/4	4.02 (0.86-18.86)		1.52 (0.66-3.48)		0/1					523/1989		1/5	1.12 (0.12-10.80)		1.09 (0.44-2.69)		1/4	1.66 (0.15-18.22)		1.20 (0.48-2.98)		0/1
2161122: SURVEYOR HELPER (PROF. & TECH., N.E.C.)	1928/1990		9/4	1.32 (0.38-4.57)		1.13 (0.52-2.43)		9/3	1.57 (0.41-6.02)		1.18 (0.53-2.61)		0/1					1398/1990		7/4	1.31 (0.36-4.81)		1.12 (0.51-2.45)		7/3	1.54 (0.38-6.24)		1.18 (0.53-2.62)		0/1					522/1990		2/4	1.43 (0.25-8.05)		1.16 (0.49-2.73)		2/3	1.74 (0.28-10.69)		1.25 (0.53-2.97)		0/1
2163: DRAUGHTSMEN	1897/1949		40/45	1.02 (0.64-1.64)		1.02 (0.67-1.56)		21/15	1.69 (0.80-3.59)		1.40 (0.77-2.54)		19/30	0.72 (0.38-1.33)		0.79 (0.47-1.34)		1377/1949		28/45	0.97 (0.58-1.63)		0.98 (0.62-1.55)		13/15	1.41 (0.62-3.21)		1.24 (0.66-2.32)		15/30	0.78 (0.40-1.51)		0.85 (0.49-1.47)		512/1949		12/45	1.21 (0.62-2.38)		1.17 (0.67-2.04)		8/15	2.60 (1.02-6.63)*		1.76 (0.89-3.45)		4/30	0.59 (0.20-1.71)
2163110: DRAUGHTSMAN/WOMAN, GENERAL (PROF. & TECH., N.E.C.)	1932/1980		5/14	0.45 (0.15-1.30)		0.70 (0.34-1.44)		1/7	0.16 (0.02-1.30)		0.73 (0.30-1.78)		4/7	0.81 (0.22-3.01)		0.94 (0.43-2.06)		1401/1980		4/14	0.48 (0.15-1.52)		0.74 (0.35-1.57)		0/7					4/7	1.11 (0.30-4.11)		1.06 (0.48-2.32)		523/1980		1/14	0.38 (0.05-2.94)		0.89 (0.37-2.17)		1/7	0.69 (0.08-5.89)		1.05 (0.43-2.55)		0/7
2163114: CARTOGRAPHER (PROF. & TECH., N.E.C.)	1933/1987		4/7	0.58 (0.15-2.29)		0.84 (0.38-1.87)		4/1	2.61 (0.29-23.68)		1.19 (0.48-2.91)		0/6					1401/1987		4/7	0.77 (0.20-3.04)		0.93 (0.42-2.06)		4/1	3.32 (0.37-30.03)		1.25 (0.51-3.06)		0/6					524/1987		0/7					0/1					0/6
2163126: DRAUGHTSMAN/WOMAN, ARCHITECTURAL (PROF. & TECH., N.E.C.)	1931/1988		6/6	1.42 (0.39-5.10)		1.15 (0.53-2.50)		4/3	1.20 (0.26-5.49)		1.07 (0.47-2.43)		2/3	2.08 (0.19-22.76)		1.13 (0.45-2.79)		1400/1988		5/6	1.65 (0.44-6.24)		1.21 (0.55-2.66)		4/3	1.67 (0.37-7.61)		1.19 (0.52-2.70)		1/3	1.47 (0.09-23.58)				523/1988		1/6	0.89 (0.10-8.09)		1.05 (0.43-2.58)		0/3					1/3	3.73 (0.23-59.97)
2163130: DRAUGHTSMAN/WOMAN, CIVIL (PROF. & TECH., N.E.C.)	1931/1990		6/4	1.41 (0.34-5.85)		1.13 (0.50-2.53)		2/3	0.67 (0.09-4.92)		0.94 (0.39-2.26)		4/1	3.02 (0.32-28.59)		1.21 (0.49-2.97)		1400/1990		5/4	1.51 (0.34-6.61)		1.15 (0.51-2.60)		1/3	0.42 (0.04-4.73)				4/1	4.16 (0.43-40.38)		1.28 (0.52-3.15)		523/1990		1/4	1.06 (0.11-10.50)		1.08 (0.44-2.67)		1/3	1.68 (0.14-19.46)				0/1
2163154: DRAUGHTSMAN/WOMAN, MECHANICAL (PROF. & TECH., N.E.C.)	1932/1986		5/8	0.52 (0.16-1.64)		0.77 (0.36-1.62)		3/2	1.24 (0.18-8.39)		1.06 (0.44-2.53)		2/6	0.29 (0.06-1.46)		0.73 (0.31-1.68)		1402/1986		3/8	0.44 (0.11-1.71)		0.76 (0.35-1.70)		1/2	0.58 (0.05-7.00)				2/6	0.41 (0.08-2.08)		0.80 (0.35-1.86)		522/1986		2/8	0.74 (0.15-3.59)		0.98 (0.43-2.25)		2/2	2.89 (0.37-22.69)				0/6
2165: ARCHITECTURAL AND ENGINEERING TECHNOLOGISTS AND TECHNICIANS	1902/1953		35/41	0.79 (0.48-1.29)		0.83 (0.53-1.29)		20/14	1.21 (0.57-2.56)		1.13 (0.62-2.06)		15/27	0.55 (0.28-1.10)		0.68 (0.39-1.18)		1384/1953		21/41	0.63 (0.36-1.11)		0.71 (0.43-1.16)		12/14	0.94 (0.41-2.17)		0.98 (0.52-1.84)		9/27	0.45 (0.20-1.01)		0.63 (0.34-1.17)		510/1953		14/41	1.28 (0.67-2.45)		1.22 (0.71-2.09)		8/14	2.08 (0.82-5.26)		1.57 (0.80-3.07)		6/27	0.86 (0.34-2.16)
2165230: ELECTRONIC-ENGINEERING TECHNICIAN (PROF. & TECH., N.E.C.)	1932/1988		5/6	0.52 (0.15-1.82)		0.79 (0.36-1.71)		3/3	0.65 (0.12-3.44)		0.91 (0.39-2.11)		2/3	0.39 (0.06-2.67)		0.83 (0.35-2.00)		1402/1988		3/6	0.41 (0.10-1.74)		0.77 (0.34-1.73)		3/3	0.88 (0.16-4.66)		0.99 (0.42-2.30)		0/3					522/1988		2/6	0.90 (0.18-4.67)		1.04 (0.45-2.41)		0/3					2/3	1.73 (0.26-11.67)
218: OCCUPATIONS IN MATHEMATICS, STATISTICS, SYSTEMS ANALYSIS AND RELATED FIELDS	1890/1938		47/56	0.93 (0.59-1.45)		0.94 (0.63-1.41)		23/26	1.20 (0.61-2.34)		1.14 (0.65-1.98)		24/30	0.75 (0.41-1.37)		0.82 (0.49-1.36)		1366/1938		39/56	1.00 (0.62-1.60)		1.00 (0.65-1.53)		18/26	1.25 (0.62-2.55)		1.17 (0.66-2.08)		21/30	0.83 (0.45-1.55)		0.88 (0.52-1.49)		516/1938		8/56	0.72 (0.33-1.57)		0.84 (0.46-1.56)		5/26	1.11 (0.40-3.10)		1.12 (0.55-2.29)		3/30	0.45 (0.13-1.53)
2181: MATHEMATICIANS, STATISTICIANS AND ACTUARIES	1926/1990		11/4	1.90 (0.58-6.21)		1.31 (0.62-2.79)		6/1	3.48 (0.41-29.50)		1.26 (0.52-3.07)		5/3	1.30 (0.29-5.85)		1.09 (0.48-2.49)		1395/1990		10/4	2.20 (0.66-7.35)		1.38 (0.65-2.96)		5/1	3.62 (0.41-31.72)		1.27 (0.52-3.11)		5/3	1.70 (0.37-7.76)		1.19 (0.52-2.72)		523/1990		1/4	0.88 (0.10-8.04)		1.05 (0.43-2.58)		1/1	3.07 (0.19-50.03)				0/3
2183: SYSTEMS ANALYSTS, COMPUTER PROGRAMMERS AND RELATED OCCUPATIONS	1901/1943		36/51	0.81 (0.50-1.32)		0.85 (0.55-1.31)		17/24	1.01 (0.49-2.09)		1.01 (0.56-1.81)		19/27	0.68 (0.35-1.30)		0.77 (0.45-1.32)		1376/1943		29/51	0.85 (0.50-1.42)		0.88 (0.56-1.40)		13/24	1.04 (0.48-2.28)		1.04 (0.56-1.91)		16/27	0.72 (0.36-1.43)		0.81 (0.46-1.42)		517/1943		7/51	0.70 (0.30-1.61)		0.84 (0.45-1.59)		4/24	0.96 (0.31-2.98)		1.06 (0.51-2.22)		3/27	0.51 (0.15-1.76)
2183110: SYSTEMS ANALYST BUSINESS, ELECTRONIC DATA-PROCESSING (PROF. & TECH., N.E.C.)	1927/1977		10/17	0.65 (0.28-1.49)		0.78 (0.41-1.48)		3/10	0.33 (0.08-1.25)		0.69 (0.31-1.51)		7/7	1.12 (0.36-3.45)		1.06 (0.51-2.22)		1397/1977		8/17	0.66 (0.27-1.61)		0.80 (0.41-1.56)		2/10	0.28 (0.06-1.35)		0.72 (0.31-1.64)		6/7	1.16 (0.36-3.73)		1.08 (0.51-2.29)		522/1977		2/17	0.61 (0.14-2.75)		0.92 (0.40-2.09)		1/10	0.50 (0.06-4.00)		0.98 (0.40-2.38)		1/7	0.79 (0.10-6.66)
2183118: PROGRAMMER, BUSINESS (PROF. & TECH., N.E.C.)	1931/1987		6/7	0.59 (0.19-1.84)		0.81 (0.38-1.69)		2/3	0.58 (0.09-3.58)		0.90 (0.38-2.12)		4/4	0.60 (0.14-2.55)		0.86 (0.38-1.94)		1402/1987		3/7	0.36 (0.09-1.44)		0.72 (0.32-1.61)		0/3					3/4	0.55 (0.12-2.60)		0.86 (0.38-1.97)		521/1987		3/7	1.57 (0.39-6.30)		1.23 (0.55-2.74)		2/3	2.92 (0.47-17.94)		1.41 (0.59-3.34)		1/4	0.82 (0.09-7.66)
2183124: APPLICATION PROGRAMMER (PROF. & TECH., N.E.C.)	1921/1969		16/25	1.01 (0.48-2.11)		1.01 (0.56-1.83)		11/18	1.00 (0.41-2.44)		1.01 (0.52-1.95)		5/7	1.02 (0.27-3.81)		1.02 (0.46-2.23)		1391/1969		14/25	1.20 (0.56-2.58)		1.13 (0.62-2.06)		10/18	1.27 (0.51-3.17)		1.15 (0.59-2.25)		4/7	1.05 (0.26-4.24)		1.04 (0.46-2.31)		522/1969		2/25	0.50 (0.11-2.24)		0.86 (0.38-1.96)		1/18	0.34 (0.04-2.68)		0.91 (0.38-2.21)		1/7	0.97 (0.11-8.84)
23: OCCUPATIONS IN SOCIAL SCIENCES AND RELATED FIELDS	1809/1914		128/80	1.61 (1.15-2.25)*		1.53 (1.12-2.10)*		52/30	1.60 (0.97-2.63)		1.45 (0.93-2.27)		76/50	1.62 (1.05-2.48)*		1.50 (1.01-2.22)*		1308/1914		97/80	1.54 (1.08-2.20)*		1.47 (1.05-2.05)*		34/30	1.34 (0.78-2.30)		1.26 (0.79-2.02)		63/50	1.69 (1.08-2.64)*		1.55 (1.03-2.33)*		494/1914		30/80	1.84 (1.14-2.98)*		1.67 (1.08-2.56)*		17/30	2.42 (1.26-4.61)*		1.92 (1.12-3.30)*		13/50	1.40 (0.72-2.73)
231: OCCUPATIONS IN SOCIAL SCIENCES	1912/1976		25/18	1.32 (0.67-2.58)		1.21 (0.70-2.11)		11/8	1.30 (0.49-3.48)		1.15 (0.57-2.30)		14/10	1.33 (0.54-3.31)		1.18 (0.60-2.29)		1384/1976		21/18	1.41 (0.70-2.84)		1.26 (0.71-2.23)		8/8	1.20 (0.42-3.43)		1.10 (0.54-2.26)		13/10	1.59 (0.63-4.03)		1.29 (0.66-2.54)		520/1976		4/18	1.04 (0.34-3.24)		1.07 (0.51-2.24)		3/8	1.75 (0.44-7.00)		1.31 (0.59-2.93)		1/10	0.47 (0.06-3.86)
2311: ECONOMISTS	1922/1986		15/8	2.10 (0.79-5.56)		1.46 (0.73-2.92)		10/5	2.37 (0.72-7.75)		1.43 (0.67-3.05)		5/3	1.61 (0.30-8.62)		1.14 (0.49-2.66)		1394/1986		11/8	1.89 (0.68-5.28)		1.37 (0.67-2.78)		7/5	2.08 (0.59-7.32)		1.34 (0.62-2.91)		4/3	1.53 (0.27-8.74)		1.13 (0.48-2.66)		520/1986		4/8	2.95 (0.81-10.77)		1.56 (0.72-3.42)		3/5	3.55 (0.77-16.35)		1.59 (0.69-3.62)		1/3	1.90 (0.17-21.46)
2315: PSYCHOLOGISTS	1931/1988		6/6	0.80 (0.23-2.74)		0.93 (0.43-2.00)		1/2	0.33 (0.03-3.72)				5/4	1.14 (0.26-5.11)		1.05 (0.46-2.39)		1399/1988		6/6	1.04 (0.30-3.61)		1.03 (0.48-2.22)		1/2	0.42 (0.04-4.73)				5/4	1.52 (0.33-6.93)		1.15 (0.51-2.63)		524/1988		0/6					0/2					0/4
233: OCCUPATIONS IN SOCIAL WORK AND RELATED FIELDS	1899/1972		38/22	1.51 (0.81-2.80)		1.35 (0.80-2.27)		20/15	1.14 (0.54-2.42)		1.09 (0.60-1.99)		18/7	2.51 (0.83-7.59)		1.51 (0.73-3.15)		1377/1972		28/22	1.40 (0.73-2.68)		1.27 (0.74-2.18)		14/15	1.02 (0.46-2.31)		1.03 (0.55-1.92)		14/7	2.40 (0.77-7.49)		1.48 (0.70-3.10)		515/1972		9/22	1.75 (0.75-4.11)		1.43 (0.75-2.72)		5/15	1.33 (0.45-3.91)		1.22 (0.59-2.52)		4/7	2.95 (0.72-12.06)
2331: SOCIAL WORKERS	1913/1983		24/11	1.77 (0.78-4.01)		1.41 (0.75-2.64)		13/7	1.59 (0.56-4.49)		1.25 (0.61-2.56)		11/4	2.09 (0.56-7.77)		1.32 (0.60-2.89)		1388/1983		17/11	1.58 (0.67-3.73)		1.30 (0.68-2.49)		10/7	1.58 (0.53-4.68)		1.25 (0.60-2.58)		7/4	1.60 (0.40-6.44)		1.19 (0.53-2.66)		517/1983		7/11	2.57 (0.91-7.24)		1.63 (0.80-3.33)		3/7	1.70 (0.40-7.21)		1.29 (0.57-2.91)		4/4	4.14 (0.89-19.22)
2333: OCCUPATIONS IN WELFARE AND COMMUNITY SERVICES	1920/1981		17/13	1.12 (0.47-2.67)		1.07 (0.56-2.06)		11/10	0.86 (0.32-2.30)		0.93 (0.47-1.87)		6/3	2.78 (0.34-22.87)		1.22 (0.50-2.96)		1391/1981		14/13	1.15 (0.46-2.86)		1.09 (0.56-2.12)		8/10	0.78 (0.27-2.25)		0.91 (0.44-1.86)		6/3	3.49 (0.43-28.47)		1.28 (0.53-3.11)		522/1981		2/13	0.64 (0.13-3.07)		0.94 (0.41-2.16)		2/10	0.74 (0.15-3.67)		1.01 (0.44-2.34)		0/3
2333122: RECREATION LEADER (SOCIAL WEL.)	1926/1988		11/6	1.41 (0.44-4.55)		1.16 (0.55-2.47)		6/6	0.84 (0.23-3.09)		0.95 (0.43-2.08)		5/0					1396/1988		9/6	1.43 (0.42-4.85)		1.17 (0.54-2.51)		4/6	0.70 (0.17-2.96)		0.91 (0.41-2.05)		5/0					523/1988		1/6	0.62 (0.07-5.66)		0.99 (0.40-2.44)		1/6	0.63 (0.07-5.80)		1.03 (0.42-2.54)		0/0
234: OCCUPATIONS IN LAW AND JURISPRUDENCE	1900/1967		37/27	1.38 (0.77-2.44)		1.27 (0.78-2.09)		7/5	1.00 (0.30-3.41)		1.01 (0.47-2.17)		30/22	1.50 (0.78-2.85)		1.33 (0.78-2.28)		1378/1967		27/27	1.24 (0.67-2.30)		1.17 (0.70-1.98)		3/5	0.52 (0.12-2.33)		0.84 (0.37-1.91)		24/22	1.50 (0.76-2.97)		1.33 (0.76-2.32)		514/1967		10/27	1.86 (0.84-4.08)		1.50 (0.81-2.78)		4/5	2.69 (0.69-10.54)		1.53 (0.69-3.39)		6/22	1.51 (0.57-3.98)
2343: LAWYERS AND NOTARIES	1909/1972		28/22	1.31 (0.69-2.49)		1.21 (0.71-2.08)		2/4	0.40 (0.07-2.31)		0.81 (0.35-1.92)		26/18	1.59 (0.79-3.22)		1.37 (0.77-2.42)		1384/1972		21/22	1.22 (0.61-2.43)		1.15 (0.66-2.02)		1/4	0.25 (0.03-2.34)		0.82 (0.33-2.01)		20/18	1.53 (0.72-3.22)		1.32 (0.73-2.39)		517/1972		7/22	1.65 (0.66-4.12)		1.36 (0.69-2.65)		1/4	0.96 (0.10-8.82)		1.11 (0.45-2.72)		6/18	1.87 (0.68-5.08)
2343110: LAWYER (PROF. & TECH., N.E.C.)	1912/1976		25/18	1.67 (0.82-3.38)		1.41 (0.79-2.50)		2/3	0.78 (0.13-4.81)		0.96 (0.40-2.27)		23/15	1.91 (0.88-4.16)		1.50 (0.81-2.75)		1387/1976		18/18	1.50 (0.71-3.21)		1.30 (0.72-2.37)		1/3	0.52 (0.05-5.18)				17/15	1.76 (0.77-4.01)		1.41 (0.75-2.65)		517/1976		7/18	2.31 (0.89-6.01)		1.60 (0.81-3.18)		1/3	1.60 (0.16-15.80)				6/15	2.54 (0.89-7.22)
2349: OCCUPATIONS IN LAW AND JURISPRUDENCE, N.E.C.	1927/1990		10/4	2.61 (0.68-9.96)		1.41 (0.64-3.12)		8/1	5.16 (0.61-43.52)		1.35 (0.55-3.29)		2/3	1.19 (0.16-8.73)		1.05 (0.44-2.53)		1399/1990		6/4	2.00 (0.47-8.51)		1.26 (0.56-2.84)		4/1	3.08 (0.33-29.18)		1.23 (0.50-3.01)		2/3	1.81 (0.25-13.35)		1.15 (0.48-2.77)		520/1990		4/4	4.33 (0.94-19.92)		1.63 (0.71-3.72)		4/1	12.19 (1.31-113.16)*		1.67 (0.68-4.11)		0/3
235: OCCUPATIONS IN LIBRARY, MUSEUM AND ARCHIVAL SCIENCES	1926/1989		11/5	2.50 (0.70-9.00)		1.42 (0.65-3.09)		5/2	3.85 (0.45-32.74)		1.28 (0.52-3.12)		6/3	1.86 (0.37-9.41)		1.20 (0.52-2.77)		1396/1989		9/5	2.70 (0.73-10.02)		1.45 (0.66-3.17)		4/2	4.11 (0.46-36.58)		1.30 (0.53-3.17)		5/3	2.02 (0.38-10.68)		1.22 (0.53-2.85)		522/1989		2/5	2.00 (0.33-12.07)		1.25 (0.53-2.96)		1/2	3.20 (0.20-51.75)				1/3	1.42 (0.13-15.93)
2351: LIBRARIANS, ARCHIVISTS AND CONSERVATORS	1929/1990		8/4	1.73 (0.45-6.66)		1.22 (0.55-2.70)		3/1	2.25 (0.23-22.04)				5/3	1.48 (0.28-7.95)		1.12 (0.48-2.61)		1399/1990		6/4	1.71 (0.42-7.00)		1.21 (0.54-2.70)		2/1	2.09 (0.18-23.58)				4/3	1.51 (0.26-8.63)		1.13 (0.48-2.65)		522/1990		2/4	1.91 (0.31-11.65)		1.24 (0.52-2.93)		1/1	2.83 (0.17-46.04)				1/3	1.43 (0.12-16.40)
239: OTHER OCCUPATIONS IN SOCIAL SCIENCES AND RELATED FIELDS	1914/1975		23/19	1.16 (0.60-2.26)		1.11 (0.64-1.93)		14/9	1.47 (0.59-3.64)		1.24 (0.63-2.41)		9/10	0.88 (0.33-2.35)		0.94 (0.47-1.89)		1387/1975		18/19	1.18 (0.58-2.38)		1.12 (0.63-1.99)		10/9	1.36 (0.51-3.59)		1.18 (0.59-2.36)		8/10	1.01 (0.36-2.78)		1.02 (0.50-2.06)		519/1975		5/19	1.17 (0.42-3.28)		1.13 (0.55-2.29)		4/9	1.90 (0.55-6.54)		1.39 (0.64-2.99)		1/10	0.46 (0.06-3.76)
2391: EDUCATIONAL AND VOCATIONAL COUNSELLORS	1918/1980		19/14	1.31 (0.62-2.78)		1.19 (0.66-2.17)		12/7	1.63 (0.60-4.42)		1.28 (0.64-2.58)		7/7	0.97 (0.31-3.06)		1.00 (0.47-2.10)		1390/1980		15/14	1.36 (0.62-2.98)		1.21 (0.66-2.24)		9/7	1.60 (0.56-4.60)		1.26 (0.62-2.59)		6/7	1.09 (0.33-3.58)		1.05 (0.49-2.24)		520/1980		4/14	1.23 (0.39-3.92)		1.15 (0.54-2.42)		3/7	1.79 (0.44-7.31)		1.32 (0.59-2.95)		1/7	0.63 (0.07-5.44)
2391118: COUNSELLOR, EDUCATIONAL (EDUC.)	1918/1988		19/6	3.04 (1.12-8.27)*		1.74 (0.86-3.50)		12/4	2.35 (0.75-7.42)		1.45 (0.69-3.05)		7/2	5.71 (0.75-43.38)		1.41 (0.58-3.41)		1390/1988		15/6	3.11 (1.11-8.71)*		1.73 (0.85-3.53)		9/4	2.25 (0.68-7.46)		1.41 (0.66-3.01)		6/2	6.48 (0.83-50.45)		1.45 (0.60-3.51)		520/1988		4/6	2.94 (0.77-11.16)		1.54 (0.70-3.40)		3/4	2.78 (0.61-12.65)		1.48 (0.65-3.38)		1/2	3.53 (0.23-54.30)
2399: OTHER OCCUPATIONS IN SOCIAL SCIENCES AND RELATED FIELDS, N.E.C.	1932/1989		5/5	0.92 (0.23-3.68)		0.98 (0.44-2.19)		3/2	1.34 (0.17-10.51)		1.07 (0.44-2.59)		2/3	0.66 (0.10-4.52)		0.93 (0.39-2.23)		1401/1989		4/5	0.94 (0.22-4.01)		0.99 (0.44-2.24)		2/2	1.14 (0.12-10.52)				2/3	0.82 (0.12-5.64)		0.98 (0.41-2.36)		523/1989		1/5	0.92 (0.10-8.64)		1.06 (0.43-2.60)		1/2	2.10 (0.15-28.96)				0/3
25: OCCUPATIONS IN RELIGION	1919/1984		18/10	1.79 (0.75-4.24)		1.40 (0.73-2.67)		5/4	1.15 (0.30-4.44)		1.06 (0.48-2.35)		13/6	2.38 (0.75-7.55)		1.45 (0.69-3.07)		1390/1984		15/10	2.05 (0.84-5.02)		1.49 (0.77-2.89)		5/4	1.64 (0.42-6.34)		1.21 (0.55-2.67)		10/6	2.47 (0.74-8.18)		1.46 (0.68-3.12)		521/1984		3/10	1.15 (0.30-4.47)		1.11 (0.50-2.46)		0/4					3/6	2.21 (0.48-10.15)
251: OCCUPATIONS IN RELIGION	1919/1984		18/10	1.79 (0.75-4.24)		1.40 (0.73-2.67)		5/4	1.15 (0.30-4.44)		1.06 (0.48-2.35)		13/6	2.38 (0.75-7.55)		1.45 (0.69-3.07)		1390/1984		15/10	2.05 (0.84-5.02)		1.49 (0.77-2.89)		5/4	1.64 (0.42-6.34)		1.21 (0.55-2.67)		10/6	2.47 (0.74-8.18)		1.46 (0.68-3.12)		521/1984		3/10	1.15 (0.30-4.47)		1.11 (0.50-2.46)		0/4					3/6	2.21 (0.48-10.15)
2511: MINISTERS OF RELIGION	1923/1986		14/8	1.59 (0.62-4.08)		1.28 (0.65-2.53)		4/3	1.20 (0.26-5.60)		1.06 (0.47-2.44)		10/5	1.87 (0.56-6.20)		1.30 (0.61-2.77)		1394/1986		11/8	1.69 (0.63-4.56)		1.31 (0.65-2.63)		4/3	1.71 (0.36-8.01)		1.19 (0.52-2.72)		7/5	1.71 (0.48-6.14)		1.24 (0.57-2.71)		521/1986		3/8	1.35 (0.34-5.38)		1.17 (0.53-2.60)		0/3					3/5	2.35 (0.51-10.86)
2511110: MINISTER (RELIGION)	1925/1987		12/7	1.40 (0.53-3.70)		1.20 (0.60-2.38)		3/3	1.02 (0.20-5.21)		1.02 (0.44-2.36)		9/4	1.66 (0.49-5.67)		1.23 (0.57-2.65)		1396/1987		9/7	1.41 (0.50-3.96)		1.19 (0.58-2.42)		3/3	1.46 (0.29-7.45)		1.13 (0.49-2.62)		6/4	1.43 (0.38-5.35)		1.16 (0.53-2.54)		521/1987		3/7	1.42 (0.36-5.64)		1.19 (0.53-2.65)		0/3					3/4	2.39 (0.52-11.05)
2519: OCCUPATIONS IN RELIGION, N.E.C.	1931/1990		6/4	2.01 (0.40-10.04)		1.22 (0.53-2.83)		3/2	2.25 (0.24-21.53)		1.15 (0.47-2.83)		3/2	1.79 (0.18-17.35)		1.11 (0.45-2.73)		1399/1990		6/4	2.85 (0.57-14.24)		1.35 (0.58-3.12)		3/2	3.23 (0.34-30.82)		1.23 (0.50-3.03)		3/2	2.50 (0.26-24.27)		1.18 (0.48-2.91)		524/1990		0/4					0/2					0/2
27: TEACHING AND RELATED OCCUPATIONS	1677/1764		260/230	1.24 (0.98-1.57)		1.22 (0.97-1.54)		101/82	1.24 (0.88-1.75)		1.21 (0.88-1.68)		159/148	1.24 (0.93-1.64)		1.22 (0.92-1.60)		1203/1764		202/230	1.26 (0.98-1.62)		1.24 (0.97-1.59)		78/82	1.25 (0.87-1.80)		1.22 (0.87-1.72)		124/148	1.27 (0.94-1.72)		1.24 (0.93-1.66)		469/1764		55/230	1.14 (0.79-1.64)		1.13 (0.80-1.60)		23/82	1.24 (0.74-2.08)		1.22 (0.77-1.93)		32/148	1.07 (0.68-1.68)
271: UNIVERSITY TEACHING AND RELATED OCCUPATIONS	1852/1933		85/61	1.49 (1.01-2.19)*		1.41 (0.99-2.02)		29/20	1.38 (0.72-2.65)		1.26 (0.73-2.17)		56/41	1.54 (0.97-2.43)		1.43 (0.94-2.16)		1331/1933		74/61	1.73 (1.16-2.58)*		1.60 (1.11-2.32)*		25/20	1.58 (0.80-3.10)		1.38 (0.79-2.40)		49/41	1.80 (1.12-2.90)*		1.62 (1.06-2.49)*		514/1933		10/61	0.76 (0.37-1.56)		0.86 (0.48-1.54)		4/20	0.86 (0.28-2.64)		1.01 (0.48-2.11)		6/41	0.71 (0.29-1.74)
2711: UNIVERSITY TEACHERS	1855/1934		82/60	1.47 (1.00-2.18)		1.40 (0.97-2.01)		27/20	1.29 (0.67-2.49)		1.20 (0.69-2.07)		55/40	1.57 (0.98-2.50)		1.45 (0.95-2.20)		1334/1934		71/60	1.70 (1.14-2.56)*		1.58 (1.09-2.30)*		23/20	1.46 (0.73-2.89)		1.30 (0.74-2.28)		48/40	1.83 (1.13-2.97)*		1.64 (1.06-2.52)*		514/1934		10/60	0.78 (0.38-1.60)		0.88 (0.49-1.57)		4/20	0.85 (0.28-2.62)		1.00 (0.48-2.10)		6/40	0.74 (0.30-1.82)
2711118: UNIVERSITY TEACHER, ENGINEERING AND ARCHITECTURE (EDUC.)	1927/1984		10/10	1.25 (0.47-3.31)		1.13 (0.57-2.25)		2/3	1.02 (0.13-7.74)		1.02 (0.42-2.46)		8/7	1.33 (0.44-4.01)		1.14 (0.55-2.38)		1396/1984		9/10	1.49 (0.55-4.06)		1.23 (0.61-2.48)		2/3	1.32 (0.17-10.31)		1.08 (0.44-2.61)		7/7	1.55 (0.49-4.86)		1.22 (0.58-2.58)		523/1984		1/10	0.55 (0.07-4.53)		0.97 (0.40-2.35)		0/3					1/7	0.72 (0.08-6.16)
2711122: UNIVERSITY TEACHER, HUMANITIES (EDUC.)	1917/1980		20/14	1.61 (0.74-3.51)		1.35 (0.73-2.48)		5/4	1.43 (0.31-6.50)		1.12 (0.49-2.56)		15/10	1.68 (0.68-4.13)		1.34 (0.69-2.59)		1387/1980		18/14	1.97 (0.89-4.37)		1.51 (0.82-2.81)		5/4	1.94 (0.42-8.97)		1.24 (0.54-2.83)		13/10	1.98 (0.78-5.00)		1.45 (0.74-2.85)		523/1980		1/14	0.35 (0.04-2.75)		0.88 (0.36-2.14)		0/4					1/10	0.49 (0.06-3.98)
2711134: UNIVERSITY TEACHER, MATHEMATICS AND COMPUTER SCIENCE (EDUC.)	1931/1982		6/12	0.50 (0.17-1.46)		0.73 (0.36-1.52)		2/5	0.32 (0.05-1.98)		0.78 (0.33-1.86)		4/7	0.64 (0.17-2.44)		0.86 (0.39-1.91)		1400/1982		5/12	0.54 (0.17-1.71)		0.78 (0.37-1.65)		2/5	0.42 (0.06-2.70)		0.85 (0.36-2.02)		3/7	0.63 (0.14-2.75)		0.89 (0.39-2.00)		523/1982		1/12	0.37 (0.05-3.00)		0.90 (0.37-2.18)		0/5					1/7	0.71 (0.08-6.15)
2711142: UNIVERSITY TEACHER, PHYSICAL SCIENCES (EDUC.)	1931/1988		6/6	1.47 (0.40-5.34)		1.16 (0.53-2.54)		2/4	0.64 (0.10-4.06)		0.92 (0.39-2.18)		4/2	3.73 (0.45-30.70)		1.28 (0.53-3.12)		1400/1988		5/6	1.62 (0.42-6.20)		1.20 (0.54-2.65)		1/4	0.43 (0.04-4.34)		0.90 (0.37-2.22)		4/2	4.91 (0.60-40.27)		1.36 (0.56-3.31)		523/1988		1/6	1.07 (0.12-9.92)		1.09 (0.44-2.67)		1/4	1.36 (0.13-14.26)		1.17 (0.47-2.89)		0/2
2711146: UNIVERSITY TEACHER, SOCIAL SCIENCES (EDUC.)	1921/1983		16/11	1.26 (0.55-2.87)		1.15 (0.61-2.17)		8/2	2.50 (0.50-12.47)		1.30 (0.56-2.99)		8/9	0.91 (0.33-2.51)		0.97 (0.48-1.95)		1389/1983		16/11	1.63 (0.71-3.74)		1.34 (0.71-2.53)		8/2	3.28 (0.64-16.82)		1.40 (0.60-3.24)		8/9	1.19 (0.43-3.26)		1.10 (0.55-2.23)		524/1983		0/11					0/2					0/9
2711199: OTHER UNIVERSITY TEACHERS	1925/1992		12/2	4.50 (0.98-20.72)		1.57 (0.69-3.58)		8/2	2.86 (0.59-13.87)		1.36 (0.59-3.12)		4/0					1397/1992		8/2	3.82 (0.78-18.60)		1.47 (0.64-3.39)		5/2	2.30 (0.43-12.24)		1.26 (0.54-2.95)		3/0					520/1992		4/2	7.04 (1.25-39.61)*		1.72 (0.73-4.03)		3/2	4.79 (0.78-29.44)		1.57 (0.66-3.73)		1/0
273: ELEMENTARY AND SECONDARY SCHOOL TEACHING AND RELATED OCCUPATIONS	1792/1856		145/138	1.06 (0.80-1.42)		1.06 (0.80-1.40)		76/52	1.26 (0.84-1.89)		1.22 (0.84-1.78)		69/86	0.92 (0.63-1.34)		0.93 (0.65-1.32)		1294/1856		111/138	1.05 (0.77-1.44)		1.05 (0.78-1.41)		56/52	1.19 (0.77-1.83)		1.16 (0.78-1.72)		55/86	0.96 (0.64-1.44)		0.97 (0.67-1.41)		491/1856		33/138	1.09 (0.70-1.70)		1.09 (0.73-1.64)		20/52	1.54 (0.87-2.72)		1.43 (0.87-2.33)		13/86	0.75 (0.40-1.43)
2731: ELEMENTARY AND KINDERGARTEN TEACHERS	1893/1955		44/39	1.11 (0.68-1.81)		1.09 (0.70-1.69)		30/20	1.43 (0.76-2.67)		1.29 (0.76-2.19)		14/19	0.75 (0.34-1.62)		0.84 (0.46-1.54)		1372/1955		33/39	1.08 (0.64-1.82)		1.06 (0.67-1.69)		22/20	1.35 (0.69-2.64)		1.24 (0.71-2.15)		11/19	0.76 (0.33-1.74)		0.86 (0.46-1.62)		513/1955		11/39	1.25 (0.61-2.59)		1.19 (0.67-2.14)		8/20	1.71 (0.71-4.10)		1.43 (0.74-2.74)		3/19	0.73 (0.21-2.62)
2731110: ELEMENTARY-SCHOOL TEACHER, GENERAL (EDUC.)	1905/1960		32/34	0.94 (0.54-1.63)		0.96 (0.59-1.55)		22/18	1.16 (0.58-2.32)		1.11 (0.63-1.95)		10/16	0.68 (0.28-1.63)		0.81 (0.42-1.56)		1383/1960		22/34	0.82 (0.45-1.50)		0.87 (0.52-1.46)		15/18	0.99 (0.46-2.12)		1.00 (0.55-1.83)		7/16	0.61 (0.23-1.61)		0.79 (0.40-1.58)		514/1960		10/34	1.38 (0.64-2.98)		1.26 (0.69-2.31)		7/18	1.74 (0.68-4.44)		1.42 (0.72-2.80)		3/16	0.94 (0.26-3.45)
2733: SECONDARY SCHOOL TEACHERS	1817/1880		120/114	1.02 (0.75-1.39)		1.02 (0.76-1.37)		64/46	1.11 (0.73-1.71)		1.10 (0.74-1.62)		56/68	0.93 (0.62-1.41)		0.95 (0.65-1.39)		1313/1880		92/114	1.01 (0.72-1.40)		1.01 (0.74-1.38)		46/46	1.02 (0.65-1.62)		1.02 (0.68-1.55)		46/68	1.01 (0.65-1.56)		1.01 (0.68-1.51)		497/1880		27/114	1.04 (0.64-1.68)		1.05 (0.68-1.61)		18/46	1.46 (0.80-2.65)		1.37 (0.82-2.27)		9/68	0.65 (0.31-1.38)
2733110: SECONDARY-SCHOOL TEACHER, GENERAL (EDUC.)	1914/1969		23/25	1.08 (0.57-2.06)		1.06 (0.62-1.82)		17/12	1.29 (0.58-2.85)		1.17 (0.63-2.18)		6/13	0.77 (0.26-2.31)		0.90 (0.43-1.87)		1388/1969		17/25	1.05 (0.53-2.10)		1.04 (0.59-1.84)		12/12	1.17 (0.50-2.77)		1.11 (0.58-2.11)		5/13	0.89 (0.28-2.83)		0.97 (0.46-2.05)		519/1969		5/25	0.99 (0.36-2.73)		1.04 (0.51-2.10)		4/12	1.36 (0.42-4.42)		1.23 (0.58-2.60)		1/13	0.48 (0.06-3.92)
2733126: SECONDARY-SCHOOL TEACHER, TECHNICAL AND VOCATIONAL (EDUC.)	1929/1983		8/11	0.87 (0.33-2.32)		0.94 (0.47-1.88)		3/5	0.87 (0.19-4.04)		0.97 (0.43-2.22)		5/6	0.87 (0.24-3.10)		0.96 (0.44-2.09)		1399/1983		6/11	0.85 (0.30-2.46)		0.94 (0.46-1.93)		2/5	0.76 (0.14-4.28)		0.96 (0.41-2.24)		4/6	0.91 (0.24-3.50)		0.99 (0.45-2.18)		522/1983		2/11	0.95 (0.20-4.51)		1.05 (0.46-2.40)		1/5	1.18 (0.13-11.06)		1.15 (0.47-2.81)		1/6	0.80 (0.09-6.99)
2733134: SECONDARY-SCHOOL TEACHER, PHYSICAL EDUCATION (EDUC.)	1923/1985		14/9	1.19 (0.49-2.92)		1.11 (0.57-2.15)		8/3	1.82 (0.47-7.05)		1.24 (0.56-2.75)		6/6	0.82 (0.24-2.77)		0.93 (0.43-2.00)		1394/1985		11/9	1.21 (0.47-3.11)		1.12 (0.57-2.20)		5/3	1.51 (0.35-6.51)		1.16 (0.51-2.62)		6/6	1.03 (0.30-3.53)		1.03 (0.48-2.22)		521/1985		3/9	1.15 (0.30-4.45)		1.11 (0.50-2.46)		3/3	2.81 (0.55-14.27)		1.45 (0.63-3.36)		0/6
2733150: SECONDARY-SCHOOL TEACHER, ENGLISH AS SECOND LANGUAGE (EDUC.)	1934/1986		3/8	0.32 (0.08-1.33)		0.70 (0.31-1.57)		3/4	0.48 (0.10-2.32)		0.83 (0.36-1.89)		0/4					1403/1986		2/8	0.28 (0.06-1.45)		0.73 (0.31-1.69)		2/4	0.42 (0.07-2.46)		0.83 (0.35-1.97)		0/4					523/1986		1/8	0.47 (0.06-4.00)		0.94 (0.39-2.30)		1/4	0.74 (0.08-6.95)		1.06 (0.43-2.61)		0/4
2733154: SECONDARY-SCHOOLTEACHER, FRENCH (EDUC.)	1918/1986		19/8	1.94 (0.82-4.59)		1.46 (0.76-2.79)		10/2	4.10 (0.86-19.40)		1.51 (0.66-3.46)		9/6	1.22 (0.42-3.58)		1.10 (0.53-2.28)		1393/1986		12/8	1.54 (0.60-3.93)		1.27 (0.64-2.49)		6/2	3.13 (0.60-16.25)		1.38 (0.59-3.20)		6/6	1.02 (0.31-3.32)		1.03 (0.48-2.18)		518/1986		6/8	2.81 (0.94-8.44)		1.66 (0.80-3.45)		3/2	5.36 (0.86-33.56)		1.61 (0.68-3.82)		3/6	1.96 (0.47-8.13)
2733162: SECONDARY-SCHOOL TEACHER, MATHEMATICS (EDUC.)	1911/1971		26/23	1.17 (0.61-2.26)		1.12 (0.65-1.93)		14/7	1.62 (0.58-4.50)		1.27 (0.63-2.58)		12/16	0.92 (0.39-2.17)		0.96 (0.50-1.83)		1385/1971		20/23	1.14 (0.57-2.29)		1.10 (0.62-1.94)		11/7	1.58 (0.55-4.58)		1.25 (0.61-2.58)		9/16	0.89 (0.35-2.27)		0.95 (0.49-1.88)		518/1971		6/23	1.30 (0.49-3.44)		1.19 (0.60-2.38)		3/7	1.86 (0.44-7.86)		1.33 (0.59-2.99)		3/16	1.01 (0.27-3.75)
2733170: SECONDARY-SCHOOL TEACHER, RELIGIOUS AND MORAL EDUCATION (EDUC.)	1928/1986		9/8	1.07 (0.38-3.04)		1.04 (0.51-2.13)		5/4	0.87 (0.22-3.41)		0.96 (0.43-2.14)		4/4	1.41 (0.29-6.92)		1.11 (0.48-2.56)		1397/1986		8/8	1.27 (0.44-3.70)		1.13 (0.55-2.33)		4/4	0.94 (0.22-3.99)		1.00 (0.45-2.25)		4/4	1.82 (0.38-8.78)		1.21 (0.53-2.78)		523/1986		1/8	0.48 (0.06-4.07)		0.94 (0.39-2.31)		1/4	0.72 (0.08-6.68)		1.06 (0.43-2.60)		0/4
2733174: SECONDARY-SCHOOL TEACHER, SCIENCES (EDUC.)	1928/1980		9/14	0.52 (0.21-1.27)		0.70 (0.36-1.36)		6/11	0.44 (0.15-1.27)		0.69 (0.34-1.42)		3/3	0.79 (0.16-4.02)		0.95 (0.41-2.20)		1398/1980		7/14	0.52 (0.20-1.35)		0.72 (0.36-1.44)		4/11	0.37 (0.11-1.24)		0.69 (0.32-1.47)		3/3	1.03 (0.20-5.24)		1.03 (0.44-2.38)		522/1980		2/14	0.55 (0.12-2.51)		0.89 (0.39-2.03)		2/11	0.70 (0.15-3.31)		0.99 (0.43-2.27)		0/3
2733178: SECONDARY-SCHOOL TEACHER, SOCIAL SCIENCES (EDUC.)	1926/1980		11/14	0.73 (0.32-1.69)		0.84 (0.45-1.59)		4/8	0.39 (0.11-1.37)		0.71 (0.33-1.53)		7/6	1.29 (0.41-4.10)		1.13 (0.53-2.37)		1394/1980		11/14	0.96 (0.42-2.22)		0.99 (0.52-1.87)		4/8	0.52 (0.15-1.80)		0.79 (0.37-1.71)		7/6	1.69 (0.54-5.32)		1.27 (0.60-2.67)		524/1980		0/14					0/8					0/6
279: OTHER TEACHING AND RELATED OCCUPATIONS	1870/1933		67/61	1.08 (0.73-1.60)		1.08 (0.75-1.55)		33/38	0.91 (0.54-1.53)		0.93 (0.59-1.47)		34/23	1.35 (0.75-2.43)		1.25 (0.76-2.08)		1362/1933		43/61	0.89 (0.58-1.38)		0.91 (0.61-1.36)		23/38	0.82 (0.46-1.45)		0.87 (0.53-1.42)		20/23	1.01 (0.53-1.95)		1.02 (0.59-1.76)		501/1933		23/61	1.67 (0.99-2.82)		1.52 (0.96-2.41)		10/38	1.24 (0.59-2.60)		1.20 (0.67-2.17)		13/23	2.31 (1.11-4.84)*
2791: COMMUNITY COLLEGE AND VOCATIONAL SCHOOL TEACHERS	1914/1978		23/16	1.37 (0.68-2.77)		1.24 (0.70-2.19)		14/7	2.26 (0.80-6.41)		1.48 (0.72-3.02)		9/9	0.83 (0.31-2.21)		0.92 (0.46-1.84)		1390/1978		15/16	1.13 (0.52-2.43)		1.09 (0.59-1.99)		10/7	2.08 (0.70-6.24)		1.41 (0.68-2.92)		5/9	0.56 (0.18-1.79)		0.80 (0.38-1.69)		517/1978		7/16	1.94 (0.75-4.98)		1.47 (0.74-2.90)		4/7	2.88 (0.76-10.94)		1.58 (0.72-3.48)		3/9	1.33 (0.34-5.21)
2791122: VOCATIONAL TEACHER, TECHNOLOGICAL SUBJECTS (EDUC.)	1932/1989		5/5	1.01 (0.26-3.87)		1.01 (0.46-2.24)		1/2	0.94 (0.06-15.19)				4/3	1.03 (0.22-4.79)		1.02 (0.45-2.33)		1402/1989		3/5	0.77 (0.17-3.58)		0.94 (0.41-2.15)		1/2	1.26 (0.08-20.66)				2/3	0.64 (0.10-4.00)		0.93 (0.39-2.20)		523/1989		1/5	0.87 (0.09-8.04)		1.05 (0.43-2.58)		0/2					1/3	1.12 (0.11-11.21)
2792: FINE ARTS TEACHERS	1931/1986		6/8	1.43 (0.40-5.05)		1.16 (0.53-2.51)		2/3	1.21 (0.16-9.33)		1.05 (0.43-2.54)		4/5	1.58 (0.32-7.94)		1.15 (0.50-2.65)		1403/1986		2/8	0.64 (0.12-3.53)		0.91 (0.39-2.13)		0/3					2/5	1.07 (0.16-7.13)		1.04 (0.43-2.48)		520/1986		4/8	3.54 (0.88-14.20)		1.61 (0.72-3.59)		2/3	4.10 (0.55-30.47)		1.46 (0.60-3.52)		2/5	3.09 (0.46-20.88)
2793: POST-SECONDARY SCHOOL TEACHERS, N.E.C.	1926/1984		11/10	1.17 (0.46-2.98)		1.09 (0.55-2.15)		2/8	0.33 (0.06-1.69)		0.75 (0.33-1.75)		9/2	3.32 (0.71-15.62)		1.43 (0.62-3.27)		1398/1984		7/10	0.96 (0.34-2.72)		0.99 (0.48-2.03)		1/8	0.22 (0.03-1.88)		0.79 (0.32-1.92)		6/2	2.81 (0.55-14.23)		1.35 (0.58-3.12)		520/1984		4/10	1.95 (0.57-6.72)		1.36 (0.63-2.94)		1/8	0.72 (0.08-6.28)		1.05 (0.43-2.58)		3/2	5.19 (0.84-31.84)
2793199: OTHER POST-SECONDARY SCHOOL TEACHERS	1926/1985		11/9	1.32 (0.50-3.50)		1.16 (0.58-2.32)		2/7	0.39 (0.07-2.11)		0.80 (0.34-1.87)		9/2	3.33 (0.71-15.66)		1.43 (0.62-3.27)		1398/1985		7/9	1.08 (0.37-3.17)		1.05 (0.51-2.16)		1/7	0.26 (0.03-2.29)		0.82 (0.33-2.00)		6/2	2.82 (0.56-14.27)		1.35 (0.58-3.12)		520/1985		4/9	2.24 (0.63-7.92)		1.43 (0.66-3.10)		1/7	0.88 (0.10-7.97)		1.09 (0.45-2.68)		3/2	5.20 (0.85-31.91)
2797: INSTRUCTORS AND TRAINING OFFICERS, N.E.C.	1918/1974		19/20	0.85 (0.44-1.67)		0.90 (0.52-1.57)		14/16	0.91 (0.42-1.97)		0.95 (0.52-1.74)		5/4	0.70 (0.18-2.68)		0.89 (0.40-1.97)		1392/1974		13/20	0.78 (0.37-1.64)		0.86 (0.47-1.56)		10/16	0.87 (0.37-2.02)		0.93 (0.49-1.77)		3/4	0.56 (0.12-2.59)		0.86 (0.38-1.97)		518/1974		6/20	1.09 (0.42-2.83)		1.09 (0.55-2.16)		4/16	1.06 (0.34-3.31)		1.10 (0.52-2.32)		2/4	1.12 (0.20-6.26)
2797199: OTHER INSTRUCTORS AND TRAINING OFFICERS	1927/1987		10/7	1.30 (0.45-3.77)		1.14 (0.55-2.34)		7/7	1.03 (0.33-3.23)		1.02 (0.49-2.15)		3/0					1398/1987		7/7	1.16 (0.37-3.66)		1.08 (0.51-2.27)		5/7	0.95 (0.27-3.29)		1.00 (0.46-2.16)		2/0					521/1987		3/7	1.73 (0.41-7.19)		1.26 (0.56-2.83)		2/7	1.27 (0.25-6.55)		1.17 (0.51-2.72)		1/0
2799: OTHER TEACHING AND RELATED OCCUPATIONS, N.E.C.	1928/1988		9/6	1.20 (0.38-3.74)		1.09 (0.52-2.29)		6/3	1.20 (0.28-5.13)		1.07 (0.47-2.41)		3/3	1.19 (0.19-7.39)		1.05 (0.44-2.50)		1400/1988		5/6	0.85 (0.24-3.08)		0.95 (0.44-2.08)		4/3	1.03 (0.22-4.90)		1.03 (0.45-2.36)		1/3	0.50 (0.04-5.75)				520/1988		4/6	2.42 (0.62-9.43)		1.43 (0.65-3.17)		2/3	1.94 (0.30-12.38)		1.28 (0.54-3.04)		2/3	3.26 (0.45-23.81)
31: OCCUPATIONS IN MEDICINE AND HEALTH	1856/1912		81/82	0.97 (0.68-1.38)		0.97 (0.70-1.36)		28/27	1.06 (0.57-1.97)		1.05 (0.62-1.77)		53/55	0.93 (0.61-1.42)		0.94 (0.64-1.39)		1344/1912		61/82	0.96 (0.65-1.40)		0.96 (0.68-1.37)		19/27	0.96 (0.49-1.88)		0.98 (0.56-1.71)		42/55	0.96 (0.61-1.50)		0.97 (0.64-1.46)		504/1912		20/82	1.02 (0.60-1.73)		1.04 (0.65-1.65)		9/27	1.35 (0.59-3.08)		1.26 (0.67-2.37)		11/55	0.85 (0.43-1.69)
311: HEALTH DIAGNOSING AND TREATING OCCUPATIONS	1910/1971		27/23	1.11 (0.60-2.06)		1.09 (0.64-1.83)		0/5					27/18	1.44 (0.75-2.77)		1.29 (0.75-2.23)		1385/1971		20/23	1.01 (0.52-1.97)		1.02 (0.59-1.76)		0/5					20/18	1.31 (0.65-2.64)		1.21 (0.68-2.13)		517/1971		7/23	1.51 (0.61-3.71)		1.30 (0.67-2.52)		0/5					7/18	1.94 (0.77-4.89)
3111: PHYSICIANS AND SURGEONS	1917/1977		20/17	1.16 (0.57-2.37)		1.11 (0.62-1.98)		0/3					20/14	1.48 (0.70-3.15)		1.29 (0.71-2.34)		1390/1977		15/17	1.08 (0.50-2.31)		1.05 (0.58-1.93)		0/3					15/14	1.37 (0.61-3.06)		1.22 (0.66-2.27)		519/1977		5/17	1.50 (0.52-4.27)		1.26 (0.62-2.58)		0/3					5/14	1.90 (0.65-5.58)
3111166: PHYSICIAN, GENERAL PRACTICE (MEDICAL)	1933/1988		4/6	0.72 (0.18-2.98)		0.91 (0.41-2.04)		1/2	0.43 (0.04-4.80)				3/4	0.98 (0.16-5.81)		1.01 (0.43-2.38)		1401/1988		4/6	0.91 (0.22-3.85)		0.99 (0.44-2.22)		1/2	0.52 (0.05-5.87)				3/4	1.28 (0.21-7.93)		1.08 (0.46-2.57)		524/1988		0/6					0/2					0/4
3113: DENTISTS	1931/1989		6/5	1.21 (0.32-4.58)		1.08 (0.49-2.38)		0/2					6/3	1.63 (0.38-7.03)		1.18 (0.52-2.66)		1401/1989		4/5	0.97 (0.22-4.21)		1.01 (0.44-2.27)		0/2					4/3	1.31 (0.27-6.42)		1.10 (0.48-2.54)		522/1989		2/5	2.19 (0.39-12.43)		1.29 (0.55-3.03)		0/2					2/3	2.94 (0.47-18.43)
3113134: DENTIST (MEDICAL)	1931/1989		6/5	1.21 (0.32-4.58)		1.08 (0.49-2.38)		0/2					6/3	1.63 (0.38-7.03)		1.18 (0.52-2.66)		1401/1989		4/5	0.97 (0.22-4.21)		1.01 (0.44-2.27)		0/2					4/3	1.31 (0.27-6.42)		1.10 (0.48-2.54)		522/1989		2/5	2.19 (0.39-12.43)		1.29 (0.55-3.03)		0/2					2/3	2.94 (0.47-18.43)
313: NURSING, THERAPY AND RELATED ASSISTING OCCUPATIONS	1897/1950		40/44	0.97 (0.59-1.61)		0.98 (0.63-1.54)		19/24	0.88 (0.43-1.81)		0.92 (0.52-1.65)		21/20	1.07 (0.53-2.15)		1.05 (0.59-1.86)		1375/1950		30/44	1.00 (0.58-1.71)		1.00 (0.62-1.61)		12/24	0.75 (0.33-1.67)		0.85 (0.46-1.58)		18/20	1.26 (0.61-2.60)		1.17 (0.65-2.10)		514/1950		10/44	0.93 (0.44-1.95)		0.98 (0.54-1.78)		7/24	1.23 (0.48-3.14)		1.19 (0.60-2.34)		3/20	0.58 (0.16-2.07)
3131: NURSES, GRADUATE, EXCEPT SUPERVISORS	1927/1989		10/5	2.36 (0.67-8.32)		1.40 (0.64-3.03)		3/0					7/5	1.40 (0.37-5.22)		1.14 (0.52-2.50)		1396/1989		9/5	2.89 (0.81-10.37)		1.50 (0.69-3.27)		3/0					6/5	1.65 (0.42-6.40)		1.21 (0.55-2.68)		523/1989		1/5	0.92 (0.10-8.83)		1.06 (0.43-2.61)		0/0					1/5	0.80 (0.08-7.57)
3131130: NURSE, GENERAL DUTY (MEDICAL)	1929/1991		8/3	1.79 (0.46-6.93)		1.24 (0.56-2.74)		3/1	1.87 (0.19-18.59)				5/2	1.75 (0.33-9.32)		1.17 (0.50-2.72)		1398/1991		7/3	2.14 (0.54-8.53)		1.31 (0.59-2.91)		3/1	2.72 (0.27-27.40)				4/2	1.86 (0.33-10.52)		1.19 (0.51-2.79)		523/1991		1/3	0.87 (0.09-8.55)				0/1					1/2	1.50 (0.13-16.96)
3135: NURSING ATTENDANTS	1911/1958		26/36	0.73 (0.40-1.31)		0.79 (0.48-1.32)		15/22	0.61 (0.28-1.32)		0.74 (0.40-1.36)		11/14	0.92 (0.38-2.25)		0.96 (0.50-1.86)		1386/1958		19/36	0.73 (0.39-1.38)		0.81 (0.47-1.38)		9/22	0.49 (0.20-1.19)		0.68 (0.36-1.32)		10/14	1.18 (0.47-2.95)		1.11 (0.57-2.16)		517/1958		7/36	0.73 (0.30-1.74)		0.87 (0.45-1.67)		6/22	0.94 (0.35-2.53)		1.04 (0.52-2.08)		1/14	0.30 (0.04-2.36)
3135110: NURSE AIDE (MEDICAL)	1929/1989		8/5	1.56 (0.41-5.96)		1.18 (0.54-2.61)		5/2	2.53 (0.29-21.94)		1.19 (0.49-2.90)		3/3	1.05 (0.17-6.31)		1.02 (0.43-2.42)		1399/1989		6/5	1.64 (0.40-6.65)		1.19 (0.53-2.66)		3/2	2.11 (0.21-20.76)		1.15 (0.47-2.83)		3/3	1.44 (0.24-8.71)		1.11 (0.47-2.63)		522/1989		2/5	1.40 (0.23-8.53)		1.15 (0.49-2.73)		2/2	3.40 (0.30-38.42)				0/3
3135114: ORDERLY (MEDICAL)	1918/1962		19/32	0.59 (0.31-1.14)		0.70 (0.41-1.20)		11/21	0.46 (0.20-1.06)		0.64 (0.34-1.22)		8/11	0.88 (0.31-2.47)		0.95 (0.47-1.93)		1392/1962		13/32	0.56 (0.27-1.15)		0.69 (0.38-1.23)		6/21	0.33 (0.12-0.91)*		0.59 (0.29-1.20)		7/11	1.09 (0.38-3.18)		1.06 (0.51-2.18)		518/1962		6/32	0.71 (0.28-1.79)		0.87 (0.44-1.70)		5/21	0.83 (0.29-2.39)		0.98 (0.48-2.02)		1/11	0.38 (0.05-3.11)
315: OTHER OCCUPATIONS IN MEDICINE AND HEALTH	1913/1973		24/21	1.00 (0.52-1.93)		1.00 (0.58-1.73)		19/6	3.21 (1.05-9.78)*		1.68 (0.80-3.50)		5/15	0.30 (0.10-0.87)*		0.58 (0.28-1.19)		1386/1973		19/21	1.04 (0.52-2.09)		1.03 (0.59-1.83)		14/6	3.07 (0.97-9.72)		1.63 (0.77-3.43)		5/15	0.40 (0.14-1.16)		0.67 (0.32-1.37)		519/1973		5/21	0.91 (0.33-2.55)		1.00 (0.49-2.03)		5/6	3.76 (0.98-14.40)		1.72 (0.78-3.81)		0/15
3156: MEDICAL LABORATORY TECHNOLOGISTS AND TECHNICIANS	1932/1989		5/5	1.43 (0.30-6.79)		1.12 (0.49-2.57)		5/2	4.90 (0.51-47.23)		1.30 (0.53-3.20)		0/3					1401/1989		4/5	1.51 (0.29-7.86)		1.13 (0.49-2.63)		4/2	5.25 (0.51-54.29)		1.31 (0.53-3.24)		0/3					523/1989		1/5	1.25 (0.12-12.82)		1.11 (0.45-2.75)		1/2	4.22 (0.24-72.77)				0/3
3159: OTHER OCCUPATIONS IN MEDICINE AND HEALTH, N.E.C.	1927/1986		10/8	0.82 (0.31-2.12)		0.91 (0.46-1.80)		10/4	1.63 (0.50-5.34)		1.23 (0.58-2.62)		0/4					1399/1986		6/8	0.64 (0.21-1.88)		0.83 (0.40-1.71)		6/4	1.25 (0.34-4.57)		1.10 (0.50-2.41)		0/4					520/1986		4/8	1.41 (0.42-4.80)		1.21 (0.56-2.59)		4/4	2.94 (0.72-12.10)		1.55 (0.69-3.47)		0/4
33: ARTISTIC, LITERARY, PERFORMING ARTS AND RELATED OCCUPATIONS	1825/1875		112/119	0.93 (0.69-1.26)		0.94 (0.70-1.25)		43/34	1.22 (0.74-2.02)		1.18 (0.75-1.84)		69/85	0.80 (0.56-1.16)		0.83 (0.59-1.17)		1322/1875		83/119	0.95 (0.69-1.31)		0.96 (0.70-1.30)		31/34	1.19 (0.69-2.04)		1.15 (0.72-1.84)		52/85	0.85 (0.57-1.26)		0.87 (0.61-1.26)		495/1875		29/119	0.90 (0.58-1.42)		0.93 (0.62-1.40)		12/34	1.36 (0.67-2.74)		1.28 (0.72-2.26)		17/85	0.72 (0.40-1.27)
331: OCCUPATIONS IN FINE AND COMMERCIAL ART, PHOTOGRAPHY AND RELATED FIELDS	1885/1945		52/49	0.97 (0.62-1.51)		0.98 (0.65-1.46)		22/17	1.20 (0.60-2.41)		1.14 (0.64-2.01)		30/32	0.84 (0.48-1.48)		0.88 (0.54-1.44)		1368/1945		37/49	0.96 (0.60-1.55)		0.98 (0.64-1.50)		13/17	0.96 (0.44-2.10)		0.99 (0.53-1.82)		24/32	0.96 (0.53-1.74)		0.98 (0.59-1.63)		509/1945		15/49	1.01 (0.54-1.89)		1.03 (0.61-1.75)		9/17	1.86 (0.79-4.39)		1.50 (0.79-2.87)		6/32	0.55 (0.20-1.45)
3311: PAINTERS, SCULPTORS AND RELATED ARTISTS	1931/1989		6/5	0.87 (0.20-3.65)		0.97 (0.43-2.17)		1/1	0.28 (0.02-4.79)				5/4	1.22 (0.22-6.61)		1.06 (0.46-2.49)		1399/1989		6/5	1.16 (0.27-4.95)		1.06 (0.47-2.40)		1/1	0.37 (0.02-6.53)				5/4	1.64 (0.30-8.95)		1.16 (0.49-2.70)		524/1989		0/5					0/1					0/4
3313: PRODUCT AND INTERIOR DESIGNERS	1921/1975		16/19	0.75 (0.37-1.52)		0.83 (0.47-1.48)		8/5	1.16 (0.37-3.65)		1.07 (0.51-2.26)		8/14	0.56 (0.22-1.42)		0.74 (0.38-1.46)		1392/1975		13/19	0.85 (0.40-1.79)		0.91 (0.50-1.65)		6/5	1.21 (0.36-4.14)		1.10 (0.51-2.36)		7/14	0.68 (0.26-1.80)		0.84 (0.42-1.66)		521/1975		3/19	0.52 (0.15-1.80)		0.82 (0.38-1.77)		2/5	1.04 (0.20-5.48)		1.11 (0.48-2.59)		1/14	0.26 (0.03-2.07)
3314: ADVERTISING AND ILLUSTRATING ARTISTS	1926/1989		11/5	2.11 (0.65-6.84)		1.37 (0.65-2.92)		3/1	2.17 (0.22-21.24)				8/4	2.09 (0.53-8.23)		1.30 (0.59-2.88)		1399/1989		6/5	1.58 (0.43-5.80)		1.19 (0.55-2.62)		1/1	1.06 (0.06-17.23)				5/4	1.77 (0.40-7.81)		1.21 (0.54-2.75)		519/1989		5/5	3.36 (0.88-12.76)		1.62 (0.73-3.56)		2/1	4.69 (0.42-52.82)				3/4	2.83 (0.56-14.34)
3314118: COMMERCIAL ARTIST (PROF. & TECH., N.E.C.)	1929/1990		8/4	1.92 (0.50-7.45)		1.26 (0.57-2.80)		3/2	0.90 (0.14-5.96)		0.99 (0.41-2.36)		5/2	3.94 (0.48-32.72)		1.29 (0.53-3.14)		1401/1990		4/4	1.31 (0.28-6.07)		1.10 (0.48-2.51)		1/2	0.38 (0.03-4.77)				3/2	3.35 (0.36-31.52)		1.24 (0.51-3.06)		520/1990		4/4	3.36 (0.74-15.31)		1.52 (0.66-3.46)		2/2	2.30 (0.30-17.71)				2/2	5.02 (0.47-53.32)
3315: PHOTOGRAPHERS AND CAMERAMEN	1925/1979		12/15	0.69 (0.29-1.62)		0.81 (0.43-1.56)		6/10	0.54 (0.18-1.57)		0.76 (0.37-1.57)		6/5	1.12 (0.25-5.03)		1.04 (0.46-2.38)		1398/1979		7/15	0.58 (0.22-1.55)		0.77 (0.38-1.54)		3/10	0.36 (0.09-1.38)		0.71 (0.32-1.58)		4/5	1.18 (0.24-5.78)		1.07 (0.46-2.46)		519/1979		5/15	0.99 (0.31-3.15)		1.05 (0.49-2.21)		3/10	1.02 (0.27-3.89)		1.10 (0.50-2.42)		2/5	0.95 (0.09-9.47)
3315110: PHOTOGRAPHER, GENERAL (PROF. & TECH., N.E.C.)	1931/1989		6/5	0.79 (0.20-3.15)		0.93 (0.42-2.08)		1/1	0.48 (0.03-7.69)				5/4	0.93 (0.19-4.53)		0.99 (0.43-2.28)		1401/1989		4/5	0.84 (0.20-3.64)		0.96 (0.43-2.17)		0/1					4/4	1.25 (0.25-6.22)		1.08 (0.47-2.51)		522/1989		2/5	0.67 (0.07-6.19)		1.01 (0.41-2.47)		1/1	1.81 (0.11-29.63)				1/4
3319: OCCUPATIONS IN FINE AND COMMERCIAL ART. PHOTOGRAPHY AND RELATED FIELDS, N.E.C.	1927/1985		10/9	1.07 (0.40-2.89)		1.04 (0.52-2.10)		6/5	1.48 (0.36-6.05)		1.15 (0.51-2.57)		4/4	0.76 (0.18-3.18)		0.93 (0.41-2.08)		1397/1985		8/9	1.20 (0.42-3.41)		1.10 (0.54-2.25)		4/5	1.31 (0.28-6.06)		1.10 (0.48-2.52)		4/4	1.12 (0.27-4.68)		1.06 (0.47-2.38)		522/1985		2/9	0.77 (0.16-3.78)		0.99 (0.43-2.28)		2/5	2.00 (0.33-12.19)		1.30 (0.55-3.07)		0/4
3319202: DISPLAY DESIGNER (BUS. SERV.)	1932/1989		5/5	0.93 (0.21-4.07)		0.99 (0.44-2.24)		3/4	0.83 (0.13-5.22)		0.97 (0.41-2.31)		2/1	1.14 (0.09-13.67)				1401/1989		4/5	1.00 (0.22-4.67)		1.02 (0.44-2.32)		2/4	0.71 (0.10-5.34)		0.96 (0.40-2.32)		2/1	1.59 (0.14-18.73)				523/1989		1/5	0.75 (0.07-7.54)		1.03 (0.42-2.54)		1/4	1.27 (0.11-14.54)		1.16 (0.47-2.87)		0/1
333: OCCUPATIONS IN PERFORMING AND AUDIOVISUAL ARTS	1884/1942		53/52	1.09 (0.70-1.69)		1.08 (0.72-1.61)		20/17	0.94 (0.47-1.88)		0.96 (0.55-1.70)		33/35	1.20 (0.69-2.11)		1.15 (0.71-1.88)		1365/1942		40/52	1.14 (0.71-1.82)		1.11 (0.73-1.70)		17/17	1.07 (0.52-2.20)		1.06 (0.59-1.89)		23/35	1.18 (0.64-2.16)		1.13 (0.68-1.90)		511/1942		13/52	1.01 (0.53-1.94)		1.03 (0.60-1.78)		3/17	0.57 (0.16-2.02)		0.88 (0.40-1.91)		10/35	1.31 (0.61-2.84)
3330: PRODUCERS AND DIRECTORS, PERFORMING AND AUDIOVISUAL ARTS	1916/1982		21/12	2.03 (0.88-4.69)		1.51 (0.80-2.86)		7/2	4.20 (0.52-34.24)		1.31 (0.54-3.19)		14/10	1.68 (0.66-4.28)		1.32 (0.67-2.60)		1389/1982		16/12	2.01 (0.84-4.84)		1.49 (0.77-2.86)		6/2	4.50 (0.54-37.37)		1.34 (0.55-3.25)		10/10	1.59 (0.58-4.31)		1.27 (0.63-2.56)		519/1982		5/12	2.15 (0.69-6.73)		1.45 (0.69-3.06)		1/2	3.06 (0.19-49.33)				4/10	2.03 (0.58-7.11)
3330118: PRODUCER, BROADCASTING (BROADCAST., MOTION PIC. & STAGE)	1932/1989		5/5	1.30 (0.30-5.61)		1.10 (0.49-2.48)		1/2	0.96 (0.06-15.46)				4/3	1.46 (0.26-8.31)		1.11 (0.47-2.61)		1401/1989		4/5	1.34 (0.29-6.24)		1.11 (0.48-2.53)		1/2	1.18 (0.07-19.03)				3/3	1.43 (0.23-9.07)		1.11 (0.47-2.63)		523/1989		1/5	1.17 (0.12-11.44)		1.10 (0.45-2.71)		0/2					1/3	1.55 (0.14-17.34)
3332: MUSICIANS	1918/1972		19/22	0.93 (0.47-1.86)		0.96 (0.55-1.69)		8/3	3.40 (0.70-16.39)		1.42 (0.62-3.27)		11/19	0.60 (0.27-1.36)		0.75 (0.40-1.40)		1388/1972		17/22	1.20 (0.59-2.44)		1.14 (0.64-2.02)		7/3	4.03 (0.81-19.99)		1.49 (0.65-3.45)		10/19	0.81 (0.35-1.86)		0.89 (0.47-1.69)		522/1972		2/22	0.34 (0.08-1.49)		0.76 (0.34-1.73)		1/3	1.73 (0.15-19.57)				1/19	0.18 (0.02-1.36)
3332130: MUSICIAN, INSTRUMENTAL (AMUSE. & REC.)	1921/1977		16/17	0.94 (0.44-2.01)		0.97 (0.53-1.77)		7/2	5.61 (0.69-45.44)		1.38 (0.57-3.36)		9/15	0.56 (0.23-1.37)		0.74 (0.38-1.42)		1391/1977		14/17	1.17 (0.54-2.57)		1.11 (0.60-2.05)		6/2	6.35 (0.76-52.79)		1.42 (0.58-3.46)		8/15	0.74 (0.29-1.85)		0.86 (0.44-1.69)		522/1977		2/17	0.41 (0.09-1.85)		0.81 (0.36-1.85)		1/2	3.49 (0.22-56.36)				1/15	0.20 (0.03-1.57)
3337: RADIO AND TELEVISION ANNOUNCERS	1931/1988		6/6	0.97 (0.29-3.31)		1.00 (0.46-2.15)		1/4	0.19 (0.02-1.79)		0.78 (0.32-1.91)		5/2	4.28 (0.50-36.84)		1.30 (0.53-3.17)		1402/1988		3/6	0.67 (0.15-2.92)		0.90 (0.40-2.03)		1/4	0.27 (0.03-2.54)		0.83 (0.34-2.04)		2/2	2.29 (0.20-25.93)				521/1988		3/6	1.79 (0.41-7.84)		1.27 (0.56-2.87)		0/4					3/2	9.58 (0.97-94.25)
3339: OCCUPATIONS IN PERFORMING AND AUDIOVISUAL ARTS, N.E.C.	1927/1980		10/14	0.60 (0.25-1.46)		0.76 (0.39-1.47)		7/10	0.43 (0.16-1.17)		0.67 (0.33-1.34)		3/4	2.56 (0.27-24.00)		1.18 (0.48-2.90)		1397/1980		8/14	0.66 (0.26-1.70)		0.81 (0.41-1.61)		6/10	0.50 (0.17-1.42)		0.73 (0.36-1.50)		2/4	2.61 (0.24-28.20)		1.18 (0.48-2.92)		522/1980		2/14	0.46 (0.10-2.10)		0.84 (0.37-1.93)		1/10	0.25 (0.03-1.99)		0.86 (0.36-2.10)		1/4	2.51 (0.16-39.88)
335: OCCUPATIONS IN WRITING	1919/1962		18/32	0.62 (0.32-1.18)		0.72 (0.42-1.23)		10/12	1.52 (0.54-4.28)		1.23 (0.60-2.50)		8/20	0.33 (0.14-0.80)*		0.55 (0.28-1.05)		1390/1962		15/32	0.67 (0.34-1.34)		0.77 (0.44-1.35)		8/12	1.58 (0.53-4.71)		1.25 (0.60-2.59)		7/20	0.38 (0.15-0.96)*		0.61 (0.31-1.19)		521/1962		3/32	0.46 (0.14-1.57)		0.78 (0.36-1.68)		2/12	1.37 (0.27-6.95)		1.20 (0.52-2.77)		1/20	0.18 (0.02-1.42)
3351: WRITERS AND EDITORS, PUBLICATION	1925/1971		12/23	0.55 (0.25-1.18)		0.69 (0.38-1.27)		5/10	0.67 (0.20-2.24)		0.86 (0.40-1.84)		7/13	0.48 (0.18-1.29)		0.70 (0.35-1.41)		1396/1971		9/23	0.54 (0.23-1.25)		0.71 (0.37-1.34)		3/10	0.52 (0.12-2.13)		0.82 (0.37-1.85)		6/13	0.55 (0.19-1.55)		0.77 (0.37-1.56)		521/1971		3/23	0.60 (0.17-2.10)		0.87 (0.40-1.88)		2/10	1.19 (0.23-6.04)		1.15 (0.50-2.67)		1/13	0.30 (0.04-2.36)
3351174: REPORTER (PRINT. & PUB.)	1932/1985		5/9	0.76 (0.22-2.62)		0.91 (0.42-1.96)		2/4	1.13 (0.16-8.21)		1.04 (0.43-2.50)		3/5	0.59 (0.12-2.89)		0.87 (0.38-2.02)		1402/1985		3/9	0.62 (0.14-2.62)		0.87 (0.39-1.96)		0/4					3/5	0.81 (0.16-4.04)		0.96 (0.42-2.23)		522/1985		2/9	1.20 (0.23-6.19)		1.12 (0.48-2.59)		2/4	4.34 (0.58-32.64)		1.47 (0.61-3.55)		0/5
37: OCCUPATIONS IN SPORT AND RECREATION	1912/1967		25/27	1.17 (0.60-2.30)		1.12 (0.64-1.95)		14/19	0.92 (0.40-2.14)		0.96 (0.51-1.82)		11/8	1.78 (0.56-5.69)		1.28 (0.61-2.72)		1387/1967		18/27	1.17 (0.57-2.41)		1.12 (0.63-2.00)		10/19	0.91 (0.36-2.25)		0.96 (0.49-1.87)		8/8	1.83 (0.54-6.20)		1.29 (0.60-2.77)		517/1967		7/27	1.19 (0.47-3.02)		1.14 (0.58-2.24)		4/19	0.98 (0.30-3.22)		1.07 (0.50-2.29)		3/8	1.70 (0.38-7.72)
371: OCCUPATIONS IN SPORT AND RECREATION	1912/1967		25/27	1.17 (0.60-2.30)		1.12 (0.64-1.95)		14/19	0.92 (0.40-2.14)		0.96 (0.51-1.82)		11/8	1.78 (0.56-5.69)		1.28 (0.61-2.72)		1387/1967		18/27	1.17 (0.57-2.41)		1.12 (0.63-2.00)		10/19	0.91 (0.36-2.25)		0.96 (0.49-1.87)		8/8	1.83 (0.54-6.20)		1.29 (0.60-2.77)		517/1967		7/27	1.19 (0.47-3.02)		1.14 (0.58-2.24)		4/19	0.98 (0.30-3.22)		1.07 (0.50-2.29)		3/8	1.70 (0.38-7.72)
3710: COACHES, TRAINERS, INSTRUCTORS AND MANAGERS, SPORT AND RECREATION	1926/1982		11/12	1.12 (0.41-3.09)		1.07 (0.53-2.16)		5/8	0.71 (0.19-2.70)		0.90 (0.41-1.98)		6/4	2.02 (0.40-10.24)		1.22 (0.53-2.83)		1396/1982		9/12	1.26 (0.44-3.60)		1.12 (0.55-2.30)		4/8	0.78 (0.19-3.21)		0.94 (0.42-2.11)		5/4	2.28 (0.43-12.04)		1.26 (0.54-2.94)		522/1982		2/12	0.76 (0.15-3.87)		0.99 (0.43-2.29)		1/8	0.52 (0.06-4.75)		1.00 (0.41-2.46)		1/4	1.31 (0.12-14.76)
3710199: OTHER COACHES, TRAINERS, INSTRUCTORS AND MANAGERS, SPORTS AND RECREATION	1934/1986		3/8	0.35 (0.08-1.50)		0.73 (0.32-1.64)		1/7	0.13 (0.01-1.18)		0.72 (0.30-1.77)		2/1	1.47 (0.13-16.70)				1402/1986		3/8	0.49 (0.11-2.08)		0.81 (0.36-1.82)		1/7	0.18 (0.02-1.63)		0.77 (0.31-1.89)		2/1	2.02 (0.18-22.92)				524/1986		0/8					0/7					0/1
3715: ATTENDANTS, SPORT AND RECREATION	1925/1982		12/12	1.33 (0.49-3.65)		1.16 (0.57-2.34)		8/10	1.06 (0.33-3.43)		1.03 (0.49-2.20)		4/2	2.56 (0.30-22.04)		1.19 (0.49-2.91)		1398/1982		7/12	1.08 (0.35-3.31)		1.05 (0.50-2.19)		5/10	0.90 (0.25-3.31)		0.98 (0.45-2.15)		2/2	1.89 (0.18-20.19)				519/1982		5/12	1.96 (0.58-6.58)		1.37 (0.64-2.94)		3/10	1.46 (0.33-6.42)		1.23 (0.54-2.78)		2/2	4.08 (0.38-43.28)
41: CLERICAL AND RELATED OCCUPATIONS	1437/1487		500/507	1.01 (0.86-1.19)		1.01 (0.86-1.19)		296/282	1.02 (0.84-1.25)		1.02 (0.84-1.24)		204/225	1.00 (0.79-1.26)		1.00 (0.80-1.26)		1041/1487		364/507	1.02 (0.86-1.22)		1.02 (0.86-1.21)		209/282	0.98 (0.79-1.22)		0.98 (0.80-1.22)		155/225	1.08 (0.84-1.39)		1.08 (0.84-1.37)		389/1487		135/507	1.02 (0.80-1.29)		1.02 (0.81-1.29)		86/282	1.15 (0.87-1.53)		1.15 (0.88-1.51)		49/225	0.84 (0.59-1.19)
411: STENOGRAPHIC AND TYPING OCCUPATIONS	1927/1985		10/9	1.03 (0.41-2.60)		1.03 (0.52-2.01)		8/8	0.97 (0.36-2.65)		1.00 (0.49-2.01)		2/1	1.45 (0.13-16.51)				1397/1985		8/9	1.13 (0.43-3.00)		1.08 (0.54-2.15)		6/8	1.01 (0.34-2.98)		1.02 (0.49-2.11)		2/1	1.89 (0.16-21.60)				522/1985		2/9	0.82 (0.17-3.84)		1.00 (0.44-2.30)		2/8	0.92 (0.19-4.44)		1.07 (0.47-2.47)		0/1
4113: TYPISTS AND CLERK-TYPISTS	1934/1987		3/7	0.41 (0.10-1.61)		0.75 (0.34-1.66)		3/6	0.48 (0.12-1.96)		0.80 (0.36-1.78)		0/1					1402/1987		3/7	0.56 (0.14-2.23)		0.84 (0.38-1.86)		3/6	0.66 (0.16-2.73)		0.89 (0.40-2.00)		0/1					524/1987		0/7					0/6					0/1
413: BOOKKEEPING, ACCOUNT-RECORDING AND RELATED OCCUPATIONS	1776/1851		161/143	1.25 (0.96-1.63)		1.23 (0.96-1.59)		121/104	1.24 (0.92-1.67)		1.22 (0.91-1.62)		40/39	1.29 (0.78-2.14)		1.22 (0.78-1.92)		1288/1851		117/143	1.24 (0.93-1.64)		1.22 (0.93-1.60)		85/104	1.17 (0.84-1.62)		1.15 (0.85-1.57)		32/39	1.47 (0.86-2.52)		1.35 (0.84-2.17)		481/1851		43/143	1.29 (0.88-1.88)		1.26 (0.89-1.80)		35/104	1.44 (0.94-2.19)		1.39 (0.94-2.04)		8/39	0.89 (0.40-1.99)
4130: SUPERVISORS, BOOKKEEPING, ACCOUNT RECORDING AND RELATED OCCUPATIONS	1910/1970		27/24	1.24 (0.68-2.28)		1.17 (0.70-1.97)		20/18	1.32 (0.64-2.71)		1.20 (0.67-2.15)		7/6	1.06 (0.34-3.31)		1.04 (0.49-2.18)		1381/1970		24/24	1.52 (0.81-2.86)		1.36 (0.80-2.30)		17/18	1.54 (0.73-3.25)		1.33 (0.73-2.41)		7/6	1.49 (0.48-4.69)		1.20 (0.57-2.54)		521/1970		3/24	0.53 (0.16-1.83)		0.83 (0.38-1.78)		3/18	0.77 (0.22-2.75)		0.99 (0.45-2.14)		0/6
4130110: SUPERVISOR, BOOKKEEPERS AND ACCOUNTING CLERKS (CLERICAL)	1926/1983		11/11	1.30 (0.52-3.26)		1.16 (0.59-2.27)		7/8	1.38 (0.44-4.36)		1.16 (0.55-2.44)		4/3	1.17 (0.26-5.33)		1.06 (0.46-2.41)		1395/1983		10/11	1.66 (0.65-4.23)		1.32 (0.67-2.59)		6/8	1.66 (0.51-5.42)		1.25 (0.59-2.66)		4/3	1.64 (0.36-7.46)		1.18 (0.52-2.69)		523/1983		1/11	0.43 (0.05-3.47)		0.92 (0.38-2.24)		1/8	0.71 (0.08-6.14)		1.05 (0.43-2.57)		0/3
4130130: ASSISTANT ACCOUNTANT, BANK (BANK. & FINANCE)	1926/1987		11/7	1.38 (0.51-3.70)		1.18 (0.59-2.37)		11/6	1.56 (0.55-4.39)		1.24 (0.61-2.53)		0/1					1396/1987		9/7	1.55 (0.55-4.37)		1.24 (0.61-2.54)		9/6	1.76 (0.60-5.17)		1.31 (0.63-2.71)		0/1					522/1987		2/7	0.97 (0.20-4.80)		1.06 (0.46-2.44)		2/6	1.10 (0.22-5.58)		1.13 (0.49-2.61)		0/1
4131: BOOKKEEPERS AND ACCOUNTING CLERKS	1846/1912		91/82	1.23 (0.87-1.74)		1.21 (0.87-1.67)		70/63	1.19 (0.81-1.76)		1.17 (0.82-1.68)		21/19	1.37 (0.67-2.80)		1.23 (0.69-2.20)		1344/1912		61/82	1.12 (0.76-1.63)		1.10 (0.78-1.57)		46/63	1.05 (0.69-1.62)		1.05 (0.71-1.55)		15/19	1.36 (0.63-2.96)		1.22 (0.66-2.25)		495/1912		29/82	1.52 (0.95-2.42)		1.43 (0.94-2.17)		23/63	1.56 (0.93-2.62)		1.45 (0.92-2.30)		6/19	1.39 (0.52-3.71)
4131114: BOOKKEEPER (CLERICAL)	1931/1984		6/10	0.52 (0.18-1.48)		0.74 (0.36-1.52)		6/9	0.56 (0.20-1.64)		0.78 (0.38-1.60)		0/1					1400/1984		5/10	0.61 (0.20-1.85)		0.81 (0.39-1.70)		5/9	0.66 (0.21-2.03)		0.85 (0.40-1.78)		0/1					523/1984		1/10	0.31 (0.04-2.49)		0.87 (0.36-2.11)		1/9	0.34 (0.04-2.76)		0.92 (0.38-2.23)		0/1
4131118: PAYROLL CLERK (CLERICAL)	1926/1983		11/11	1.14 (0.44-2.94)		1.08 (0.55-2.13)		9/9	1.15 (0.39-3.35)		1.07 (0.52-2.21)		2/2	1.12 (0.15-8.26)				1396/1983		9/11	1.29 (0.48-3.48)		1.14 (0.57-2.30)		7/9	1.21 (0.39-3.78)		1.10 (0.52-2.32)		2/2	1.63 (0.22-12.08)				522/1983		2/11	0.80 (0.17-3.83)		1.00 (0.43-2.29)		2/9	1.02 (0.20-5.17)		1.11 (0.48-2.56)		0/2
4131126: COST CLERK (CLERICAL)	1933/1985		4/9	0.39 (0.12-1.33)		0.70 (0.33-1.50)		3/9	0.28 (0.07-1.08)		0.65 (0.29-1.44)		1/0					1402/1985		3/9	0.42 (0.11-1.64)		0.75 (0.34-1.67)		2/9	0.27 (0.06-1.28)		0.70 (0.31-1.62)		1/0					523/1985		1/9	0.33 (0.04-2.69)		0.88 (0.36-2.14)		1/9	0.33 (0.04-2.69)		0.91 (0.37-2.22)		0/0
4131134: ACCOUNTING CLERK (CLERICAL)	1910/1976		27/18	2.03 (0.98-4.17)		1.59 (0.89-2.84)		19/14	1.68 (0.74-3.79)		1.37 (0.73-2.56)		8/4	3.69 (0.77-17.64)		1.46 (0.64-3.36)		1388/1976		17/18	1.75 (0.80-3.83)		1.42 (0.77-2.61)		12/14	1.45 (0.60-3.52)		1.24 (0.64-2.40)		5/4	3.20 (0.60-17.01)		1.38 (0.59-3.21)		514/1976		10/18	2.81 (1.17-6.76)*		1.84 (0.96-3.54)		7/14	2.38 (0.87-6.54)		1.63 (0.81-3.29)		3/4	4.77 (0.79-28.61)
4131142: BOOKKEEPING CLERK (CLERICAL)	1911/1973		26/21	1.61 (0.82-3.17)		1.39 (0.79-2.42)		22/15	1.89 (0.87-4.14)		1.49 (0.81-2.74)		4/6	0.90 (0.21-3.92)		0.98 (0.43-2.22)		1390/1973		15/21	1.22 (0.57-2.60)		1.14 (0.62-2.08)		13/15	1.47 (0.62-3.47)		1.26 (0.66-2.40)		2/6	0.59 (0.10-3.57)		0.91 (0.38-2.14)		513/1973		11/21	2.80 (1.24-6.32)*		1.90 (1.02-3.56)*		9/15	3.31 (1.30-8.46)*		1.99 (1.01-3.92)*		2/6	1.63 (0.29-9.12)
4131154: BILLING CLERK (CLERICAL)	1930/1989		7/5	1.73 (0.44-6.88)		1.22 (0.55-2.70)		6/4	2.51 (0.51-12.36)		1.30 (0.56-3.00)		1/1	0.37 (0.02-7.03)				1402/1989		3/5	0.98 (0.19-5.10)		1.01 (0.44-2.35)		2/4	1.18 (0.16-8.39)		1.06 (0.44-2.54)		1/1	0.50 (0.02-9.77)				521/1989		3/5	2.66 (0.52-13.60)		1.38 (0.59-3.20)		3/4	4.38 (0.72-26.82)		1.55 (0.65-3.66)		0/1
4133: TELLERS AND CASHIERS	1894/1951		43/43	1.09 (0.68-1.75)		1.07 (0.70-1.64)		40/37	1.09 (0.67-1.79)		1.08 (0.70-1.67)		3/6	1.00 (0.18-5.54)		1.01 (0.43-2.37)		1375/1951		30/43	1.03 (0.62-1.73)		1.03 (0.65-1.63)		27/37	1.00 (0.58-1.71)		1.00 (0.63-1.61)		3/6	1.58 (0.28-8.92)		1.14 (0.49-2.68)		511/1951		13/43	1.25 (0.64-2.42)		1.20 (0.69-2.07)		13/37	1.38 (0.71-2.70)		1.30 (0.75-2.26)		0/6
4133110: TELLER (BANK. & FINANCE)	1899/1969		38/25	1.74 (0.99-3.04)		1.52 (0.93-2.47)		36/24	1.63 (0.93-2.88)		1.45 (0.89-2.37)		2/1	38.06 (0.08-17621.30)				1379/1969		26/25	1.62 (0.88-2.96)		1.43 (0.85-2.38)		24/24	1.48 (0.80-2.73)		1.33 (0.79-2.25)		2/1	52.14 (0.17-15924.78)				512/1969		12/25	2.10 (1.00-4.39)		1.65 (0.92-2.98)		12/24	2.11 (1.01-4.42)*		1.69 (0.93-3.04)		0/1
4135: INSURANCE, BANK AND OTHER FINANCE CLERKS	1912/1974		25/20	1.48 (0.76-2.86)		1.31 (0.76-2.27)		23/16	1.84 (0.88-3.84)		1.48 (0.82-2.68)		2/4	0.45 (0.08-2.58)		0.84 (0.36-1.97)		1387/1974		18/20	1.44 (0.71-2.93)		1.28 (0.72-2.27)		17/16	1.85 (0.85-4.03)		1.47 (0.80-2.71)		1/4	0.30 (0.03-2.81)		0.84 (0.34-2.07)		517/1974		7/20	1.63 (0.65-4.08)		1.35 (0.69-2.64)		6/16	1.90 (0.69-5.22)		1.46 (0.72-2.95)		1/4	0.89 (0.10-8.14)
4135182: UTILITY CLERK, BANK (BANK. & FINANCE)	1929/1985		8/9	1.17 (0.37-3.65)		1.08 (0.51-2.27)		8/8	1.48 (0.44-5.01)		1.18 (0.55-2.53)		0/1					1401/1985		4/9	0.82 (0.22-3.12)		0.95 (0.43-2.09)		4/8	1.04 (0.25-4.25)		1.03 (0.46-2.31)		0/1					520/1985		4/9	2.12 (0.55-8.07)		1.37 (0.62-3.03)		4/8	2.66 (0.65-10.89)		1.50 (0.67-3.36)		0/1
4135198: CREDIT CLERK, BANK (BANK. & FINANCE)	1930/1990		7/4	1.87 (0.51-6.85)		1.27 (0.58-2.77)		5/4	1.33 (0.33-5.40)		1.11 (0.50-2.48)		2/0					1399/1990		6/4	2.20 (0.57-8.47)		1.33 (0.60-2.95)		5/4	1.83 (0.44-7.53)		1.24 (0.55-2.78)		1/0					523/1990		1/4	1.01 (0.11-9.42)		1.08 (0.44-2.64)		0/4					1/0
4139: BOOKKEEPING, ACCOUNT-RECORDING AND RELATED OCCUPATIONS, N.E.C.	1931/1985		6/9	0.67 (0.23-1.96)		0.84 (0.41-1.74)		4/7	0.57 (0.16-2.09)		0.82 (0.38-1.80)		2/2	0.97 (0.14-6.93)				1399/1985		6/9	0.97 (0.33-2.85)		1.00 (0.48-2.06)		4/7	0.81 (0.22-2.95)		0.94 (0.43-2.06)		2/2	1.50 (0.21-10.76)				524/1985		0/9					0/7					0/2
414: OFFICE MACHINE AND ELECTRONIC DATA-PROCESSING EQUIPMENT OPERATORS	1915/1977		22/17	1.15 (0.58-2.28)		1.11 (0.63-1.94)		13/9	1.08 (0.44-2.68)		1.05 (0.54-2.05)		9/8	1.25 (0.45-3.44)		1.12 (0.55-2.27)		1389/1977		16/17	1.15 (0.55-2.38)		1.10 (0.61-1.98)		9/9	0.98 (0.37-2.61)		1.00 (0.50-2.01)		7/8	1.40 (0.48-4.11)		1.18 (0.57-2.44)		519/1977		5/17	0.98 (0.35-2.76)		1.04 (0.51-2.11)		3/9	1.02 (0.26-3.92)		1.09 (0.50-2.42)		2/8	0.93 (0.19-4.56)
4143: ELECTRONIC DATA-PROCESSING EQUIPMENT OPERATORS	1919/1984		18/10	1.76 (0.75-4.13)		1.39 (0.73-2.64)		12/4	2.65 (0.74-9.54)		1.45 (0.66-3.16)		6/6	1.16 (0.35-3.87)		1.07 (0.50-2.29)		1391/1984		14/10	1.87 (0.76-4.57)		1.42 (0.73-2.75)		9/4	2.57 (0.68-9.65)		1.42 (0.65-3.13)		5/6	1.40 (0.40-4.96)		1.15 (0.53-2.51)		521/1984		3/10	1.09 (0.29-4.19)		1.09 (0.49-2.41)		2/4	1.80 (0.30-10.97)		1.26 (0.53-2.99)		1/6	0.63 (0.07-5.50)
4143110: COMPUTER OPERATOR (CLERICAL)	1930/1990		7/4	2.11 (0.53-8.46)		1.30 (0.58-2.89)		4/3	1.63 (0.28-9.63)		1.13 (0.48-2.68)		3/1	3.08 (0.31-30.16)				1399/1990		6/4	2.50 (0.60-10.43)		1.36 (0.60-3.05)		4/3	2.25 (0.38-13.50)		1.23 (0.52-2.91)		2/1	2.88 (0.26-32.45)				523/1990		1/4	1.18 (0.12-11.48)		1.10 (0.45-2.71)		0/3					1/1	3.66 (0.22-59.58)
415: MATERIAL RECORDING, SCHEDULING AND DISTRIBUTING OCCUPATIONS	1772/1824		165/170	0.94 (0.73-1.22)		0.95 (0.74-1.21)		113/101	1.08 (0.79-1.47)		1.07 (0.79-1.44)		52/69	0.75 (0.50-1.12)		0.78 (0.54-1.14)		1288/1824		117/170	0.92 (0.70-1.21)		0.93 (0.71-1.21)		80/101	1.04 (0.74-1.47)		1.04 (0.76-1.44)		37/69	0.74 (0.47-1.16)		0.78 (0.52-1.18)		476/1824		48/170	1.03 (0.72-1.47)		1.03 (0.74-1.45)		33/101	1.19 (0.77-1.83)		1.18 (0.79-1.76)		15/69	0.79 (0.43-1.43)
4150: SUPERVISORS: MATERIAL RECORDING, SCHEDULING AND DISTRIBUTING OCCUPATIONS	1908/1963		29/31	0.87 (0.49-1.54)		0.90 (0.55-1.49)		20/20	0.92 (0.45-1.87)		0.95 (0.53-1.69)		9/11	0.78 (0.30-2.08)		0.89 (0.45-1.78)		1382/1963		23/31	0.96 (0.52-1.76)		0.97 (0.58-1.63)		17/20	1.08 (0.51-2.27)		1.06 (0.59-1.92)		6/11	0.73 (0.25-2.15)		0.88 (0.43-1.82)		518/1963		6/31	0.66 (0.27-1.66)		0.84 (0.43-1.63)		3/20	0.51 (0.14-1.81)		0.84 (0.39-1.83)		3/11	0.94 (0.25-3.60)
4150114: SUPERVISORS, SHIPPING AND RECEIVING CLERKS (CLERICAL)	1921/1974		16/20	0.76 (0.36-1.64)		0.85 (0.47-1.55)		11/16	0.74 (0.30-1.83)		0.86 (0.44-1.66)		5/4	0.82 (0.20-3.38)		0.95 (0.42-2.12)		1393/1974		12/20	0.80 (0.35-1.82)		0.88 (0.47-1.66)		9/16	0.85 (0.33-2.21)		0.93 (0.47-1.85)		3/4	0.68 (0.14-3.33)		0.92 (0.40-2.11)		520/1974		4/20	0.69 (0.22-2.14)		0.89 (0.43-1.88)		2/16	0.48 (0.10-2.25)		0.89 (0.39-2.03)		2/4	1.20 (0.21-6.95)
4150118: SUPERVISOR, STOCK CLERKS (CLERICAL)	1925/1984		12/10	1.11 (0.44-2.80)		1.07 (0.55-2.09)		8/4	1.29 (0.38-4.41)		1.11 (0.52-2.40)		4/6	0.91 (0.22-3.77)		0.98 (0.44-2.20)		1395/1984		10/10	1.28 (0.49-3.36)		1.15 (0.58-2.28)		7/4	1.54 (0.44-5.46)		1.20 (0.55-2.60)		3/6	0.97 (0.21-4.50)		1.01 (0.44-2.31)		522/1984		2/10	0.70 (0.15-3.35)		0.96 (0.42-2.21)		1/4	0.63 (0.07-5.74)		1.03 (0.42-2.53)		1/6	0.81 (0.09-7.34)
4151: PRODUCTION CLERKS	1927/1978		10/16	0.63 (0.27-1.48)		0.78 (0.41-1.48)		6/10	0.62 (0.20-1.84)		0.81 (0.39-1.69)		4/6	0.66 (0.17-2.53)		0.87 (0.40-1.93)		1398/1978		7/16	0.59 (0.23-1.53)		0.77 (0.39-1.53)		4/10	0.53 (0.15-1.86)		0.80 (0.37-1.73)		3/6	0.68 (0.16-2.98)		0.91 (0.40-2.05)		521/1978		3/16	0.77 (0.22-2.74)		0.96 (0.44-2.08)		2/10	0.88 (0.18-4.26)		1.06 (0.46-2.44)		1/6	0.61 (0.07-5.27)
4153: SHIPPING AND RECEIVING CLERKS	1863/1913		74/81	0.95 (0.65-1.38)		0.96 (0.67-1.36)		58/64	0.96 (0.63-1.46)		0.97 (0.66-1.42)		16/17	0.92 (0.42-1.99)		0.95 (0.52-1.75)		1355/1913		50/81	0.88 (0.58-1.33)		0.90 (0.62-1.32)		40/64	0.91 (0.57-1.44)		0.93 (0.61-1.41)		10/17	0.79 (0.33-1.89)		0.89 (0.46-1.71)		500/1913		24/81	1.14 (0.69-1.89)		1.13 (0.72-1.77)		18/64	1.11 (0.62-1.97)		1.12 (0.68-1.84)		6/17	1.25 (0.46-3.39)
4153118: SHIPPING AND RECEIVING CLERK (CLERICAL)	1912/1967		25/27	1.00 (0.52-1.94)		1.01 (0.58-1.74)		20/23	1.02 (0.48-2.15)		1.02 (0.56-1.85)		5/4	0.95 (0.24-3.75)		0.99 (0.45-2.21)		1385/1967		20/27	1.14 (0.57-2.27)		1.10 (0.62-1.93)		17/23	1.23 (0.57-2.67)		1.15 (0.62-2.11)		3/4	0.80 (0.17-3.82)		0.96 (0.42-2.20)		519/1967		5/27	0.72 (0.26-2.01)		0.89 (0.44-1.82)		3/23	0.55 (0.15-2.00)		0.87 (0.40-1.90)		2/4	1.33 (0.23-7.54)
4153122: RECEIVING CLERK (CLERICAL)	1931/1984		6/10	0.79 (0.23-2.73)		0.92 (0.43-1.99)		4/7	0.64 (0.15-2.77)		0.88 (0.39-1.99)		2/3	1.35 (0.12-15.24)		1.06 (0.43-2.63)		1403/1984		2/10	0.34 (0.06-1.85)		0.78 (0.33-1.81)		1/7	0.20 (0.02-1.95)		0.80 (0.32-1.96)		1/3	0.92 (0.06-15.39)				520/1984		4/10	2.01 (0.52-7.78)		1.35 (0.61-2.98)		3/7	1.94 (0.41-9.12)		1.33 (0.58-3.04)		1/3	2.27 (0.14-35.86)
4153126: SHIPPING CLERK (CLERICAL)	1894/1950		43/44	0.99 (0.61-1.59)		0.99 (0.65-1.53)		35/34	1.04 (0.61-1.78)		1.04 (0.65-1.66)		8/10	0.80 (0.28-2.26)		0.91 (0.44-1.85)		1378/1950		27/44	0.86 (0.50-1.47)		0.90 (0.56-1.43)		22/34	0.91 (0.50-1.66)		0.94 (0.56-1.57)		5/10	0.70 (0.22-2.26)		0.88 (0.41-1.86)		508/1950		16/44	1.33 (0.72-2.47)		1.26 (0.74-2.12)		13/34	1.40 (0.70-2.80)		1.31 (0.74-2.30)		3/10	1.08 (0.27-4.29)
4155: STOCK CLERKS AND RELATED OCCUPATIONS	1863/1921		74/73	1.00 (0.70-1.45)		1.01 (0.71-1.42)		52/42	1.21 (0.76-1.91)		1.17 (0.77-1.77)		22/31	0.72 (0.40-1.33)		0.80 (0.48-1.33)		1355/1921		50/73	0.93 (0.62-1.39)		0.94 (0.65-1.37)		34/42	1.07 (0.64-1.76)		1.06 (0.68-1.66)		16/31	0.74 (0.38-1.44)		0.82 (0.47-1.42)		500/1921		24/73	1.22 (0.74-2.01)		1.19 (0.76-1.86)		18/42	1.60 (0.88-2.92)		1.46 (0.87-2.44)		6/31	0.71 (0.28-1.77)
4155122: PURCHASING CLERK (CLERICAL)	1924/1979		13/15	0.92 (0.41-2.08)		0.96 (0.51-1.79)		8/6	1.39 (0.44-4.42)		1.16 (0.55-2.45)		5/9	0.60 (0.19-1.96)		0.82 (0.39-1.74)		1396/1979		9/15	0.92 (0.37-2.24)		0.96 (0.50-1.86)		6/6	1.49 (0.44-5.08)		1.19 (0.55-2.56)		3/9	0.52 (0.13-2.08)		0.82 (0.37-1.82)		520/1979		4/15	0.95 (0.30-3.03)		1.03 (0.49-2.18)		2/6	1.17 (0.22-6.30)		1.15 (0.49-2.68)		2/9	0.80 (0.16-3.99)
4155126: STOREKEEPER (CLERICAL)	1890/1947		47/47	0.95 (0.60-1.50)		0.96 (0.64-1.45)		36/27	1.22 (0.70-2.15)		1.17 (0.72-1.90)		11/20	0.57 (0.25-1.27)		0.72 (0.39-1.33)		1369/1947		36/47	1.00 (0.62-1.63)		1.01 (0.65-1.56)		26/27	1.19 (0.65-2.19)		1.15 (0.69-1.92)		10/20	0.74 (0.32-1.72)		0.85 (0.45-1.61)		513/1947		11/47	0.82 (0.41-1.64)		0.90 (0.51-1.59)		10/27	1.30 (0.60-2.84)		1.24 (0.67-2.28)		1/20	0.18 (0.02-1.35)
4155146: INVENTORY CLERK (CLERICAL)	1924/1982		13/12	0.89 (0.38-2.08)		0.94 (0.50-1.79)		11/9	0.97 (0.37-2.53)		0.99 (0.50-1.97)		2/3	0.65 (0.10-4.17)		0.92 (0.39-2.20)		1397/1982		8/12	0.70 (0.27-1.84)		0.85 (0.43-1.68)		7/9	0.78 (0.27-2.27)		0.91 (0.44-1.87)		1/3	0.46 (0.04-4.61)				519/1982		5/12	1.54 (0.52-4.61)		1.27 (0.61-2.64)		4/9	1.66 (0.48-5.68)		1.32 (0.61-2.84)		1/3	1.24 (0.12-12.85)
416: LIBRARY, FILE AND CORRESPONDENCE CLERKS AND RELATED OCCUPATIONS	1928/1976		9/18	0.50 (0.21-1.16)		0.68 (0.36-1.28)		9/11	0.81 (0.31-2.09)		0.90 (0.46-1.79)		0/7					1402/1976		3/18	0.22 (0.06-0.78)*		0.57 (0.26-1.25)		3/11	0.35 (0.09-1.34)		0.71 (0.32-1.56)		0/7					518/1976		6/18	1.27 (0.48-3.35)		1.18 (0.59-2.35)		6/11	2.03 (0.71-5.83)		1.49 (0.73-3.05)		0/7
4161: LIBRARY AND FILE CLERKS	1932/1983		5/11	0.49 (0.16-1.48)		0.74 (0.35-1.54)		5/7	0.75 (0.22-2.51)		0.90 (0.42-1.93)		0/4					1404/1983		1/11	0.14 (0.02-1.11)		0.71 (0.29-1.73)		1/7	0.22 (0.03-1.84)		0.79 (0.32-1.92)		0/4					520/1983		4/11	1.33 (0.40-4.44)		1.18 (0.55-2.52)		4/7	1.89 (0.52-6.90)		1.37 (0.63-3.00)		0/4
4169: LIBRARY, FILE AND CORRESPONDENCE CLERKS AND RELATED OCCUPATIONS, N.E.C.	1933/1987		4/7	0.51 (0.14-1.91)		0.80 (0.36-1.75)		4/5	0.75 (0.18-3.16)		0.92 (0.41-2.07)		0/2					1403/1987		2/7	0.32 (0.06-1.68)		0.76 (0.32-1.76)		2/5	0.45 (0.08-2.62)		0.85 (0.36-2.00)		0/2					522/1987		2/7	1.16 (0.23-5.88)		1.11 (0.48-2.57)		2/5	1.84 (0.33-10.36)		1.28 (0.55-3.01)		0/2
417: RECEPTION, INFORMATION, MAIL AND MESSAGE DISTRIBUTION OCCUPATIONS	1811/1864		126/130	1.01 (0.76-1.36)		1.02 (0.77-1.34)		86/95	0.89 (0.64-1.25)		0.91 (0.66-1.25)		40/35	1.40 (0.82-2.38)		1.30 (0.81-2.07)		1313/1864		92/130	1.04 (0.76-1.42)		1.04 (0.77-1.40)		62/95	0.88 (0.61-1.27)		0.90 (0.64-1.27)		30/35	1.55 (0.88-2.72)		1.40 (0.86-2.28)		491/1864		33/130	0.93 (0.61-1.42)		0.95 (0.65-1.41)		23/95	0.88 (0.54-1.45)		0.93 (0.60-1.45)		10/35	1.07 (0.48-2.34)
4171: RECEPTIONISTS AND INFORMATION CLERKS	1918/1986		19/8	2.98 (1.10-8.04)*		1.73 (0.86-3.47)		19/8	2.98 (1.10-8.04)*		1.73 (0.86-3.47)		0/0					1388/1986		17/8	3.71 (1.35-10.25)*		1.90 (0.94-3.85)		17/8	3.71 (1.35-10.25)*		1.91 (0.94-3.87)		0/0					522/1986		2/8	1.18 (0.23-6.14)		1.11 (0.48-2.59)		2/8	1.18 (0.23-6.14)		1.15 (0.49-2.67)		0/0
4171118: RECEPTIONIST (CLERICAL)	1932/1988		5/6	1.33 (0.31-5.67)		1.11 (0.49-2.49)		5/6	1.33 (0.31-5.67)		1.11 (0.49-2.49)		0/0					1401/1988		4/6	1.58 (0.34-7.32)		1.16 (0.51-2.65)		4/6	1.58 (0.34-7.32)		1.17 (0.51-2.66)		0/0					523/1988		1/6	0.86 (0.09-8.31)		1.05 (0.43-2.58)		1/6	0.86 (0.09-8.31)		1.09 (0.44-2.68)		0/0
4171122: INFORMATION CLERK (CLERICAL)	1929/1992		8/2	3.36 (0.68-16.60)		1.41 (0.61-3.25)		8/2	3.36 (0.68-16.60)		1.41 (0.61-3.25)		0/0					1398/1992		7/2	3.82 (0.74-19.60)		1.45 (0.62-3.35)		7/2	3.82 (0.74-19.60)		1.45 (0.63-3.37)		0/0					523/1992		1/2	1.96 (0.18-22.00)				1/2	1.96 (0.18-22.00)				0/0
4172: MAIL CARRIERS	1919/1981		18/13	1.09 (0.51-2.31)		1.06 (0.58-1.93)		5/5	0.87 (0.23-3.28)		0.96 (0.44-2.12)		13/8	1.21 (0.48-3.00)		1.11 (0.57-2.17)		1389/1981		16/13	1.38 (0.63-3.00)		1.23 (0.67-2.26)		4/5	0.91 (0.22-3.70)		0.99 (0.44-2.21)		12/8	1.66 (0.65-4.22)		1.32 (0.67-2.60)		522/1981		2/13	0.41 (0.09-1.87)		0.82 (0.36-1.86)		1/5	0.76 (0.08-6.90)		1.07 (0.44-2.61)		1/8	0.29 (0.04-2.34)
4172110: LETTER CARRIER (GOV. SERV.)	1919/1981		18/13	1.09 (0.51-2.31)		1.06 (0.58-1.93)		5/5	0.87 (0.23-3.28)		0.96 (0.44-2.12)		13/8	1.21 (0.48-3.00)		1.11 (0.57-2.17)		1389/1981		16/13	1.38 (0.63-3.00)		1.23 (0.67-2.26)		4/5	0.91 (0.22-3.70)		0.99 (0.44-2.21)		12/8	1.66 (0.65-4.22)		1.32 (0.67-2.60)		522/1981		2/13	0.41 (0.09-1.87)		0.82 (0.36-1.86)		1/5	0.76 (0.08-6.90)		1.07 (0.44-2.61)		1/8	0.29 (0.04-2.34)
4173: MAIL AND POSTAL CLERKS	1916/1965		21/29	0.70 (0.37-1.32)		0.78 (0.46-1.34)		12/20	0.49 (0.22-1.09)		0.65 (0.35-1.22)		9/9	1.36 (0.46-4.06)		1.16 (0.56-2.40)		1390/1965		15/29	0.66 (0.33-1.34)		0.77 (0.43-1.36)		8/20	0.42 (0.17-1.04)		0.64 (0.33-1.24)		7/9	1.46 (0.46-4.66)		1.19 (0.56-2.52)		519/1965		5/29	0.64 (0.24-1.74)		0.84 (0.42-1.69)		3/20	0.48 (0.14-1.70)		0.82 (0.38-1.79)		2/9	1.11 (0.22-5.69)
4173130: MAIL SORTER (GOV. SERV.)	1921/1976		16/18	0.80 (0.37-1.73)		0.88 (0.48-1.61)		10/10	0.70 (0.26-1.91)		0.85 (0.42-1.71)		6/8	0.96 (0.29-3.17)		0.99 (0.46-2.12)		1394/1976		11/18	0.72 (0.31-1.69)		0.84 (0.44-1.59)		7/10	0.64 (0.22-1.89)		0.83 (0.40-1.72)		4/8	0.87 (0.23-3.30)		0.97 (0.44-2.14)		519/1976		5/18	1.01 (0.35-2.92)		1.05 (0.51-2.16)		3/10	0.90 (0.23-3.54)		1.05 (0.47-2.33)		2/8	1.20 (0.23-6.21)
4177: MESSENGERS	1872/1914		65/80	0.89 (0.61-1.30)		0.90 (0.63-1.29)		52/66	0.80 (0.53-1.21)		0.83 (0.57-1.22)		13/14	1.49 (0.59-3.73)		1.24 (0.64-2.43)		1360/1914		45/80	0.88 (0.58-1.34)		0.90 (0.62-1.33)		38/66	0.83 (0.53-1.30)		0.86 (0.57-1.29)		7/14	1.24 (0.44-3.52)		1.12 (0.55-2.30)		504/1914		20/80	0.91 (0.53-1.56)		0.95 (0.59-1.53)		14/66	0.75 (0.40-1.38)		0.84 (0.50-1.42)		6/14	2.08 (0.66-6.55)
4177118: MESSENGER (CLERICAL)	1924/1981		13/13	1.23 (0.50-3.03)		1.13 (0.58-2.19)		11/9	1.24 (0.44-3.46)		1.12 (0.55-2.27)		2/4	1.19 (0.18-7.77)		1.05 (0.44-2.51)		1394/1981		11/13	1.43 (0.56-3.65)		1.22 (0.62-2.40)		9/9	1.36 (0.46-3.97)		1.17 (0.57-2.41)		2/4	1.81 (0.28-11.69)		1.16 (0.49-2.77)		522/1981		2/13	0.75 (0.16-3.56)		0.98 (0.43-2.25)		2/9	0.95 (0.19-4.78)		1.08 (0.47-2.51)		0/4
4177122: DELIVERY PERSON (RET. TRADE)	1890/1931		47/63	0.80 (0.52-1.24)		0.83 (0.56-1.24)		36/53	0.70 (0.43-1.12)		0.75 (0.49-1.15)		11/10	1.59 (0.55-4.62)		1.25 (0.61-2.57)		1374/1931		31/63	0.77 (0.48-1.25)		0.81 (0.53-1.26)		26/53	0.72 (0.43-1.22)		0.78 (0.49-1.24)		5/10	1.12 (0.33-3.87)		1.06 (0.49-2.30)		508/1931		16/63	0.87 (0.47-1.61)		0.93 (0.55-1.56)		10/53	0.64 (0.31-1.32)		0.78 (0.44-1.40)		6/10	2.75 (0.79-9.53)
4179: RECEPTION, INFORMATION, MAIL AND MESSAGE DISTRIBUTION OCCUPATIONS, N.E.C.	1934/1987		3/7	0.47 (0.10-2.25)		0.82 (0.36-1.88)		2/7	0.30 (0.05-1.85)		0.77 (0.33-1.83)		1/0					1402/1987		3/7	0.67 (0.14-3.26)		0.91 (0.40-2.09)		2/7	0.44 (0.07-2.71)		0.85 (0.36-2.01)		1/0					524/1987		0/7					0/7					0/0
419: OTHER CLERICAL AND RELATED OCCUPATIONS	1767/1835		170/159	1.12 (0.87-1.44)		1.11 (0.87-1.42)		119/96	1.23 (0.91-1.66)		1.21 (0.90-1.61)		51/63	0.92 (0.60-1.41)		0.93 (0.63-1.38)		1280/1835		125/159	1.13 (0.86-1.48)		1.12 (0.86-1.46)		86/96	1.21 (0.87-1.68)		1.19 (0.87-1.62)		39/63	0.98 (0.62-1.55)		0.99 (0.65-1.50)		479/1835		45/159	1.12 (0.78-1.61)		1.11 (0.79-1.57)		33/96	1.31 (0.85-2.01)		1.28 (0.86-1.89)		12/63	0.79 (0.41-1.52)
4190: SUPERVISORS, OTHER CLERICAL AND RELATED OCCUPATIONS, N.E.C.	1925/1985		12/9	1.34 (0.54-3.34)		1.18 (0.60-2.30)		6/4	1.41 (0.39-5.17)		1.15 (0.52-2.50)		6/5	1.27 (0.35-4.59)		1.10 (0.51-2.41)		1397/1985		8/9	1.24 (0.46-3.39)		1.12 (0.56-2.27)		4/4	1.32 (0.32-5.46)		1.11 (0.50-2.50)		4/5	1.18 (0.29-4.82)		1.08 (0.48-2.41)		520/1985		4/9	1.61 (0.48-5.43)		1.27 (0.59-2.73)		2/4	1.69 (0.30-9.46)		1.26 (0.54-2.94)		2/5	1.53 (0.28-8.48)
4191: COLLECTORS	1929/1989		8/5	1.48 (0.42-5.29)		1.17 (0.54-2.54)		7/3	2.12 (0.42-10.62)		1.24 (0.54-2.86)		1/2	0.62 (0.05-7.61)				1398/1989		7/5	1.76 (0.47-6.50)		1.24 (0.57-2.72)		6/3	2.39 (0.46-12.37)		1.28 (0.55-2.98)		1/2	0.91 (0.07-11.47)				523/1989		1/5	0.78 (0.08-7.14)		1.03 (0.42-2.53)		1/3	1.36 (0.12-15.26)				0/2
4191118: COLLECTION CLERK (CLERICAL)	1930/1990		7/4	1.54 (0.37-6.50)		1.16 (0.52-2.61)		6/3	1.58 (0.31-8.18)		1.14 (0.49-2.65)		1/1	1.42 (0.07-29.05)				1399/1990		6/4	1.76 (0.40-7.71)		1.21 (0.53-2.73)		5/3	1.71 (0.32-9.20)		1.17 (0.50-2.73)		1/1	2.18 (0.10-47.07)				523/1990		1/4	0.96 (0.10-9.60)		1.07 (0.43-2.64)		1/3	1.24 (0.11-14.08)				0/1
4192: ADJUSTERS, CLAIM	1927/1984		10/10	0.99 (0.38-2.61)		1.00 (0.50-2.00)		4/5	0.72 (0.18-2.94)		0.91 (0.41-2.03)		6/5	1.33 (0.35-5.13)		1.12 (0.50-2.47)		1397/1984		8/10	1.07 (0.38-3.01)		1.05 (0.51-2.13)		2/5	0.47 (0.08-2.67)		0.85 (0.36-2.00)		6/5	1.90 (0.49-7.38)		1.27 (0.57-2.81)		522/1984		2/10	0.81 (0.17-3.85)		1.00 (0.44-2.30)		2/5	1.49 (0.27-8.24)		1.22 (0.52-2.85)		0/5
4192110: CLAIM ADJUSTER (INSUR. & REAL ESTATE)	1933/1986		4/8	0.57 (0.16-2.08)		0.82 (0.38-1.80)		1/3	0.41 (0.04-3.95)				3/5	0.68 (0.14-3.39)		0.91 (0.40-2.11)		1401/1986		4/8	0.80 (0.22-2.97)		0.94 (0.43-2.05)		1/3	0.56 (0.06-5.47)				3/5	0.98 (0.20-4.96)		1.02 (0.44-2.35)		524/1986		0/8					0/3					0/5
4193: TRAVEL CLERKS, TICKET, STATION AND FREIGHT AGENTS	1925/1982		12/12	0.86 (0.36-2.04)		0.92 (0.48-1.77)		4/5	0.55 (0.14-2.16)		0.82 (0.37-1.83)		8/7	1.16 (0.37-3.60)		1.07 (0.51-2.26)		1395/1982		10/12	0.99 (0.40-2.48)		1.00 (0.51-1.96)		3/5	0.54 (0.12-2.40)		0.85 (0.37-1.92)		7/7	1.47 (0.45-4.78)		1.19 (0.56-2.53)		522/1982		2/12	0.54 (0.12-2.48)		0.89 (0.39-2.02)		1/5	0.58 (0.07-5.12)		1.02 (0.42-2.49)		1/7	0.50 (0.06-4.30)
4194: HOTEL CLERKS	1931/1985		6/9	0.76 (0.24-2.46)		0.90 (0.43-1.92)		5/7	0.77 (0.21-2.80)		0.92 (0.42-2.00)		1/2	0.72 (0.04-12.01)				1401/1985		4/9	0.72 (0.20-2.67)		0.90 (0.41-1.98)		4/7	0.88 (0.22-3.47)		0.98 (0.44-2.17)		0/2					522/1985		2/9	0.89 (0.18-4.54)		1.03 (0.45-2.39)		1/7	0.55 (0.06-4.77)		1.01 (0.41-2.46)		1/2	2.59 (0.15-45.17)
4194110: HOTEL CLERK (CATER. & LODG.)	1931/1985		6/9	0.76 (0.24-2.46)		0.90 (0.43-1.92)		5/7	0.77 (0.21-2.80)		0.92 (0.42-2.00)		1/2	0.72 (0.04-12.01)				1401/1985		4/9	0.72 (0.20-2.67)		0.90 (0.41-1.98)		4/7	0.88 (0.22-3.47)		0.98 (0.44-2.17)		0/2					522/1985		2/9	0.89 (0.18-4.54)		1.03 (0.45-2.39)		1/7	0.55 (0.06-4.77)		1.01 (0.41-2.46)		1/2	2.59 (0.15-45.17)
4195: PERSONNEL CLERKS	1930/1982		7/12	0.80 (0.28-2.27)		0.91 (0.44-1.86)		6/11	0.69 (0.23-2.06)		0.85 (0.41-1.78)		1/1	17.21 (0.02-18910.54)				1399/1982		6/12	0.97 (0.32-2.90)		1.00 (0.48-2.07)		5/11	0.81 (0.25-2.60)		0.93 (0.44-1.98)		1/1	19.51 (0.03-14694.83)				523/1982		1/12	0.41 (0.05-3.30)		0.91 (0.38-2.22)		1/11	0.41 (0.05-3.31)		0.95 (0.39-2.30)		0/1
4195118: ADMINISTRATIVE CLERK (MILITARY)	1931/1986		6/8	1.11 (0.33-3.73)		1.05 (0.49-2.26)		5/8	0.94 (0.26-3.37)		0.99 (0.45-2.15)		1/0					1400/1986		5/8	1.28 (0.36-4.57)		1.11 (0.51-2.42)		4/8	1.04 (0.26-4.06)		1.03 (0.46-2.29)		1/0					523/1986		1/8	0.71 (0.08-6.14)		1.01 (0.41-2.47)		1/8	0.72 (0.08-6.24)		1.05 (0.43-2.57)		0/0
4197: GENERAL OFFICE CLERKS	1839/1910		98/84	1.26 (0.90-1.76)		1.23 (0.90-1.69)		81/53	1.58 (1.07-2.32)*		1.49 (1.04-2.13)*		17/31	0.61 (0.31-1.21)		0.72 (0.41-1.26)		1333/1910		72/84	1.27 (0.89-1.82)		1.24 (0.89-1.74)		60/53	1.60 (1.06-2.41)*		1.49 (1.02-2.18)*		12/31	0.60 (0.28-1.29)		0.74 (0.40-1.34)		498/1910		26/84	1.26 (0.78-2.02)		1.22 (0.80-1.88)		21/53	1.57 (0.91-2.69)		1.46 (0.91-2.34)		5/31	0.64 (0.23-1.74)
4197114: CLERK, GENERAL OFFICE (CLERICAL)	1885/1954		52/40	1.38 (0.86-2.22)		1.30 (0.85-2.00)		41/27	1.66 (0.96-2.89)		1.48 (0.92-2.39)		11/13	0.78 (0.30-1.99)		0.88 (0.45-1.74)		1360/1954		45/40	1.70 (1.04-2.77)*		1.53 (0.99-2.37)		35/27	2.00 (1.13-3.54)*		1.69 (1.04-2.77)*		10/13	1.01 (0.38-2.68)		1.02 (0.51-2.04)		517/1954		7/40	0.68 (0.29-1.57)		0.83 (0.44-1.57)		6/27	0.89 (0.35-2.25)		1.00 (0.51-1.96)		1/13	0.26 (0.03-2.08)
4197130: OFFICE CLERK (CLERICAL)	1892/1947		45/47	1.14 (0.72-1.79)		1.11 (0.74-1.68)		40/33	1.31 (0.79-2.17)		1.24 (0.79-1.95)		5/14	0.57 (0.19-1.76)		0.79 (0.38-1.66)		1377/1947		28/47	0.96 (0.57-1.60)		0.97 (0.62-1.53)		26/33	1.15 (0.66-2.00)		1.12 (0.69-1.81)		2/14	0.33 (0.07-1.58)		0.75 (0.33-1.72)		507/1947		17/47	1.61 (0.89-2.93)		1.45 (0.87-2.41)		14/33	1.80 (0.93-3.50)		1.56 (0.90-2.70)		3/14	1.06 (0.28-4.07)
4199: OTHER CLERICAL AND RELATED OCCUPATIONS, N.E.C.	1901/1959		36/35	1.02 (0.61-1.69)		1.02 (0.65-1.60)		22/29	0.74 (0.41-1.35)		0.81 (0.49-1.34)		14/6	2.47 (0.85-7.19)		1.53 (0.74-3.14)		1380/1959		25/35	0.97 (0.56-1.68)		0.98 (0.60-1.59)		16/29	0.75 (0.39-1.44)		0.82 (0.48-1.42)		9/6	2.11 (0.68-6.61)		1.40 (0.66-2.94)		513/1959		11/35	1.19 (0.58-2.41)		1.15 (0.65-2.05)		6/29	0.75 (0.30-1.87)		0.91 (0.47-1.78)		5/6	3.60 (1.00-12.98)
4199186: ORDER CLERK (CLERICAL)	1919/1974		18/20	0.94 (0.47-1.88)		0.97 (0.55-1.70)		9/16	0.58 (0.25-1.38)		0.74 (0.39-1.42)		9/4	2.79 (0.70-11.20)		1.42 (0.64-3.17)		1395/1974		10/20	0.72 (0.32-1.61)		0.83 (0.44-1.55)		5/16	0.45 (0.16-1.28)		0.70 (0.34-1.43)		5/4	2.08 (0.46-9.47)		1.27 (0.56-2.88)		516/1974		8/20	1.58 (0.66-3.75)		1.34 (0.70-2.57)		4/16	0.96 (0.31-2.99)		1.06 (0.50-2.23)		4/4	4.81 (0.99-23.41)
51: SALES OCCUPATIONS	1470/1489		467/505	0.92 (0.78-1.08)		0.92 (0.79-1.08)		217/208	1.06 (0.84-1.33)		1.06 (0.85-1.32)		250/297	0.83 (0.68-1.01)		0.83 (0.68-1.02)		1078/1489		327/505	0.88 (0.74-1.05)		0.89 (0.75-1.05)		159/208	1.06 (0.83-1.35)		1.06 (0.83-1.34)		168/297	0.77 (0.61-0.96)*		0.78 (0.63-0.97)*		385/1489		139/505	1.03 (0.82-1.30)		1.03 (0.82-1.29)		58/208	1.10 (0.79-1.52)		1.10 (0.81-1.50)		81/297	0.98 (0.74-1.31)
513/514: SALES OCCUPATIONS, COMMODITIES	1564/1569		373/425	0.87 (0.73-1.03)		0.87 (0.73-1.03)		198/193	1.01 (0.80-1.28)		1.01 (0.80-1.27)		175/232	0.75 (0.59-0.94)*		0.76 (0.61-0.95)*		1148/1569		257/425	0.82 (0.68-0.99)*		0.82 (0.68-0.99)*		143/193	0.99 (0.77-1.28)		0.99 (0.78-1.27)		114/232	0.67 (0.52-0.87)*		0.69 (0.54-0.89)*		408/1569		116/425	1.01 (0.79-1.29)		1.01 (0.80-1.28)		55/193	1.09 (0.78-1.52)		1.09 (0.79-1.50)		61/232	0.94 (0.69-1.30)
5130: SUPERVISORS: SALES OCCUPATIONS, COMMODITIES	1812/1834		125/160	0.84 (0.64-1.09)		0.85 (0.65-1.10)		64/71	1.03 (0.70-1.52)		1.03 (0.72-1.48)		61/89	0.70 (0.49-1.00)		0.73 (0.52-1.03)		1325/1834		80/160	0.73 (0.54-0.99)*		0.75 (0.56-1.01)		43/71	0.95 (0.62-1.46)		0.96 (0.65-1.42)		37/89	0.58 (0.38-0.88)*		0.64 (0.43-0.93)*		479/1834		45/160	1.12 (0.77-1.61)		1.11 (0.79-1.57)		21/71	1.27 (0.74-2.16)		1.24 (0.77-1.98)		24/89	1.01 (0.62-1.64)
5130110: DEPARTMENT SUPERVISOR, SUPERMARKET (RET. TRADE)	1927/1976		10/18	0.50 (0.22-1.16)		0.68 (0.36-1.28)		4/5	1.09 (0.23-5.11)		1.04 (0.45-2.37)		6/13	0.37 (0.13-1.01)		0.62 (0.31-1.26)		1397/1976		8/18	0.58 (0.24-1.40)		0.75 (0.39-1.44)		3/5	1.15 (0.22-6.02)		1.06 (0.46-2.46)		5/13	0.44 (0.15-1.29)		0.70 (0.34-1.45)		522/1976		2/18	0.34 (0.08-1.54)		0.77 (0.34-1.75)		1/5	0.99 (0.10-9.77)		1.11 (0.45-2.75)		1/13	0.20 (0.03-1.60)
5130114: MANAGING SUPERVISOR, RETAIL STORE (RET. TRADE)	1860/1896		77/98	0.90 (0.64-1.27)		0.91 (0.66-1.26)		47/49	1.24 (0.77-1.99)		1.19 (0.78-1.83)		30/49	0.64 (0.39-1.04)		0.70 (0.45-1.09)		1358/1896		47/98	0.75 (0.51-1.10)		0.78 (0.54-1.12)		31/49	1.12 (0.66-1.88)		1.10 (0.69-1.74)		16/49	0.46 (0.25-0.84)*		0.57 (0.34-0.96)*		494/1896		30/98	1.30 (0.83-2.04)		1.26 (0.84-1.90)		16/49	1.55 (0.83-2.90)		1.42 (0.84-2.41)		14/49	1.11 (0.59-2.08)
5130118: MANAGING SUPERVISOR, SERVICE STATION (MOTOR VEHICLE; RET. TRADE)	1931/1989		6/5	1.16 (0.31-4.31)		1.06 (0.48-2.34)		2/3	0.60 (0.08-4.65)		0.92 (0.38-2.23)		4/2	1.90 (0.31-11.56)		1.17 (0.49-2.77)		1402/1989		3/5	0.88 (0.19-4.12)		0.98 (0.43-2.24)		0/3					3/2	2.05 (0.31-13.71)		1.19 (0.50-2.84)		521/1989		3/5	1.61 (0.33-7.79)		1.21 (0.53-2.80)		2/3	1.41 (0.17-11.82)		1.18 (0.48-2.88)		1/2	1.56 (0.13-18.65)
5130122: MANAGING SUPERVISOR, WHOLESALE ESTABLISHMENT (WHOLE. TRADE)	1909/1959		28/35	0.80 (0.47-1.37)		0.85 (0.53-1.36)		12/19	0.58 (0.27-1.25)		0.72 (0.39-1.32)		16/16	1.09 (0.52-2.32)		1.06 (0.59-1.93)		1385/1959		20/35	0.78 (0.43-1.42)		0.84 (0.51-1.40)		10/19	0.66 (0.29-1.50)		0.79 (0.42-1.49)		10/16	0.95 (0.40-2.21)		0.98 (0.52-1.86)		516/1959		8/35	0.86 (0.39-1.91)		0.95 (0.51-1.76)		2/19	0.38 (0.09-1.64)		0.81 (0.36-1.84)		6/16	1.52 (0.56-4.08)
5130124: SERVICE MANAGER (MOTOR VEHICLE; RET. TRADE)	1934/1987		3/7	0.56 (0.13-2.48)		0.85 (0.37-1.93)		2/3	1.02 (0.14-7.34)		1.02 (0.42-2.45)		1/4	0.26 (0.02-2.91)		0.84 (0.34-2.08)		1405/1987		0/7					0/3					0/4					521/1987		3/7	2.38 (0.55-10.28)		1.39 (0.61-3.13)		2/3	4.14 (0.58-29.73)		1.47 (0.61-3.54)		1/4	1.22 (0.12-12.51)
5130199: OTHER SUPERVISORS, COMMODITY SALES OCCUPATIONS	1929/1987		8/7	1.23 (0.41-3.66)		1.11 (0.53-2.30)		5/5	0.92 (0.24-3.59)		0.98 (0.44-2.18)		3/2	1.99 (0.33-12.10)		1.18 (0.50-2.80)		1398/1987		7/7	1.54 (0.50-4.74)		1.22 (0.58-2.55)		5/5	1.30 (0.34-5.04)		1.11 (0.50-2.47)		2/2	1.96 (0.27-14.09)				523/1987		1/7	0.52 (0.06-4.47)		0.96 (0.39-2.34)		0/5					1/2	2.10 (0.19-23.73)
5131: TECHNICAL SALESMEN AND RELATED ADVISERS	1894/1941		43/53	0.79 (0.51-1.24)		0.83 (0.55-1.24)		25/35	0.71 (0.40-1.23)		0.77 (0.48-1.25)		18/18	0.96 (0.47-1.98)		0.98 (0.55-1.75)		1370/1941		35/53	0.90 (0.57-1.44)		0.93 (0.61-1.41)		20/35	0.79 (0.44-1.43)		0.85 (0.51-1.41)		15/18	1.12 (0.53-2.37)		1.09 (0.60-1.97)		516/1941		8/53	0.52 (0.24-1.13)		0.69 (0.38-1.27)		5/35	0.50 (0.19-1.33)		0.75 (0.38-1.50)		3/18	0.55 (0.15-1.99)
5131126: TECHNICAL SALESPERSON, CONSTRUCTION EQUIPMENT AND SUPPLIES (WHOLE. TRADE)	1932/1987		5/7	0.94 (0.28-3.17)		0.98 (0.46-2.11)		2/5	0.62 (0.11-3.54)		0.90 (0.38-2.12)		3/2	1.48 (0.24-9.02)		1.11 (0.47-2.62)		1401/1987		4/7	1.05 (0.29-3.85)		1.03 (0.47-2.26)		2/5	0.89 (0.16-5.09)		0.99 (0.42-2.34)		2/2	1.35 (0.18-9.80)				523/1987		1/7	0.66 (0.08-5.62)		1.00 (0.41-2.44)		0/5					1/2	1.88 (0.17-21.29)
5131134: TECHNICAL SALESPERSON, INDUSTRIAL MACHINERY AND EQUIPMENT (WHOLE. TRADE)	1933/1988		4/6	0.46 (0.11-1.86)		0.78 (0.35-1.75)		2/4	0.33 (0.06-1.95)		0.78 (0.33-1.84)		2/2	0.89 (0.07-11.55)				1403/1988		2/6	0.32 (0.06-1.79)		0.77 (0.33-1.80)		0/4					2/2	1.29 (0.10-17.10)				522/1988		2/6	0.83 (0.15-4.64)		1.02 (0.43-2.39)		2/4	1.23 (0.21-7.24)		1.16 (0.49-2.74)		0/2
5131138: TECHNICAL SALESPERSON, MEDICAL-DENTAL EQUIPMENT AND SUPPLIES (WHOLE. TRADE)	1936/1985		1/9	0.13 (0.02-1.11)		0.71 (0.29-1.73)		1/5	0.24 (0.03-2.29)		0.81 (0.33-1.98)		0/4					1405/1985		0/9					0/5					0/4					523/1985		1/9	0.62 (0.08-5.11)		0.98 (0.40-2.40)		1/5	1.07 (0.12-9.84)		1.13 (0.46-2.77)		0/4
5131150: TECHNICAL SALESPERSON, CHEMICALS (WHOLE. TRADE)	1928/1986		9/8	1.04 (0.38-2.88)		1.03 (0.51-2.09)		4/6	0.55 (0.15-2.00)		0.81 (0.37-1.78)		5/2	3.94 (0.47-33.07)		1.29 (0.53-3.14)		1398/1986		7/8	1.12 (0.38-3.30)		1.06 (0.51-2.20)		3/6	0.57 (0.14-2.35)		0.85 (0.38-1.90)		4/2	4.35 (0.49-38.61)		1.31 (0.54-3.21)		522/1986		2/8	0.85 (0.17-4.24)		1.02 (0.44-2.35)		1/6	0.51 (0.06-4.34)		0.99 (0.41-2.42)		1/2	2.85 (0.18-45.47)
5131199: OTHER TECHNICAL SALESMEN AND RELATED ADVISERS	1923/1988		14/6	2.31 (0.86-6.23)		1.52 (0.76-3.06)		9/3	2.74 (0.71-10.52)		1.43 (0.65-3.17)		5/3	1.85 (0.42-8.21)		1.22 (0.54-2.76)		1392/1988		13/6	2.99 (1.10-8.15)*		1.73 (0.86-3.48)		8/3	3.47 (0.88-13.69)		1.55 (0.70-3.45)		5/3	2.51 (0.57-10.98)		1.35 (0.60-3.06)		523/1988		1/6	0.58 (0.07-4.91)		0.98 (0.40-2.38)		1/3	1.08 (0.11-10.65)				0/3
5133: COMMERCIAL TRAVELLERS	1853/1905		84/89	1.01 (0.72-1.41)		1.01 (0.74-1.39)		45/42	1.22 (0.76-1.95)		1.18 (0.77-1.80)		39/47	0.84 (0.53-1.33)		0.87 (0.57-1.32)		1343/1905		62/89	1.04 (0.73-1.50)		1.04 (0.74-1.46)		36/42	1.36 (0.83-2.23)		1.28 (0.82-2.00)		26/47	0.79 (0.47-1.32)		0.84 (0.53-1.32)		502/1905		22/89	0.93 (0.56-1.53)		0.96 (0.62-1.50)		9/42	0.89 (0.42-1.90)		0.98 (0.54-1.78)		13/47	0.95 (0.50-1.83)
5133114: PHARMACEUTICAL REPRESENTATIVE (WHOLE. TRADE)	1929/1986		8/8	1.00 (0.36-2.78)		1.01 (0.50-2.05)		6/4	1.58 (0.42-5.90)		1.19 (0.54-2.61)		2/4	0.46 (0.08-2.69)		0.84 (0.36-1.99)		1401/1986		4/8	0.68 (0.20-2.36)		0.87 (0.41-1.89)		2/4	0.68 (0.12-3.86)		0.93 (0.40-2.19)		2/4	0.71 (0.12-4.14)		0.94 (0.40-2.22)		520/1986		4/8	1.88 (0.55-6.46)		1.34 (0.62-2.90)		4/4	4.61 (1.10-19.32)*		1.78 (0.79-4.00)		0/4
5133126: SALES REPRESENTATIVE, COMMERCIAL AND INDUSTRIAL EQUIPMENT AND SUPPLIES (WHOLE. TRADE)	1918/1976		19/18	1.30 (0.63-2.68)		1.19 (0.66-2.13)		12/7	2.15 (0.72-6.42)		1.42 (0.68-2.94)		7/11	0.80 (0.29-2.26)		0.91 (0.45-1.85)		1389/1976		16/18	1.51 (0.71-3.22)		1.31 (0.72-2.38)		11/7	2.71 (0.90-8.18)		1.57 (0.76-3.28)		5/11	0.80 (0.26-2.49)		0.92 (0.44-1.94)		521/1976		3/18	0.75 (0.21-2.68)		0.95 (0.44-2.06)		1/7	0.66 (0.08-5.87)		1.04 (0.43-2.55)		2/11	0.82 (0.17-3.97)
5133130: SALES REPRESENTATIVE, FOOD PRODUCTS (WHOLE. TRADE)	1926/1982		11/12	0.73 (0.30-1.78)		0.85 (0.44-1.64)		4/9	0.42 (0.12-1.47)		0.73 (0.33-1.58)		7/3	1.43 (0.35-5.82)		1.14 (0.51-2.54)		1396/1982		9/12	0.84 (0.33-2.17)		0.92 (0.47-1.82)		3/9	0.44 (0.11-1.76)		0.78 (0.35-1.73)		6/3	1.75 (0.41-7.52)		1.22 (0.54-2.74)		522/1982		2/12	0.45 (0.10-2.11)		0.85 (0.37-1.94)		1/9	0.36 (0.04-3.00)		0.93 (0.38-2.27)		1/3	0.68 (0.07-6.66)
5133134: SALES REPRESENTATIVE, GARMENTS AND OTHER TEXTILE PRODUCTS (WHOLE. TRADE)	1931/1988		6/6	1.19 (0.37-3.84)		1.08 (0.51-2.30)		1/1	1.10 (0.07-17.87)				5/5	1.21 (0.33-4.39)		1.08 (0.50-2.36)		1400/1988		5/6	1.41 (0.41-4.84)		1.16 (0.54-2.49)		1/1	1.80 (0.11-29.31)				4/5	1.33 (0.34-5.25)		1.12 (0.51-2.49)		523/1988		1/6	0.69 (0.08-5.90)		1.01 (0.41-2.46)		0/1					1/5	0.92 (0.10-8.11)
5133142: SALES REPRESENTATIVE, PETROLEUM PRODUCTS (WHOLE. TRADE)	1934/1986		3/8	0.41 (0.10-1.63)		0.75 (0.34-1.67)		2/6	0.36 (0.07-1.91)		0.78 (0.33-1.82)		1/2	0.55 (0.05-6.61)				1402/1986		3/8	0.57 (0.14-2.30)		0.84 (0.38-1.88)		2/6	0.49 (0.09-2.60)		0.85 (0.36-1.98)		1/2	0.86 (0.07-10.37)				524/1986		0/8					0/6					0/2
5133199: OTHER COMMERCIAL TRAVELLERS	1908/1965		29/29	1.12 (0.63-1.97)		1.09 (0.67-1.79)		19/18	1.40 (0.67-2.94)		1.25 (0.69-2.25)		10/11	0.80 (0.33-1.95)		0.89 (0.46-1.73)		1386/1965		19/29	1.02 (0.54-1.92)		1.02 (0.60-1.74)		16/18	1.66 (0.77-3.60)		1.38 (0.75-2.54)		3/11	0.33 (0.09-1.22)		0.68 (0.31-1.50)		514/1965		10/29	1.37 (0.64-2.94)		1.26 (0.69-2.30)		3/18	0.79 (0.22-2.85)		1.00 (0.46-2.17)		7/11	1.98 (0.73-5.34)
5135: SALESMEN AND SALESPERSONS, COMMODITIES, N.E.C.	1830/1867		107/127	0.85 (0.64-1.14)		0.86 (0.65-1.14)		68/78	0.86 (0.60-1.24)		0.88 (0.63-1.24)		39/49	0.83 (0.52-1.32)		0.86 (0.57-1.31)		1333/1867		72/127	0.79 (0.57-1.09)		0.81 (0.60-1.10)		48/78	0.84 (0.56-1.25)		0.87 (0.60-1.25)		24/49	0.71 (0.42-1.20)		0.77 (0.48-1.23)		489/1867		35/127	1.02 (0.68-1.53)		1.03 (0.71-1.50)		20/78	0.95 (0.56-1.59)		0.99 (0.62-1.56)		15/49	1.14 (0.62-2.11)
5135110: SALESPERSON, MOTOR VEHICLES (RET. TRADE)	1926/1981		11/13	0.66 (0.28-1.57)		0.80 (0.42-1.53)		5/6	0.67 (0.19-2.38)		0.87 (0.40-1.89)		6/7	0.66 (0.20-2.12)		0.85 (0.40-1.80)		1396/1981		9/13	0.76 (0.30-1.89)		0.87 (0.45-1.70)		4/6	0.76 (0.20-2.94)		0.93 (0.42-2.05)		5/7	0.75 (0.22-2.58)		0.91 (0.42-1.96)		522/1981		2/13	0.45 (0.10-2.05)		0.84 (0.37-1.91)		1/6	0.48 (0.06-4.17)		0.98 (0.40-2.40)		1/7	0.42 (0.05-3.55)
5135123: AUTOMOTIVE PARTSPERSON (RET. TRADE; WHOLE. TRADE)	1928/1974		9/20	0.45 (0.19-1.05)		0.64 (0.34-1.21)		6/14	0.47 (0.16-1.32)		0.71 (0.35-1.44)		3/6	0.42 (0.10-1.76)		0.77 (0.34-1.72)		1398/1974		7/20	0.48 (0.19-1.21)		0.69 (0.35-1.34)		4/14	0.42 (0.13-1.39)		0.72 (0.34-1.53)		3/6	0.60 (0.14-2.59)		0.87 (0.39-1.97)		522/1974		2/20	0.38 (0.09-1.66)		0.79 (0.35-1.79)		2/14	0.62 (0.13-2.84)		0.95 (0.42-2.17)		0/6
5135142: SALESPERSON, FURNITURE AND APPLIANCES (RET. TRADE; WHOLE. TRADE)	1922/1979		15/15	0.89 (0.42-1.87)		0.93 (0.51-1.69)		11/9	1.01 (0.40-2.54)		1.01 (0.52-1.98)		4/6	0.68 (0.18-2.51)		0.88 (0.40-1.93)		1396/1979		9/15	0.75 (0.32-1.78)		0.86 (0.45-1.64)		6/9	0.78 (0.27-2.30)		0.91 (0.44-1.88)		3/6	0.71 (0.17-3.02)		0.92 (0.41-2.06)		518/1979		6/15	1.19 (0.45-3.16)		1.14 (0.57-2.28)		5/9	1.52 (0.49-4.72)		1.29 (0.62-2.71)		1/6	0.59 (0.07-5.03)
5135154: SALESPERSON, HARDWARE (RET. TRADE; WHOLE. TRADE)	1909/1964		28/30	0.89 (0.51-1.55)		0.92 (0.56-1.49)		21/22	0.85 (0.45-1.61)		0.90 (0.53-1.53)		7/8	1.01 (0.32-3.24)		1.02 (0.48-2.15)		1382/1964		23/30	1.02 (0.57-1.84)		1.02 (0.62-1.69)		20/22	1.14 (0.60-2.18)		1.10 (0.64-1.90)		3/8	0.64 (0.15-2.67)		0.88 (0.39-1.98)		519/1964		5/30	0.56 (0.21-1.49)		0.78 (0.39-1.56)		1/22	0.15 (0.02-1.12)		0.77 (0.32-1.87)		4/8	2.00 (0.51-7.84)
5135158: SALESPERSON, JEWELLERY AND RELATED PRODUCTS (RET. TRADE; WHOLE. TRADE)	1933/1987		4/7	0.96 (0.23-4.00)		1.00 (0.44-2.24)		4/5	1.60 (0.30-8.61)		1.14 (0.49-2.66)		0/2					1402/1987		3/7	0.96 (0.20-4.53)		1.00 (0.44-2.30)		3/5	1.58 (0.27-9.42)		1.14 (0.48-2.69)		0/2					523/1987		1/7	0.97 (0.11-8.95)		1.07 (0.44-2.62)		1/5	1.70 (0.16-18.60)		1.21 (0.49-2.99)		0/2
5135178: SALESPERSON, WEARING APPAREL (RET. TRADE; WHOLE. TRADE)	1918/1980		19/14	1.79 (0.83-3.85)		1.44 (0.79-2.64)		12/10	1.57 (0.62-3.94)		1.28 (0.65-2.50)		7/4	2.39 (0.59-9.68)		1.35 (0.60-3.01)		1396/1980		9/14	1.17 (0.47-2.91)		1.10 (0.56-2.14)		5/10	0.89 (0.28-2.83)		0.97 (0.46-2.05)		4/4	1.90 (0.41-8.87)		1.23 (0.54-2.81)		514/1980		10/14	3.17 (1.32-7.61)*		1.97 (1.03-3.79)*		7/10	2.97 (1.06-8.30)*		1.80 (0.88-3.65)		3/4	3.75 (0.72-19.41)
5135182: SALESPERSON, FOOTWEAR (RET. TRADE)	1936/1985		1/9	0.11 (0.01-0.92)*		0.69 (0.28-1.67)		0/7					1/2	0.75 (0.06-8.87)				1405/1985		0/9					0/7					0/2					523/1985		1/9	0.41 (0.05-3.36)		0.91 (0.38-2.23)		0/7					1/2	2.17 (0.18-25.76)
5135199: OTHER SALESMEN AND SALESPERSONS, COMMODITIES	1924/1984		13/10	1.50 (0.58-3.86)		1.24 (0.63-2.46)		9/7	1.52 (0.49-4.69)		1.21 (0.58-2.53)		4/3	1.45 (0.26-8.20)		1.11 (0.47-2.60)		1397/1984		8/10	1.26 (0.44-3.58)		1.13 (0.55-2.30)		7/7	1.70 (0.52-5.58)		1.26 (0.59-2.69)		1/3	0.44 (0.04-5.01)				519/1984		5/10	2.18 (0.68-7.00)		1.45 (0.68-3.08)		2/7	1.16 (0.22-6.12)		1.14 (0.49-2.66)		3/3	5.09 (0.84-30.79)
5137: SALES CLERKS, COMMODITIES	1833/1908		104/86	1.22 (0.88-1.70)		1.20 (0.88-1.64)		82/58	1.54 (1.05-2.28)*		1.46 (1.02-2.09)*		22/28	0.66 (0.36-1.22)		0.75 (0.45-1.25)		1331/1908		74/86	1.21 (0.85-1.72)		1.19 (0.85-1.66)		61/58	1.59 (1.05-2.40)*		1.49 (1.02-2.18)*		13/28	0.55 (0.27-1.12)		0.68 (0.38-1.21)		494/1908		30/86	1.27 (0.81-1.99)		1.23 (0.82-1.86)		21/58	1.46 (0.85-2.50)		1.38 (0.86-2.21)		9/28	0.92 (0.42-2.04)
5137111: SUPERMARKET CLERK (RET. TRADE)	1900/1968		37/26	1.62 (0.91-2.89)		1.44 (0.87-2.36)		32/18	2.34 (1.17-4.67)*		1.77 (1.01-3.12)*		5/8	0.52 (0.16-1.68)		0.77 (0.36-1.64)		1378/1968		27/26	1.67 (0.90-3.09)		1.46 (0.86-2.45)		25/18	2.56 (1.25-5.25)*		1.86 (1.04-3.32)*		2/8	0.31 (0.06-1.52)		0.74 (0.32-1.71)		514/1968		10/26	1.53 (0.69-3.37)		1.34 (0.72-2.47)		7/18	1.86 (0.71-4.85)		1.46 (0.74-2.91)		3/8	0.95 (0.24-3.81)
5137114: SALES CLERK (RET. TRADE)	1870/1940		67/54	1.22 (0.81-1.84)		1.19 (0.82-1.74)		49/38	1.33 (0.82-2.15)		1.26 (0.82-1.94)		18/16	1.00 (0.48-2.12)		1.01 (0.56-1.83)		1358/1940		47/54	1.19 (0.76-1.84)		1.16 (0.77-1.73)		36/38	1.34 (0.80-2.24)		1.26 (0.80-2.00)		11/16	0.85 (0.37-1.98)		0.92 (0.49-1.75)		504/1940		20/54	1.33 (0.76-2.32)		1.27 (0.78-2.05)		13/38	1.31 (0.67-2.57)		1.25 (0.72-2.18)		7/16	1.35 (0.52-3.47)
5141: STREET VENDORS AND DOOR-TO-DOOR SALESMEN	1923/1983		14/11	2.01 (0.72-5.59)		1.41 (0.69-2.86)		13/11	1.82 (0.64-5.16)		1.34 (0.65-2.73)		1/0					1395/1983		10/11	2.07 (0.71-6.05)		1.41 (0.68-2.90)		9/11	1.82 (0.60-5.47)		1.32 (0.64-2.75)		1/0					520/1983		4/11	1.95 (0.51-7.43)		1.33 (0.60-2.94)		4/11	1.89 (0.49-7.28)		1.36 (0.61-3.00)		0/0
5141110: DOOR-TO-DOOR SALESPERSON (RET. TRADE)	1926/1985		11/9	2.02 (0.66-6.20)		1.37 (0.65-2.86)		10/9	1.79 (0.57-5.64)		1.29 (0.61-2.72)		1/0					1398/1985		7/9	1.87 (0.56-6.24)		1.30 (0.61-2.78)		6/9	1.57 (0.45-5.50)		1.21 (0.56-2.62)		1/0					520/1985		4/9	2.41 (0.60-9.68)		1.42 (0.64-3.16)		4/9	2.33 (0.58-9.44)		1.44 (0.65-3.22)		0/0
5143: NEWSBOYS	1928/1982		9/12	0.56 (0.21-1.47)		0.75 (0.38-1.50)		9/8	0.99 (0.31-3.15)		1.01 (0.48-2.13)		0/4					1398/1982		7/12	0.60 (0.21-1.71)		0.80 (0.39-1.63)		7/8	1.07 (0.32-3.58)		1.04 (0.49-2.24)		0/4					522/1982		2/12	0.47 (0.10-2.26)		0.86 (0.37-1.98)		2/8	0.85 (0.16-4.63)		1.06 (0.45-2.47)		0/4
5143110: NEWSPAPER CARRIER (RET. TRADE)	1929/1987		8/7	0.74 (0.23-2.37)		0.89 (0.42-1.89)		8/4	1.67 (0.34-8.11)		1.17 (0.51-2.69)		0/3					1399/1987		6/7	0.78 (0.23-2.70)		0.92 (0.43-1.99)		6/4	1.75 (0.34-8.96)		1.19 (0.51-2.75)		0/3					522/1987		2/7	0.68 (0.13-3.64)		0.97 (0.41-2.25)		2/4	1.56 (0.21-11.39)		1.21 (0.50-2.92)		0/3
5145: SERVICE STATION ATTENDANTS	1912/1982		25/12	2.30 (1.04-5.08)*		1.67 (0.90-3.09)		21/11	2.03 (0.87-4.76)		1.51 (0.79-2.87)		4/1	4.59 (0.50-41.98)		1.30 (0.53-3.19)		1393/1982		12/12	1.45 (0.59-3.57)		1.23 (0.63-2.40)		10/11	1.25 (0.47-3.31)		1.13 (0.57-2.26)		2/1	3.34 (0.29-37.85)				511/1982		13/12	4.35 (1.82-10.44)*		2.36 (1.23-4.52)*		11/11	4.00 (1.56-10.25)*		2.19 (1.11-4.32)*		2/1	7.00 (0.62-78.66)
5145110: SERVICE-STATION ATTENDANT (MOTOR VEHICLE; RET. TRADE)	1913/1982		24/12	2.21 (1.00-4.92)		1.62 (0.87-3.02)		21/11	2.03 (0.87-4.76)		1.51 (0.79-2.87)		3/1	3.82 (0.39-37.34)				1394/1982		11/12	1.32 (0.53-3.32)		1.17 (0.60-2.29)		10/11	1.25 (0.47-3.31)		1.13 (0.57-2.26)		1/1	1.88 (0.12-30.65)				511/1982		13/12	4.37 (1.82-10.49)*		2.36 (1.23-4.53)*		11/11	4.00 (1.56-10.26)*		2.19 (1.11-4.32)*		2/1	7.49 (0.67-84.19)
517: SALES OCCUPATIONS, SERVICES	1829/1884		108/110	0.99 (0.73-1.33)		0.99 (0.75-1.32)		59/59	0.98 (0.66-1.46)		0.98 (0.68-1.42)		49/51	1.00 (0.65-1.54)		1.00 (0.68-1.49)		1329/1884		76/110	0.95 (0.68-1.31)		0.95 (0.70-1.30)		43/59	0.97 (0.63-1.50)		0.98 (0.66-1.46)		33/51	0.92 (0.57-1.48)		0.94 (0.61-1.44)		493/1884		31/110	1.09 (0.71-1.68)		1.09 (0.74-1.62)		16/59	1.02 (0.57-1.84)		1.05 (0.64-1.74)		15/51	1.18 (0.64-2.17)
5170: SUPERVISORS: SALES OCCUPATIONS, SERVICES	1916/1976		21/18	1.44 (0.73-2.86)		1.28 (0.73-2.25)		7/10	0.86 (0.30-2.48)		0.94 (0.46-1.93)		14/8	2.09 (0.83-5.25)		1.49 (0.76-2.91)		1391/1976		14/18	1.30 (0.61-2.77)		1.19 (0.65-2.16)		6/10	1.00 (0.33-3.06)		1.02 (0.49-2.12)		8/8	1.62 (0.58-4.56)		1.28 (0.63-2.60)		518/1976		6/18	1.61 (0.61-4.24)		1.33 (0.67-2.64)		1/10	0.50 (0.06-4.08)		0.98 (0.40-2.39)		5/8	2.87 (0.89-9.23)
5170110: INVESTMENT BROKER (BANK. & FINANCE)	1930/1989		7/5	2.37 (0.60-9.28)		1.36 (0.61-3.01)		2/3	1.04 (0.14-7.82)		1.02 (0.42-2.47)		5/2	4.82 (0.58-39.97)		1.34 (0.55-3.26)		1401/1989		4/5	1.85 (0.41-8.38)		1.22 (0.53-2.77)		1/3	0.72 (0.06-8.36)				3/2	3.90 (0.42-36.37)		1.28 (0.52-3.13)		521/1989		3/5	4.06 (0.80-20.52)		1.55 (0.67-3.59)		1/3	2.10 (0.18-24.24)				2/2	7.67 (0.72-82.17)
5171: INSURANCE SALESMEN AND AGENTS	1898/1959		39/35	1.03 (0.63-1.67)		1.03 (0.66-1.59)		24/23	0.92 (0.50-1.68)		0.94 (0.56-1.58)		15/12	1.25 (0.56-2.79)		1.15 (0.62-2.14)		1376/1959		29/35	1.05 (0.63-1.78)		1.05 (0.66-1.66)		19/23	1.01 (0.53-1.92)		1.02 (0.59-1.74)		10/12	1.14 (0.47-2.74)		1.09 (0.57-2.09)		514/1959		10/35	0.98 (0.48-2.04)		1.02 (0.57-1.83)		5/23	0.69 (0.26-1.88)		0.89 (0.44-1.79)		5/12	1.64 (0.56-4.81)
5171114: LIFE-INSURANCE AGENT (INSUR. & REAL ESTATE)	1926/1986		11/8	1.25 (0.46-3.33)		1.12 (0.56-2.25)		9/6	1.53 (0.50-4.72)		1.21 (0.58-2.54)		2/2	0.60 (0.08-4.76)				1397/1986		8/8	1.25 (0.44-3.57)		1.12 (0.55-2.30)		7/6	1.65 (0.51-5.40)		1.25 (0.59-2.66)		1/2	0.39 (0.03-4.81)				521/1986		3/8	1.30 (0.33-5.22)		1.16 (0.52-2.58)		2/6	1.26 (0.24-6.76)		1.17 (0.50-2.73)		1/2	1.25 (0.10-14.95)
5171118: SALES AGENT, INSURANCE (INSUR. & REAL ESTATE)	1907/1965		30/29	1.02 (0.59-1.75)		1.02 (0.63-1.64)		20/18	1.03 (0.53-2.04)		1.03 (0.59-1.80)		10/11	0.99 (0.40-2.42)		1.00 (0.52-1.94)		1383/1965		22/29	1.03 (0.57-1.85)		1.03 (0.62-1.70)		14/18	1.00 (0.48-2.10)		1.01 (0.56-1.83)		8/11	1.08 (0.42-2.80)		1.06 (0.53-2.09)		516/1965		8/29	1.01 (0.45-2.26)		1.04 (0.56-1.94)		6/18	1.12 (0.43-2.93)		1.13 (0.57-2.25)		2/11	0.77 (0.17-3.58)
5172: REAL ESTATE SALESMEN	1892/1960		45/34	1.29 (0.79-2.09)		1.23 (0.79-1.90)		31/16	1.86 (0.97-3.57)		1.54 (0.90-2.66)		14/18	0.76 (0.36-1.63)		0.85 (0.47-1.55)		1377/1960		28/34	1.08 (0.63-1.85)		1.06 (0.66-1.71)		20/16	1.60 (0.79-3.25)		1.37 (0.77-2.44)		8/18	0.60 (0.25-1.45)		0.76 (0.40-1.47)		508/1960		16/34	1.78 (0.94-3.34)		1.54 (0.90-2.62)		10/16	2.38 (1.03-5.47)*		1.75 (0.92-3.29)		6/18	1.23 (0.46-3.27)
5172118: SALESPERSON, REAL ESTATE (INSUR. & REAL ESTATE)	1898/1965		39/29	1.29 (0.77-2.17)		1.22 (0.77-1.94)		25/14	1.81 (0.89-3.67)		1.48 (0.83-2.63)		14/15	0.84 (0.38-1.83)		0.90 (0.49-1.66)		1383/1965		22/29	0.98 (0.54-1.77)		0.99 (0.60-1.64)		14/14	1.35 (0.61-2.98)		1.21 (0.65-2.24)		8/15	0.65 (0.26-1.62)		0.81 (0.41-1.57)		508/1965		16/29	2.05 (1.07-3.92)*		1.69 (0.98-2.91)		10/14	2.86 (1.21-6.77)*		1.91 (1.00-3.66)		6/15	1.36 (0.50-3.67)
5173: SALESMEN AND TRADERS, SECURITIES	1932/1989		5/5	1.03 (0.26-3.99)		1.02 (0.46-2.26)		2/3	0.97 (0.13-7.12)		1.01 (0.42-2.43)		3/2	1.08 (0.17-6.87)		1.03 (0.43-2.45)		1400/1989		5/5	1.29 (0.33-5.04)		1.11 (0.50-2.45)		2/3	1.21 (0.16-9.06)		1.06 (0.44-2.56)		3/2	1.36 (0.21-8.67)		1.09 (0.46-2.60)		524/1989		0/5					0/3					0/2
5174: ADVERTISING SALESMEN	1930/1985		7/9	0.67 (0.22-1.97)		0.84 (0.41-1.74)		5/4	0.68 (0.18-2.64)		0.89 (0.40-1.96)		2/5	0.64 (0.10-3.94)		0.92 (0.39-2.17)		1398/1985		7/9	0.97 (0.33-2.88)		1.00 (0.48-2.07)		5/4	0.97 (0.25-3.78)		1.01 (0.45-2.23)		2/5	0.98 (0.16-5.97)		1.02 (0.43-2.41)		524/1985		0/9					0/4					0/5
5174118: SALESPERSON, ADVERTISING (BUS. SERV.)	1930/1986		7/8	0.79 (0.26-2.44)		0.91 (0.43-1.91)		5/4	0.73 (0.19-2.88)		0.91 (0.41-2.02)		2/4	0.92 (0.12-6.72)		1.00 (0.41-2.40)		1398/1986		7/8	1.15 (0.37-3.57)		1.07 (0.51-2.25)		5/4	1.03 (0.26-4.06)		1.03 (0.46-2.29)		2/4	1.44 (0.20-10.41)		1.10 (0.46-2.65)		524/1986		0/8					0/4					0/4
5177: BUSINESS SERVICES SALESMEN	1929/1976		8/18	0.45 (0.18-1.13)		0.66 (0.34-1.29)		6/11	0.62 (0.20-1.96)		0.83 (0.39-1.74)		2/7	0.26 (0.05-1.31)		0.70 (0.30-1.63)		1399/1976		6/18	0.46 (0.17-1.26)		0.69 (0.34-1.40)		4/11	0.57 (0.16-2.07)		0.83 (0.38-1.81)		2/7	0.35 (0.07-1.74)		0.77 (0.33-1.78)		522/1976		2/18	0.44 (0.10-2.00)		0.83 (0.36-1.90)		2/11	0.76 (0.15-3.87)		1.02 (0.44-2.37)		0/7
5177134: SALES REPRESENTATIVE, PRINTING (PRINT. & PUB.)	1934/1986		3/8	0.40 (0.09-1.72)		0.76 (0.34-1.72)		3/5	0.63 (0.12-3.17)		0.89 (0.39-2.07)		0/3					1403/1986		2/8	0.38 (0.07-2.05)		0.80 (0.34-1.86)		2/5	0.62 (0.10-3.75)		0.92 (0.39-2.17)		0/3					523/1986		1/8	0.43 (0.05-3.84)		0.93 (0.38-2.28)		1/5	0.66 (0.07-6.51)		1.05 (0.42-2.58)		0/3
519: OTHER SALES OCCUPATIONS	1874/1933		63/61	0.87 (0.59-1.28)		0.89 (0.62-1.28)		39/42	0.84 (0.51-1.36)		0.87 (0.56-1.35)		24/19	0.92 (0.49-1.75)		0.95 (0.56-1.62)		1362/1933		43/61	0.82 (0.54-1.26)		0.85 (0.58-1.26)		25/42	0.74 (0.43-1.28)		0.80 (0.50-1.29)		18/19	0.97 (0.49-1.92)		0.99 (0.57-1.73)		504/1933		20/61	1.00 (0.58-1.72)		1.02 (0.64-1.64)		14/42	1.11 (0.58-2.12)		1.12 (0.65-1.92)		6/19	0.82 (0.32-2.11)
5191: BUYERS, WHOLESALE AND RETAIL TRADE	1928/1987		9/7	0.77 (0.27-2.19)		0.89 (0.44-1.82)		5/5	0.62 (0.17-2.26)		0.85 (0.39-1.85)		4/2	1.16 (0.19-7.06)		1.05 (0.44-2.48)		1400/1987		5/7	0.56 (0.17-1.86)		0.80 (0.37-1.72)		1/5	0.15 (0.02-1.36)		0.75 (0.31-1.83)		4/2	1.58 (0.26-9.65)		1.13 (0.48-2.69)		520/1987		4/7	1.40 (0.39-4.96)		1.19 (0.55-2.60)		4/5	2.03 (0.52-7.85)		1.39 (0.63-3.07)		0/2
5191110: BUYER (RET. TRADE; WHOLE. TRADE)	1931/1988		6/6	0.55 (0.16-1.85)		0.80 (0.37-1.71)		3/4	0.42 (0.09-2.02)		0.79 (0.35-1.82)		3/2	0.84 (0.12-5.90)		0.98 (0.41-2.35)		1401/1988		4/6	0.47 (0.12-1.81)		0.78 (0.35-1.73)		1/4	0.17 (0.02-1.65)		0.78 (0.32-1.91)		3/2	1.10 (0.16-7.81)		1.04 (0.43-2.51)		522/1988		2/6	0.84 (0.16-4.40)		1.02 (0.44-2.37)		2/4	1.28 (0.22-7.38)		1.17 (0.50-2.76)		0/2
5193: DRIVER-SALESMEN	1898/1963		39/31	1.23 (0.72-2.09)		1.18 (0.74-1.88)		26/21	1.37 (0.70-2.68)		1.25 (0.72-2.17)		13/10	1.01 (0.42-2.41)		1.01 (0.53-1.94)		1376/1963		29/31	1.30 (0.74-2.30)		1.23 (0.75-2.00)		20/21	1.53 (0.76-3.08)		1.34 (0.75-2.36)		9/10	0.98 (0.38-2.51)		1.00 (0.51-1.98)		514/1963		10/31	1.06 (0.49-2.28)		1.07 (0.58-1.96)		6/21	1.04 (0.38-2.78)		1.09 (0.54-2.18)		4/10	1.10 (0.33-3.62)
5193118: ROUTE DRIVER (ANY IND.)	1904/1975		33/19	1.70 (0.90-3.21)		1.46 (0.86-2.49)		21/15	1.54 (0.72-3.31)		1.32 (0.72-2.40)		12/4	2.11 (0.67-6.66)		1.38 (0.66-2.91)		1381/1975		24/19	1.77 (0.90-3.46)		1.48 (0.85-2.58)		16/15	1.68 (0.76-3.75)		1.38 (0.74-2.57)		8/4	1.99 (0.58-6.77)		1.33 (0.62-2.86)		515/1975		9/19	1.56 (0.66-3.68)		1.34 (0.70-2.55)		5/15	1.22 (0.40-3.69)		1.17 (0.56-2.45)		4/4	2.37 (0.58-9.59)
5199: OTHER SALES OCCUPATIONS, N.E.C.	1923/1974		14/20	0.56 (0.27-1.16)		0.69 (0.38-1.24)		8/14	0.46 (0.18-1.17)		0.67 (0.34-1.32)		6/6	0.77 (0.24-2.48)		0.91 (0.43-1.92)		1395/1974		10/20	0.55 (0.24-1.24)		0.71 (0.38-1.32)		5/14	0.38 (0.13-1.14)		0.66 (0.32-1.38)		5/6	0.92 (0.27-3.17)		0.99 (0.46-2.13)		520/1974		4/20	0.60 (0.20-1.80)		0.83 (0.40-1.74)		3/14	0.68 (0.19-2.49)		0.95 (0.43-2.07)		1/6	0.43 (0.05-3.65)
5199158: TELEPHONE SOLICITOR (ANY IND.)	1930/1981		7/13	0.48 (0.18-1.28)		0.70 (0.35-1.40)		3/12	0.22 (0.06-0.87)*		0.61 (0.27-1.34)		4/1	2.67 (0.29-24.59)		1.19 (0.48-2.92)		1399/1981		6/13	0.58 (0.21-1.66)		0.79 (0.38-1.61)		2/12	0.21 (0.04-1.01)		0.66 (0.29-1.52)		4/1	4.06 (0.44-37.57)		1.29 (0.52-3.16)		523/1981		1/13	0.24 (0.03-1.89)		0.82 (0.34-2.00)		1/12	0.28 (0.04-2.30)		0.89 (0.36-2.16)		0/1
61: SERVICE OCCUPATIONS	1443/1449		494/545	0.86 (0.73-1.02)		0.87 (0.74-1.02)		246/264	0.86 (0.69-1.06)		0.86 (0.70-1.06)		248/281	0.87 (0.70-1.08)		0.88 (0.71-1.08)		1052/1449		353/545	0.88 (0.74-1.05)		0.89 (0.74-1.06)		178/264	0.87 (0.69-1.09)		0.87 (0.70-1.10)		175/281	0.90 (0.71-1.13)		0.90 (0.72-1.13)		384/1449		140/545	0.84 (0.66-1.06)		0.85 (0.67-1.07)		67/264	0.84 (0.62-1.15)		0.87 (0.65-1.17)		73/281	0.83 (0.61-1.12)
611: PROTECTIVE SERVICE OCCUPATIONS	1744/1791		193/203	1.05 (0.84-1.33)		1.05 (0.84-1.32)		105/132	0.87 (0.65-1.16)		0.88 (0.66-1.16)		88/71	1.40 (0.98-2.00)		1.35 (0.97-1.88)		1258/1791		147/203	1.17 (0.91-1.50)		1.16 (0.91-1.47)		77/132	0.92 (0.67-1.27)		0.93 (0.69-1.26)		70/71	1.63 (1.12-2.36)*		1.54 (1.08-2.18)*		478/1791		46/203	0.82 (0.57-1.16)		0.84 (0.61-1.18)		28/132	0.76 (0.49-1.18)		0.81 (0.54-1.21)		18/71	0.92 (0.53-1.60)
6111: FIRE-FIGHTING OCCUPATIONS	1911/1978		26/16	1.72 (0.88-3.37)		1.45 (0.84-2.53)		4/3	1.18 (0.22-6.29)		1.06 (0.45-2.46)		22/13	1.84 (0.89-3.83)		1.49 (0.83-2.68)		1382/1978		23/16	2.23 (1.12-4.45)*		1.72 (0.98-3.03)		3/3	1.18 (0.20-7.08)		1.06 (0.45-2.51)		20/13	2.48 (1.18-5.25)*		1.80 (0.99-3.25)		521/1978		3/16	0.65 (0.18-2.31)		0.90 (0.41-1.95)		1/3	1.15 (0.11-12.24)				2/13	0.53 (0.12-2.42)
6111114: FIRE CAPTAIN (GOV. SERV.)	1927/1989		10/5	2.11 (0.69-6.50)		1.39 (0.67-2.92)		1/1	1.31 (0.06-28.80)				9/4	2.27 (0.67-7.66)		1.39 (0.65-2.99)		1397/1989		8/5	2.43 (0.75-7.86)		1.46 (0.69-3.10)		1/1	1.71 (0.08-36.53)				7/4	2.57 (0.72-9.20)		1.45 (0.66-3.15)		522/1989		2/5	1.44 (0.27-7.67)		1.17 (0.50-2.73)		0/1					2/4	1.65 (0.30-9.23)
6111126: FIRE-FIGHTER (ANY IND.)	1912/1978		25/16	1.65 (0.84-3.25)		1.41 (0.81-2.47)		6/3	1.96 (0.42-9.05)		1.23 (0.54-2.81)		19/13	1.58 (0.74-3.37)		1.34 (0.74-2.44)		1383/1978		22/16	2.13 (1.06-4.28)*		1.66 (0.94-2.93)		5/3	2.30 (0.47-11.28)		1.28 (0.56-2.96)		17/13	2.09 (0.96-4.54)		1.59 (0.87-2.93)		521/1978		3/16	0.65 (0.18-2.31)		0.90 (0.41-1.95)		1/3	1.17 (0.11-12.14)				2/13	0.54 (0.12-2.44)
6112: POLICE OFFICERS AND DETECTIVES, GOVERNMENT	1892/1964		45/30	1.76 (1.06-2.90)*		1.57 (1.00-2.45)		13/5	3.21 (1.03-10.02)*		1.66 (0.79-3.48)		32/25	1.49 (0.85-2.61)		1.35 (0.83-2.21)		1371/1964		34/30	1.92 (1.13-3.27)*		1.67 (1.04-2.66)*		8/5	2.89 (0.85-9.82)		1.54 (0.72-3.31)		26/25	1.75 (0.97-3.15)		1.52 (0.91-2.52)		513/1964		11/30	1.40 (0.68-2.90)		1.28 (0.71-2.30)		5/5	3.97 (1.04-15.09)*		1.76 (0.80-3.89)		6/25	0.90 (0.36-2.29)
6112118: DETECTIVE INSPECTOR (GOV. SERV.)	1928/1990		9/4	3.00 (0.79-11.38)		1.49 (0.67-3.27)		3/1	3.11 (0.31-31.07)				6/3	2.94 (0.57-15.07)		1.35 (0.58-3.12)		1397/1990		8/4	3.67 (0.94-14.31)		1.58 (0.71-3.50)		3/1	4.31 (0.43-43.39)				5/3	3.36 (0.63-18.05)		1.39 (0.60-3.24)		523/1990		1/4	1.32 (0.14-12.87)		1.12 (0.46-2.76)		0/1					1/3	1.93 (0.17-21.64)
6112122: DEPUTY POLICE CHIEF (GOV. SERV.)	1930/1989		7/5	1.67 (0.48-5.82)		1.23 (0.57-2.66)		5/2	2.16 (0.41-11.39)		1.23 (0.53-2.87)		2/3	1.15 (0.16-8.25)		1.04 (0.43-2.50)		1400/1989		5/5	1.60 (0.42-6.10)		1.20 (0.54-2.64)		3/2	1.73 (0.28-10.63)		1.16 (0.49-2.74)		2/3	1.54 (0.21-11.13)		1.11 (0.46-2.68)		522/1989		2/5	2.00 (0.36-11.06)		1.26 (0.54-2.96)		2/2	3.61 (0.50-26.06)				0/3
6112146: DETECTIVE (GOV. SERV.)	1925/1987		12/7	1.97 (0.74-5.25)		1.42 (0.71-2.83)		9/1	10.29 (1.28-82.86)*		1.54 (0.64-3.75)		3/6	0.52 (0.12-2.27)		0.83 (0.37-1.87)		1395/1987		10/7	2.26 (0.82-6.22)		1.50 (0.74-3.03)		7/1	11.23 (1.35-93.48)*		1.57 (0.64-3.82)		3/6	0.71 (0.16-3.09)		0.92 (0.41-2.08)		522/1987		2/7	1.25 (0.25-6.21)		1.13 (0.49-2.61)		2/1	8.42 (0.75-94.12)				0/6
6112158: POLICE OFFICER (GOV. SERV.)	1899/1972		38/22	1.99 (1.14-3.47)*		1.69 (1.04-2.74)*		18/7	3.37 (1.29-8.76)*		1.88 (0.95-3.72)		20/15	1.45 (0.72-2.91)		1.28 (0.73-2.27)		1375/1972		30/22	2.29 (1.28-4.11)*		1.85 (1.12-3.06)*		13/7	3.45 (1.27-9.38)*		1.86 (0.93-3.75)		17/15	1.82 (0.88-3.78)		1.49 (0.83-2.67)		516/1972		8/22	1.35 (0.58-3.13)		1.23 (0.65-2.33)		5/7	3.21 (0.95-10.87)		1.71 (0.80-3.67)		3/15	0.66 (0.18-2.37)
6113: POLICE AGENTS AND INVESTIGATORS, PRIVATE	1927/1994		10/0					5/0					5/0					1397/1994		8/0					5/0					3/0					522/1994		2/0					0/0					2/0
6115: GUARDS AND RELATED SECURITY OCCUPATIONS	1876/1920		61/74	0.86 (0.58-1.26)		0.87 (0.61-1.25)		33/44	0.79 (0.48-1.31)		0.83 (0.53-1.30)		28/30	0.95 (0.53-1.72)		0.97 (0.58-1.60)		1361/1920		44/74	0.88 (0.58-1.34)		0.90 (0.61-1.33)		23/44	0.79 (0.45-1.38)		0.85 (0.52-1.37)		21/30	1.01 (0.54-1.90)		1.01 (0.60-1.73)		507/1920		17/74	0.80 (0.45-1.41)		0.86 (0.53-1.41)		10/44	0.78 (0.38-1.62)		0.89 (0.50-1.61)		7/30	0.82 (0.34-1.98)
6115130: CORRECTIONAL OFFICER (GOV. SERV.)	1927/1988		10/6	1.21 (0.42-3.49)		1.10 (0.54-2.26)		3/2	1.18 (0.18-7.53)		1.05 (0.44-2.50)		7/4	1.23 (0.34-4.46)		1.09 (0.50-2.38)		1397/1988		8/6	1.31 (0.43-3.98)		1.14 (0.55-2.38)		2/2	1.04 (0.13-8.07)				6/4	1.43 (0.38-5.39)		1.16 (0.53-2.54)		522/1988		2/6	0.95 (0.19-4.85)		1.05 (0.45-2.44)		1/2	1.52 (0.13-17.22)				1/4	0.69 (0.08-6.40)
6115138: SECURITY GUARD (ANY IND.)	1895/1934		42/60	0.71 (0.45-1.10)		0.75 (0.50-1.13)		25/38	0.65 (0.37-1.13)		0.72 (0.44-1.17)		17/22	0.82 (0.40-1.69)		0.89 (0.50-1.58)		1376/1934		29/60	0.70 (0.43-1.15)		0.76 (0.49-1.18)		17/38	0.64 (0.34-1.20)		0.73 (0.43-1.24)		12/22	0.83 (0.38-1.83)		0.90 (0.49-1.67)		511/1934		13/60	0.72 (0.38-1.36)		0.81 (0.47-1.39)		8/38	0.67 (0.30-1.50)		0.83 (0.44-1.55)		5/22	0.80 (0.28-2.24)
6115199: GUARDS AND RELATED SECURITY OCCUPATIONS, N.E.C.	1933/1988		4/6	0.74 (0.18-3.08)		0.92 (0.41-2.06)		3/4	0.90 (0.18-4.56)		0.98 (0.43-2.28)		1/2	0.40 (0.02-6.85)				1402/1988		3/6	0.78 (0.17-3.63)		0.94 (0.41-2.16)		3/4	1.27 (0.25-6.43)		1.09 (0.47-2.52)		0/2					523/1988		1/6	0.68 (0.07-6.22)		1.01 (0.41-2.47)		0/4					1/2	1.39 (0.08-22.80)
6117: OTHER RANKS, ARMED FORCES	1873/1897		64/97	0.75 (0.53-1.07)		0.78 (0.56-1.09)		60/96	0.71 (0.50-1.02)		0.74 (0.53-1.04)		4/1	3.93 (0.41-37.44)		1.26 (0.51-3.10)		1357/1897		48/97	0.82 (0.56-1.21)		0.85 (0.59-1.21)		44/96	0.76 (0.51-1.13)		0.79 (0.55-1.14)		4/1	6.16 (0.64-58.76)		1.37 (0.56-3.36)		508/1897		16/97	0.61 (0.35-1.07)		0.70 (0.43-1.14)		16/96	0.62 (0.36-1.09)		0.72 (0.44-1.17)		0/1
6117190: INFANTRY SOLDIER (MILITARY)	1877/1898		60/96	0.71 (0.50-1.02)		0.74 (0.53-1.04)		57/95	0.69 (0.48-0.99)*		0.72 (0.51-1.01)		3/1	2.36 (0.23-24.21)				1360/1898		45/96	0.78 (0.52-1.15)		0.81 (0.56-1.16)		42/95	0.73 (0.49-1.10)		0.77 (0.53-1.12)		3/1	3.77 (0.37-38.95)				509/1898		15/96	0.58 (0.32-1.02)		0.68 (0.41-1.11)		15/95	0.59 (0.33-1.05)		0.70 (0.43-1.15)		0/1
612: FOOD AND BEVERAGE PREPARATION AND RELATED SERVICE OCCUPATIONS	1797/1813		140/181	0.74 (0.57-0.96)*		0.76 (0.59-0.98)*		77/103	0.70 (0.50-0.98)*		0.72 (0.53-1.00)		63/78	0.81 (0.55-1.19)		0.83 (0.59-1.19)		1310/1813		95/181	0.71 (0.54-0.95)*		0.73 (0.56-0.97)*		56/103	0.71 (0.49-1.03)		0.74 (0.53-1.05)		39/78	0.71 (0.46-1.10)		0.76 (0.51-1.12)		479/1813		45/181	0.82 (0.57-1.19)		0.85 (0.60-1.20)		21/103	0.67 (0.40-1.11)		0.75 (0.48-1.17)		24/78	1.03 (0.62-1.71)
6120: SUPERVISORS, FOOD AND BEVERAGE PREPARATION AND RELATED SERVICE OCCUPATIONS	1896/1946		41/48	0.95 (0.60-1.51)		0.96 (0.64-1.46)		21/26	0.94 (0.49-1.77)		0.96 (0.56-1.64)		20/22	0.97 (0.50-1.87)		0.98 (0.57-1.70)		1379/1946		26/48	0.86 (0.51-1.45)		0.89 (0.56-1.41)		14/26	0.88 (0.43-1.78)		0.93 (0.52-1.65)		12/22	0.84 (0.40-1.78)		0.91 (0.50-1.65)		509/1946		15/48	1.18 (0.63-2.18)		1.15 (0.68-1.94)		7/26	1.10 (0.45-2.65)		1.12 (0.58-2.15)		8/22	1.26 (0.53-2.96)
6120110: MANAGING SUPERVISOR, DINING ESTABLISHMENT (CATER. & LODG.)	1906/1956		31/38	0.94 (0.56-1.58)		0.96 (0.60-1.52)		19/23	1.12 (0.57-2.21)		1.09 (0.62-1.90)		12/15	0.74 (0.33-1.64)		0.84 (0.45-1.56)		1386/1956		19/38	0.82 (0.45-1.48)		0.87 (0.52-1.44)		11/23	0.90 (0.41-1.98)		0.95 (0.52-1.75)		8/15	0.71 (0.29-1.76)		0.84 (0.43-1.64)		512/1956		12/38	1.23 (0.62-2.45)		1.18 (0.67-2.07)		8/23	1.66 (0.70-3.92)		1.41 (0.74-2.69)		4/15	0.78 (0.25-2.45)
6121: CHEFS AND COOKS	1879/1910		58/84	0.68 (0.46-1.01)		0.72 (0.50-1.04)		29/44	0.63 (0.36-1.08)		0.70 (0.44-1.13)		29/40	0.74 (0.43-1.29)		0.80 (0.49-1.30)		1366/1910		39/84	0.65 (0.42-1.01)		0.70 (0.47-1.05)		21/44	0.65 (0.36-1.18)		0.74 (0.44-1.22)		18/40	0.65 (0.35-1.22)		0.74 (0.44-1.26)		505/1910		19/84	0.75 (0.44-1.30)		0.82 (0.51-1.33)		8/44	0.58 (0.26-1.30)		0.76 (0.41-1.43)		11/40	0.95 (0.46-1.98)
6121114: COOK, SMALL ESTABLISHMENT (CATER. & LODG.)	1910/1952		27/42	0.69 (0.40-1.20)		0.76 (0.47-1.23)		15/22	0.68 (0.33-1.43)		0.79 (0.44-1.42)		12/20	0.70 (0.30-1.59)		0.81 (0.43-1.53)		1388/1952		17/42	0.62 (0.33-1.17)		0.72 (0.42-1.22)		10/22	0.64 (0.28-1.47)		0.78 (0.42-1.47)		7/20	0.59 (0.22-1.55)		0.78 (0.39-1.54)		514/1952		10/42	0.83 (0.39-1.75)		0.92 (0.51-1.66)		5/22	0.77 (0.28-2.17)		0.95 (0.47-1.93)		5/20	0.89 (0.31-2.59)
6121122: COOK, INSTITUTION (CATER. & LODG.)	1929/1982		8/12	0.65 (0.24-1.75)		0.81 (0.41-1.64)		5/4	1.87 (0.34-10.14)		1.18 (0.51-2.77)		3/8	0.30 (0.07-1.25)		0.69 (0.31-1.54)		1401/1982		4/12	0.46 (0.14-1.54)		0.74 (0.35-1.59)		2/4	1.06 (0.14-7.87)		1.03 (0.43-2.50)		2/8	0.28 (0.06-1.45)		0.73 (0.32-1.70)		520/1982		4/12	1.12 (0.33-3.78)		1.10 (0.51-2.36)		3/4	3.96 (0.62-25.03)		1.50 (0.63-3.56)		1/8	0.34 (0.04-2.92)
6121130: SHORT-ORDER COOK (CATER. & LODG.)	1933/1982		4/12	0.24 (0.07-0.84)*		0.59 (0.27-1.28)		2/7	0.28 (0.05-1.62)		0.75 (0.32-1.76)		2/5	0.20 (0.03-1.20)		0.70 (0.30-1.66)		1402/1982		3/12	0.24 (0.06-0.99)*		0.64 (0.29-1.43)		2/7	0.40 (0.07-2.37)		0.83 (0.35-1.95)		1/5	0.13 (0.01-1.30)		0.75 (0.30-1.84)		523/1982		1/12	0.22 (0.03-1.83)		0.82 (0.34-2.00)		0/7					1/5	0.39 (0.04-3.74)
6121134: COOK, THIRD (CATER. & LODG.)	1922/1974		15/20	0.63 (0.29-1.35)		0.75 (0.41-1.38)		11/20	0.46 (0.20-1.05)		0.64 (0.34-1.20)		4/0					1392/1974		13/20	0.79 (0.36-1.74)		0.87 (0.47-1.62)		10/20	0.60 (0.26-1.42)		0.76 (0.40-1.45)		3/0					522/1974		2/20	0.28 (0.06-1.27)		0.73 (0.32-1.66)		1/20	0.14 (0.02-1.07)		0.77 (0.32-1.86)		1/0
6121136: FAST-FOOD PREPARER (CATER. & LODG.)	1930/1991		7/3	1.51 (0.37-6.17)		1.16 (0.52-2.59)		6/2	1.72 (0.33-9.10)		1.16 (0.50-2.71)		1/1	1.01 (0.06-16.66)				1401/1991		4/3	1.14 (0.24-5.48)		1.05 (0.46-2.42)		4/2	1.51 (0.26-8.88)		1.13 (0.48-2.66)		0/1					521/1991		3/3	2.47 (0.48-12.83)		1.35 (0.58-3.13)		2/2	2.42 (0.32-18.21)				1/1	2.68 (0.16-44.80)
6123: BARTENDERS	1923/1977		14/17	0.68 (0.32-1.46)		0.79 (0.43-1.45)		12/13	0.79 (0.34-1.88)		0.88 (0.46-1.69)		2/4	0.36 (0.06-2.12)		0.80 (0.34-1.88)		1394/1977		11/17	0.74 (0.33-1.69)		0.85 (0.45-1.59)		9/13	0.82 (0.32-2.08)		0.91 (0.47-1.79)		2/4	0.52 (0.09-3.12)		0.88 (0.37-2.08)		521/1977		3/17	0.54 (0.15-1.90)		0.83 (0.38-1.81)		3/13	0.74 (0.20-2.75)		0.98 (0.45-2.14)		0/4
6123110: BARTENDER (CATER. & LODG.)	1923/1977		14/17	0.68 (0.32-1.46)		0.79 (0.43-1.45)		12/13	0.79 (0.34-1.88)		0.88 (0.46-1.69)		2/4	0.36 (0.06-2.12)		0.80 (0.34-1.88)		1394/1977		11/17	0.74 (0.33-1.69)		0.85 (0.45-1.59)		9/13	0.82 (0.32-2.08)		0.91 (0.47-1.79)		2/4	0.52 (0.09-3.12)		0.88 (0.37-2.08)		521/1977		3/17	0.54 (0.15-1.90)		0.83 (0.38-1.81)		3/13	0.74 (0.20-2.75)		0.98 (0.45-2.14)		0/4
6125: FOOD AND BEVERAGE SERVING OCCUPATIONS	1892/1938		45/56	0.73 (0.47-1.12)		0.77 (0.52-1.14)		31/42	0.67 (0.40-1.11)		0.73 (0.47-1.15)		14/14	0.90 (0.40-2.04)		0.95 (0.50-1.77)		1374/1938		31/56	0.71 (0.44-1.14)		0.76 (0.49-1.17)		22/42	0.66 (0.38-1.16)		0.74 (0.45-1.20)		9/14	0.85 (0.34-2.12)		0.93 (0.48-1.81)		510/1938		14/56	0.77 (0.42-1.43)		0.85 (0.50-1.44)		9/42	0.69 (0.32-1.46)		0.83 (0.46-1.50)		5/14	1.01 (0.34-2.97)
6125126: WAITER/WAITRESS (CATER. & LODG.)	1905/1959		32/35	0.82 (0.48-1.38)		0.86 (0.54-1.36)		21/22	0.86 (0.45-1.64)		0.90 (0.53-1.55)		11/13	0.74 (0.30-1.81)		0.86 (0.44-1.66)		1383/1959		22/35	0.79 (0.44-1.42)		0.85 (0.51-1.40)		16/22	0.91 (0.45-1.83)		0.95 (0.54-1.67)		6/13	0.58 (0.20-1.68)		0.79 (0.39-1.62)		514/1959		10/35	0.88 (0.42-1.84)		0.95 (0.53-1.72)		5/22	0.74 (0.27-2.02)		0.92 (0.46-1.86)		5/13	1.07 (0.36-3.24)
6125140: BUS BOY/GIRL (CATER. & LODG.)	1927/1979		10/15	0.57 (0.24-1.36)		0.74 (0.39-1.40)		8/15	0.44 (0.17-1.09)		0.65 (0.33-1.26)		2/0					1398/1979		7/15	0.58 (0.22-1.52)		0.77 (0.39-1.52)		6/15	0.47 (0.17-1.29)		0.70 (0.35-1.42)		1/0					521/1979		3/15	0.55 (0.15-1.97)		0.85 (0.39-1.84)		2/15	0.36 (0.08-1.63)		0.81 (0.36-1.84)		1/0
613: OCCUPATIONS IN LODGING AND OTHER ACCOMMODATION	1915/1965		22/29	0.67 (0.36-1.23)		0.75 (0.45-1.26)		16/13	1.10 (0.48-2.55)		1.06 (0.56-2.01)		6/16	0.35 (0.13-0.93)*		0.60 (0.30-1.20)		1386/1965		19/29	0.82 (0.43-1.56)		0.88 (0.51-1.50)		14/13	1.33 (0.56-3.16)		1.19 (0.62-2.28)		5/16	0.43 (0.15-1.24)		0.69 (0.33-1.41)		521/1965		3/29	0.32 (0.09-1.07)		0.67 (0.31-1.44)		2/13	0.51 (0.11-2.42)		0.91 (0.40-2.08)		1/16	0.18 (0.02-1.40)
6130: SUPERVISORS, OCCUPATIONS IN LODGING AND OTHER ACCOMMODATION	1923/1977		14/17	0.71 (0.33-1.55)		0.82 (0.44-1.50)		9/5	1.44 (0.42-4.95)		1.16 (0.54-2.51)		5/12	0.40 (0.13-1.21)		0.67 (0.32-1.41)		1393/1977		12/17	0.87 (0.38-1.96)		0.93 (0.50-1.74)		8/5	1.73 (0.49-6.13)		1.25 (0.58-2.72)		4/12	0.46 (0.14-1.54)		0.75 (0.35-1.60)		522/1977		2/17	0.37 (0.08-1.66)		0.79 (0.35-1.80)		1/5	0.66 (0.07-6.07)		1.04 (0.42-2.56)		1/12	0.26 (0.03-2.05)
6130110: MANAGING SUPERVISOR, BUILDING (CATER. & LODG.; INSUR. & REAL ESTATE)	1931/1985		6/9	0.77 (0.23-2.56)		0.91 (0.43-1.95)		4/4	0.96 (0.19-4.77)		1.00 (0.43-2.31)		2/5	0.57 (0.09-3.68)		0.90 (0.38-2.14)		1399/1985		6/9	1.12 (0.33-3.78)		1.06 (0.49-2.27)		4/4	1.34 (0.26-6.76)		1.10 (0.48-2.56)		2/5	0.88 (0.14-5.78)		1.00 (0.42-2.38)		524/1985		0/9					0/4					0/5
6130122: BUILDING SUPERINTENDENT (ANY IND.)	1933/1988		4/6	0.43 (0.12-1.64)		0.75 (0.34-1.66)		1/0					3/6	0.36 (0.08-1.52)		0.73 (0.33-1.65)		1403/1988		2/6	0.32 (0.06-1.65)		0.75 (0.32-1.75)		0/0					2/6	0.34 (0.07-1.81)		0.78 (0.33-1.80)		522/1988		2/6	0.70 (0.13-3.69)		0.97 (0.42-2.26)		1/0					1/6	0.40 (0.05-3.40)
6135: SLEEPING-CAR AND BAGGAGE PORTERS	1933/1988		4/6	0.80 (0.19-3.29)		0.94 (0.42-2.11)		3/3	2.30 (0.25-21.52)		1.16 (0.47-2.85)		1/3	0.26 (0.03-2.67)				1401/1988		4/6	1.20 (0.29-4.97)		1.08 (0.48-2.41)		3/3	3.33 (0.36-30.73)		1.25 (0.51-3.06)		1/3	0.41 (0.04-4.17)				524/1988		0/6					0/3					0/3
614: PERSONAL SERVICE OCCUPATIONS	1909/1956		28/38	0.63 (0.37-1.08)		0.70 (0.44-1.13)		13/20	0.49 (0.23-1.07)		0.65 (0.35-1.19)		15/18	0.80 (0.38-1.71)		0.88 (0.48-1.60)		1384/1956		21/38	0.65 (0.36-1.18)		0.74 (0.44-1.22)		11/20	0.56 (0.25-1.28)		0.72 (0.39-1.35)		10/18	0.76 (0.32-1.77)		0.86 (0.45-1.64)		517/1956		7/38	0.58 (0.25-1.34)		0.76 (0.40-1.43)		2/20	0.30 (0.07-1.33)		0.76 (0.34-1.73)		5/18	0.91 (0.32-2.59)
6143: BARBERS, HAIRDRESSERS AND RELATED OCCUPATIONS	1924/1976		13/18	0.60 (0.28-1.30)		0.73 (0.40-1.35)		4/6	0.39 (0.10-1.60)		0.74 (0.33-1.66)		9/12	0.72 (0.29-1.83)		0.85 (0.43-1.67)		1397/1976		8/18	0.52 (0.21-1.26)		0.70 (0.36-1.36)		2/6	0.26 (0.05-1.48)		0.74 (0.31-1.73)		6/12	0.69 (0.24-1.95)		0.85 (0.42-1.74)		519/1976		5/18	0.81 (0.29-2.28)		0.95 (0.46-1.93)		2/6	0.73 (0.14-3.94)		1.02 (0.44-2.38)		3/12	0.83 (0.22-3.07)
6143114: BARBER (PERS. SERV., N.E.C.)	1929/1984		8/10	0.70 (0.25-1.96)		0.85 (0.42-1.73)		3/1	1.47 (0.13-16.50)				5/9	0.58 (0.18-1.88)		0.81 (0.38-1.71)		1402/1984		3/10	0.38 (0.10-1.47)		0.73 (0.33-1.61)		1/1	0.65 (0.04-12.13)				2/9	0.34 (0.07-1.66)		0.76 (0.33-1.75)		519/1984		5/10	1.50 (0.47-4.80)		1.24 (0.59-2.63)		2/1	3.45 (0.28-43.10)				3/9	1.16 (0.29-4.65)
6145: TRAVEL AND RELATED ATTENDANTS, EXCEPT FOOD AND BEVERAGE	1935/1986		2/8	0.18 (0.03-0.94)*		0.65 (0.28-1.52)		1/4	0.21 (0.02-2.35)		0.81 (0.33-2.02)		1/4	0.15 (0.02-1.54)		0.76 (0.31-1.88)		1403/1986		2/8	0.24 (0.04-1.31)		0.71 (0.30-1.66)		1/4	0.29 (0.02-3.27)		0.86 (0.35-2.14)		1/4	0.21 (0.02-2.17)		0.81 (0.33-2.01)		524/1986		0/8					0/4					0/4
616: APPAREL AND FURNISHINGS SERVICE OCCUPATIONS	1908/1957		29/37	0.83 (0.48-1.43)		0.87 (0.54-1.40)		16/18	0.98 (0.45-2.11)		0.99 (0.54-1.82)		13/19	0.69 (0.32-1.51)		0.80 (0.44-1.48)		1383/1957		22/37	0.89 (0.49-1.61)		0.92 (0.56-1.53)		12/18	1.03 (0.45-2.35)		1.03 (0.55-1.94)		10/19	0.77 (0.33-1.78)		0.87 (0.46-1.64)		517/1957		7/37	0.67 (0.29-1.57)		0.83 (0.43-1.57)		4/18	0.83 (0.26-2.62)		1.00 (0.47-2.10)		3/19	0.53 (0.15-1.88)
6160: SUPERVISORS, APPAREL AND FURNISHINGS SERVICE OCCUPATIONS	1934/1986		3/8	0.35 (0.09-1.43)		0.72 (0.32-1.60)		2/4	0.46 (0.08-2.69)		0.84 (0.36-1.99)		1/4	0.24 (0.02-2.40)		0.81 (0.33-2.01)		1403/1986		2/8	0.33 (0.06-1.65)		0.75 (0.33-1.74)		1/4	0.31 (0.03-3.04)		0.85 (0.35-2.10)		1/4	0.34 (0.03-3.38)		0.87 (0.35-2.14)		523/1986		1/8	0.42 (0.05-3.52)		0.92 (0.38-2.25)		1/4	0.82 (0.09-7.81)		1.08 (0.44-2.66)		0/4
6161: LAUNDERING OCCUPATIONS	1928/1987		9/7	1.04 (0.36-2.99)		1.03 (0.50-2.11)		8/3	2.71 (0.65-11.41)		1.39 (0.62-3.12)		1/4	0.16 (0.02-1.45)		0.75 (0.31-1.84)		1397/1987		8/7	1.33 (0.45-3.94)		1.15 (0.56-2.38)		7/3	3.43 (0.80-14.70)		1.50 (0.66-3.38)		1/4	0.22 (0.02-2.03)		0.80 (0.33-1.97)		523/1987		1/7	0.38 (0.05-3.24)		0.91 (0.37-2.21)		1/3	1.07 (0.10-11.14)				0/4
6161114: LAUNDERER (LAUND., CLEAN. & PRESS.)	1931/1989		6/5	0.99 (0.27-3.59)		1.01 (0.46-2.20)		5/2	2.80 (0.45-17.52)		1.27 (0.54-3.02)		1/3	0.22 (0.02-2.19)				1400/1989		5/5	1.14 (0.30-4.39)		1.06 (0.48-2.34)		4/2	3.05 (0.46-20.07)		1.30 (0.54-3.10)		1/3	0.31 (0.03-3.12)				523/1989		1/5	0.60 (0.07-5.44)		0.99 (0.40-2.42)		1/2	2.08 (0.16-26.41)				0/3
6165: PRESSING OCCUPATIONS	1921/1972		16/22	0.88 (0.42-1.84)		0.93 (0.52-1.67)		6/12	0.68 (0.23-2.02)		0.85 (0.41-1.76)		10/10	1.10 (0.41-2.97)		1.06 (0.53-2.12)		1394/1972		11/22	0.86 (0.38-1.93)		0.92 (0.50-1.72)		4/12	0.62 (0.18-2.12)		0.84 (0.39-1.82)		7/10	1.13 (0.38-3.32)		1.07 (0.52-2.22)		519/1972		5/22	0.92 (0.33-2.61)		1.01 (0.49-2.06)		2/12	0.82 (0.17-3.96)		1.04 (0.45-2.39)		3/10	1.05 (0.26-4.16)
6165126: PRESSER, MACHINE (GARMENT & FABRIC; LAUND., CLEAN. & PRESS.)	1923/1974		14/20	0.83 (0.38-1.79)		0.90 (0.49-1.64)		5/11	0.55 (0.17-1.75)		0.79 (0.37-1.66)		9/9	1.17 (0.40-3.39)		1.09 (0.53-2.23)		1395/1974		10/20	0.84 (0.36-1.94)		0.91 (0.48-1.73)		4/11	0.60 (0.17-2.09)		0.84 (0.39-1.81)		6/9	1.14 (0.36-3.64)		1.07 (0.51-2.27)		520/1974		4/20	0.80 (0.26-2.50)		0.96 (0.45-2.01)		1/11	0.40 (0.05-3.29)		0.95 (0.39-2.30)		3/9	1.26 (0.31-5.17)
619: OTHER SERVICE OCCUPATIONS	1759/1799		178/195	0.76 (0.59-0.98)*		0.77 (0.61-0.98)*		117/113	0.81 (0.60-1.09)		0.82 (0.62-1.10)		61/82	0.68 (0.46-1.01)		0.72 (0.50-1.04)		1290/1799		115/195	0.69 (0.52-0.91)*		0.71 (0.54-0.93)*		76/113	0.73 (0.52-1.01)		0.75 (0.55-1.03)		39/82	0.63 (0.40-0.98)*		0.68 (0.46-1.02)		462/1799		62/195	0.93 (0.67-1.31)		0.95 (0.69-1.30)		40/113	1.01 (0.68-1.52)		1.03 (0.71-1.50)		22/82	0.81 (0.48-1.37)
6190: SUPERVISORS, OTHER SERVICE OCCUPATIONS	1934/1985		3/9	0.42 (0.10-1.67)		0.76 (0.34-1.68)		2/6	0.50 (0.09-2.83)		0.86 (0.36-2.01)		1/3	0.32 (0.03-3.16)				1402/1985		3/9	0.61 (0.15-2.43)		0.86 (0.39-1.91)		2/6	0.69 (0.12-3.94)		0.94 (0.40-2.20)		1/3	0.49 (0.05-4.88)				524/1985		0/9					0/6					0/3
6191: JANITORS, CHARWORKERS AND CLEANERS	1822/1871		115/123	0.78 (0.58-1.06)		0.80 (0.60-1.07)		65/62	0.77 (0.52-1.14)		0.80 (0.56-1.15)		50/61	0.80 (0.51-1.24)		0.83 (0.55-1.25)		1329/1871		76/123	0.74 (0.53-1.03)		0.76 (0.56-1.04)		47/62	0.79 (0.52-1.20)		0.82 (0.56-1.21)		29/61	0.66 (0.40-1.11)		0.73 (0.46-1.15)		486/1871		38/123	0.88 (0.59-1.33)		0.91 (0.62-1.33)		17/62	0.73 (0.41-1.28)		0.81 (0.50-1.33)		21/61	1.09 (0.62-1.91)
6191110: JANITOR (ANY IND.)	1879/1918		58/76	0.68 (0.46-1.01)		0.72 (0.50-1.04)		28/32	0.71 (0.41-1.24)		0.78 (0.48-1.26)		30/44	0.66 (0.38-1.13)		0.73 (0.45-1.17)		1371/1918		34/76	0.57 (0.36-0.90)*		0.63 (0.42-0.96)*		18/32	0.64 (0.34-1.20)		0.74 (0.43-1.25)		16/44	0.50 (0.26-0.96)*		0.63 (0.37-1.08)		500/1918		24/76	0.94 (0.56-1.56)		0.97 (0.62-1.52)		10/32	0.88 (0.41-1.86)		0.97 (0.53-1.75)		14/44	0.99 (0.50-1.94)
6191114: CLEANER, LIGHT DUTY (ANY IND.)	1909/1974		28/20	1.04 (0.54-1.98)		1.03 (0.60-1.77)		18/14	0.90 (0.42-1.94)		0.94 (0.52-1.73)		10/6	1.44 (0.43-4.76)		1.17 (0.55-2.49)		1382/1974		23/20	1.25 (0.64-2.45)		1.17 (0.67-2.04)		14/14	1.01 (0.45-2.29)		1.02 (0.55-1.91)		9/6	1.94 (0.57-6.62)		1.32 (0.61-2.84)		519/1974		5/20	0.59 (0.21-1.67)		0.82 (0.40-1.67)		4/14	0.66 (0.21-2.11)		0.91 (0.43-1.92)		1/6	0.43 (0.05-3.98)
6191118: CLEANER, INDUSTRIAL-PLANT (ANY IND.)	1925/1985		12/9	1.01 (0.40-2.52)		1.01 (0.52-1.98)		11/5	1.40 (0.47-4.21)		1.17 (0.56-2.44)		1/4	0.33 (0.04-3.08)		0.85 (0.35-2.08)		1399/1985		6/9	0.73 (0.25-2.15)		0.88 (0.43-1.81)		6/5	1.12 (0.33-3.80)		1.06 (0.49-2.28)		0/4					519/1985		5/9	1.61 (0.53-4.95)		1.29 (0.62-2.70)		4/5	2.05 (0.54-7.85)		1.40 (0.63-3.09)		1/4	1.04 (0.11-9.68)
6191126: HOSPITAL CLEANER (MISC. SERV.)	1921/1973		16/21	0.60 (0.29-1.24)		0.72 (0.40-1.29)		8/15	0.35 (0.14-0.89)*		0.58 (0.29-1.14)		8/6	1.43 (0.44-4.63)		1.17 (0.55-2.48)		1394/1973		11/21	0.57 (0.25-1.26)		0.72 (0.39-1.34)		7/15	0.42 (0.16-1.11)		0.65 (0.33-1.31)		4/6	1.01 (0.26-4.02)		1.02 (0.46-2.28)		519/1973		5/21	0.71 (0.25-1.97)		0.89 (0.44-1.80)		1/15	0.17 (0.02-1.35)		0.80 (0.33-1.95)		4/6	2.54 (0.63-10.15)
6198: OCCUPATIONS IN LABOURING AND OTHER ELEMENTAL WORK, SERVICES	1871/1931		66/63	0.88 (0.59-1.31)		0.89 (0.62-1.30)		60/47	1.05 (0.68-1.62)		1.04 (0.70-1.55)		6/16	0.32 (0.11-0.92)*		0.60 (0.29-1.23)		1364/1931		41/63	0.77 (0.49-1.20)		0.81 (0.54-1.21)		36/47	0.88 (0.54-1.43)		0.91 (0.58-1.40)		5/16	0.40 (0.13-1.23)		0.68 (0.33-1.43)		499/1931		25/63	1.14 (0.68-1.91)		1.13 (0.71-1.78)		24/47	1.47 (0.85-2.54)		1.38 (0.86-2.23)		1/16	0.15 (0.02-1.29)
6198126: CLEANER, VEHICLE (ANY IND.)	1927/1987		10/7	2.25 (0.68-7.49)		1.40 (0.65-2.99)		9/6	2.05 (0.60-7.04)		1.33 (0.62-2.87)		1/1	8.06 (0.06-1057.19)				1397/1987		8/7	2.55 (0.74-8.77)		1.45 (0.67-3.13)		7/6	2.24 (0.62-8.04)		1.37 (0.63-2.99)		1/1	12.49 (0.09-1665.19)				522/1987		2/7	1.54 (0.27-8.72)		1.19 (0.50-2.78)		2/6	1.60 (0.28-9.11)		1.23 (0.53-2.90)		0/1
6198134: KITCHEN HELPER (CATER. & LODG.)	1928/1986		9/8	0.60 (0.20-1.77)		0.80 (0.39-1.66)		7/6	0.75 (0.22-2.57)		0.90 (0.42-1.95)		2/2	0.29 (0.03-2.71)				1399/1986		6/8	0.64 (0.20-2.04)		0.84 (0.40-1.78)		4/6	0.68 (0.17-2.65)		0.89 (0.40-1.98)		2/2	0.49 (0.05-4.66)				521/1986		3/8	0.50 (0.09-2.62)		0.89 (0.38-2.07)		3/6	0.97 (0.18-5.26)		1.09 (0.47-2.56)		0/2
6198138: LAUNDRY LABOURER (LAUND., CLEAN. & PRESS.)	1930/1991		7/3	1.69 (0.40-7.08)		1.19 (0.53-2.68)		6/2	1.87 (0.36-9.79)		1.19 (0.51-2.77)		1/1	1.17 (0.05-25.32)				1401/1991		4/3	1.28 (0.26-6.24)		1.09 (0.47-2.50)		3/2	1.23 (0.19-7.83)		1.07 (0.45-2.55)		1/1	1.81 (0.07-43.91)				521/1991		3/3	2.57 (0.50-13.29)		1.36 (0.59-3.17)		3/2	3.37 (0.55-20.71)		1.45 (0.61-3.45)		0/1
6198170: DISHWASHER (CATER. & LODG.)	1907/1959		30/35	0.78 (0.45-1.38)		0.84 (0.51-1.36)		28/29	0.82 (0.46-1.49)		0.87 (0.53-1.44)		2/6	0.49 (0.08-3.05)		0.86 (0.36-2.05)		1387/1959		18/35	0.65 (0.34-1.24)		0.75 (0.44-1.28)		17/29	0.69 (0.35-1.34)		0.78 (0.45-1.36)		1/6	0.36 (0.04-3.66)		0.88 (0.36-2.17)		512/1959		12/35	1.10 (0.54-2.26)		1.10 (0.62-1.96)		11/29	1.15 (0.54-2.44)		1.15 (0.63-2.08)		1/6	0.75 (0.08-7.52)
6199: OTHER SERVICE OCCUPATIONS, N.E.C.	1925/1980		12/14	0.75 (0.31-1.80)		0.86 (0.45-1.65)		11/10	1.22 (0.44-3.36)		1.11 (0.55-2.25)		1/4	0.11 (0.01-1.06)		0.72 (0.29-1.77)		1396/1980		9/14	0.79 (0.31-2.02)		0.89 (0.45-1.76)		8/10	1.26 (0.43-3.70)		1.13 (0.54-2.33)		1/4	0.14 (0.01-1.45)		0.76 (0.31-1.88)		521/1980		3/14	0.68 (0.18-2.56)		0.92 (0.42-2.03)		3/10	1.19 (0.29-4.86)		1.15 (0.52-2.58)		0/4
6199122: PARKING-LOT ATTENDANT (MOTOR TRANS.)	1929/1990		8/4	1.15 (0.33-4.00)		1.07 (0.49-2.31)		7/3	1.34 (0.34-5.38)		1.12 (0.50-2.48)		1/1	0.52 (0.02-11.20)				1400/1990		5/4	1.00 (0.26-3.94)		1.01 (0.46-2.25)		4/3	1.06 (0.23-4.97)		1.04 (0.45-2.38)		1/1	0.76 (0.03-17.41)				521/1990		3/4	1.54 (0.34-7.06)		1.20 (0.53-2.75)		3/3	2.07 (0.41-10.51)		1.33 (0.58-3.09)		0/1
71: FARMING. HORTICULTURAL AND ANIMAL-HUSBANDRY OCCUPATIONS	1840/1860		97/134	0.72 (0.53-0.98)*		0.75 (0.56-1.00)		59/82	0.74 (0.50-1.09)		0.77 (0.54-1.11)		38/52	0.70 (0.43-1.13)		0.75 (0.49-1.16)		1343/1860		62/134	0.66 (0.46-0.93)*		0.69 (0.50-0.96)*		35/82	0.61 (0.39-0.96)*		0.67 (0.45-1.00)		27/52	0.73 (0.43-1.24)		0.79 (0.49-1.26)		490/1860		34/134	0.84 (0.55-1.29)		0.88 (0.60-1.30)		23/82	1.00 (0.60-1.67)		1.03 (0.65-1.62)		11/52	0.62 (0.30-1.28)
711: FARMERS	1903/1941		34/53	0.59 (0.36-0.96)*		0.66 (0.42-1.01)		14/31	0.39 (0.20-0.78)*		0.54 (0.31-0.94)*		20/22	0.92 (0.46-1.88)		0.96 (0.54-1.70)		1382/1941		23/53	0.56 (0.32-0.97)*		0.64 (0.40-1.04)		8/31	0.32 (0.14-0.73)*		0.52 (0.28-0.97)*		15/22	0.98 (0.46-2.12)		1.00 (0.55-1.83)		513/1941		11/53	0.65 (0.33-1.30)		0.77 (0.44-1.36)		6/31	0.56 (0.23-1.41)		0.78 (0.40-1.53)		5/22	0.80 (0.28-2.23)
7111: GENERAL FARMERS	1923/1974		14/20	0.56 (0.26-1.19)		0.70 (0.38-1.27)		5/12	0.30 (0.10-0.90)*		0.59 (0.28-1.23)		9/8	1.07 (0.36-3.16)		1.04 (0.50-2.15)		1395/1974		10/20	0.55 (0.24-1.28)		0.72 (0.38-1.36)		3/12	0.25 (0.07-0.94)*		0.62 (0.28-1.37)		7/8	1.16 (0.36-3.74)		1.08 (0.51-2.29)		520/1974		4/20	0.57 (0.19-1.74)		0.82 (0.39-1.72)		2/12	0.41 (0.09-1.91)		0.85 (0.37-1.94)		2/8	0.85 (0.17-4.29)
7111110: FARMER, GENERAL (AGRIC.)	1923/1974		14/20	0.56 (0.26-1.19)		0.70 (0.38-1.27)		5/12	0.30 (0.10-0.90)*		0.59 (0.28-1.23)		9/8	1.07 (0.36-3.16)		1.04 (0.50-2.15)		1395/1974		10/20	0.55 (0.24-1.28)		0.72 (0.38-1.36)		3/12	0.25 (0.07-0.94)*		0.62 (0.28-1.37)		7/8	1.16 (0.36-3.74)		1.08 (0.51-2.29)		520/1974		4/20	0.57 (0.19-1.74)		0.82 (0.39-1.72)		2/12	0.41 (0.09-1.91)		0.85 (0.37-1.94)		2/8	0.85 (0.17-4.29)
7113: ANIMAL FARMERS	1930/1984		7/10	1.06 (0.32-3.46)		1.03 (0.48-2.20)		5/8	0.89 (0.23-3.38)		0.97 (0.44-2.14)		2/2	1.94 (0.15-24.86)				1403/1984		2/10	0.42 (0.08-2.26)		0.82 (0.35-1.90)		1/8	0.26 (0.03-2.34)		0.82 (0.33-2.01)		1/2	1.29 (0.06-26.27)				519/1984		5/10	2.28 (0.65-8.04)		1.44 (0.66-3.12)		4/8	2.17 (0.53-8.83)		1.41 (0.63-3.14)		1/2	2.81 (0.17-46.64)
7113130: FARMER, DAIRY (AGRIC.)	1932/1989		5/5	1.22 (0.28-5.44)		1.08 (0.47-2.44)		5/3	1.69 (0.31-9.16)		1.15 (0.49-2.70)		0/2					1404/1989		1/5	0.32 (0.03-3.29)		0.86 (0.35-2.12)		1/3	0.44 (0.04-5.15)				0/2					520/1989		4/5	3.04 (0.66-14.07)		1.47 (0.64-3.35)		4/3	4.37 (0.77-24.81)		1.58 (0.67-3.70)		0/2
7115: CROP FARMERS	1923/1970		14/24	0.54 (0.26-1.11)		0.67 (0.37-1.21)		6/12	0.41 (0.14-1.18)		0.67 (0.33-1.36)		8/12	0.69 (0.25-1.92)		0.85 (0.42-1.72)		1393/1970		12/24	0.67 (0.31-1.44)		0.79 (0.43-1.44)		6/12	0.61 (0.21-1.75)		0.81 (0.39-1.66)		6/12	0.74 (0.24-2.27)		0.89 (0.43-1.87)		522/1970		2/24	0.26 (0.06-1.12)		0.70 (0.31-1.58)		0/12					2/12	0.59 (0.12-2.80)
7115138: FARMER, VEGETABLE (AGRIC.)	1928/1985		9/9	0.77 (0.29-2.09)		0.89 (0.44-1.79)		6/5	0.91 (0.27-3.10)		0.97 (0.45-2.09)		3/4	0.57 (0.10-3.04)		0.88 (0.38-2.04)		1396/1985		9/9	1.15 (0.42-3.11)		1.08 (0.54-2.18)		6/5	1.34 (0.40-4.57)		1.14 (0.53-2.46)		3/4	0.84 (0.15-4.64)		0.98 (0.42-2.29)		524/1985		0/9					0/5					0/4
718/719: OTHER FARMING, HORTICULTURAL AND ANIMAL-HUSBANDRY OCCUPATIONS	1872/1911		65/83	0.81 (0.55-1.17)		0.83 (0.58-1.18)		47/56	0.90 (0.58-1.41)		0.92 (0.61-1.38)		18/27	0.62 (0.32-1.22)		0.73 (0.42-1.27)		1364/1911		41/83	0.73 (0.48-1.12)		0.77 (0.52-1.14)		30/56	0.81 (0.49-1.33)		0.85 (0.54-1.32)		11/27	0.59 (0.28-1.27)		0.73 (0.40-1.33)		501/1911		23/83	0.93 (0.55-1.56)		0.96 (0.61-1.52)		16/56	1.07 (0.58-1.97)		1.09 (0.65-1.83)		7/27	0.68 (0.27-1.73)
7181: GENERAL WORKERS, FARM	1926/1975		11/19	0.52 (0.22-1.23)		0.70 (0.36-1.33)		6/13	0.44 (0.15-1.31)		0.70 (0.34-1.45)		5/6	0.69 (0.17-2.82)		0.89 (0.40-2.00)		1399/1975		6/19	0.43 (0.16-1.17)		0.67 (0.33-1.35)		4/13	0.40 (0.12-1.38)		0.71 (0.33-1.54)		2/6	0.49 (0.09-2.72)		0.86 (0.37-2.01)		519/1975		5/19	0.78 (0.25-2.46)		0.94 (0.45-1.99)		2/13	0.57 (0.12-2.76)		0.94 (0.41-2.16)		3/6	1.20 (0.21-6.79)
7181110: FARM WORKER, GENERAL (AGRIC.)	1926/1975		11/19	0.52 (0.22-1.23)		0.70 (0.36-1.33)		6/13	0.44 (0.15-1.31)		0.70 (0.34-1.45)		5/6	0.69 (0.17-2.82)		0.89 (0.40-2.00)		1399/1975		6/19	0.43 (0.16-1.17)		0.67 (0.33-1.35)		4/13	0.40 (0.12-1.38)		0.71 (0.33-1.54)		2/6	0.49 (0.09-2.72)		0.86 (0.37-2.01)		519/1975		5/19	0.78 (0.25-2.46)		0.94 (0.45-1.99)		2/13	0.57 (0.12-2.76)		0.94 (0.41-2.16)		3/6	1.20 (0.21-6.79)
7183: FIELD CROP AND VEGETABLE-GROWING WORKERS	1932/1978		5/16	0.31 (0.10-0.93)*		0.60 (0.29-1.25)		4/11	0.39 (0.11-1.40)		0.71 (0.33-1.55)		1/5	0.18 (0.02-1.62)		0.76 (0.31-1.87)		1402/1978		3/16	0.26 (0.07-0.95)*		0.62 (0.28-1.37)		3/11	0.40 (0.10-1.61)		0.75 (0.34-1.68)		0/5					522/1978		2/16	0.45 (0.10-2.09)		0.84 (0.37-1.93)		1/11	0.37 (0.04-3.10)		0.93 (0.38-2.28)		1/5	0.57 (0.06-5.24)
7183122: FARM WORKER, VEGETABLE (AGRIC.)	1935/1983		2/11	0.19 (0.04-0.95)*		0.65 (0.28-1.49)		2/7	0.40 (0.06-2.44)		0.82 (0.35-1.95)		0/4					1403/1983		2/11	0.27 (0.05-1.32)		0.71 (0.31-1.63)		2/7	0.52 (0.08-3.12)		0.88 (0.37-2.08)		0/4					524/1983		0/11					0/7					0/4
7195: NURSERY AND RELATED WORKERS	1910/1973		27/21	1.56 (0.80-3.04)		1.36 (0.79-2.37)		18/15	1.28 (0.59-2.78)		1.17 (0.64-2.15)		9/6	2.62 (0.70-9.83)		1.42 (0.65-3.12)		1388/1973		17/21	1.43 (0.69-2.97)		1.27 (0.71-2.28)		11/15	1.11 (0.47-2.63)		1.08 (0.56-2.05)		6/6	2.71 (0.66-11.06)		1.41 (0.63-3.16)		514/1973		10/21	1.82 (0.79-4.18)		1.47 (0.78-2.77)		7/15	1.68 (0.64-4.42)		1.38 (0.69-2.76)		3/6	2.36 (0.47-11.94)
7195146: LANDSCAPE WORKER (AGRIC.)	1926/1987		11/7	2.44 (0.68-8.77)		1.41 (0.65-3.06)		6/5	1.39 (0.34-5.74)		1.12 (0.50-2.52)		5/2	22.10 (0.44-1117.99)		1.22 (0.47-3.15)		1396/1987		9/7	3.01 (0.81-11.16)		1.51 (0.69-3.30)		5/5	1.71 (0.39-7.41)		1.20 (0.53-2.72)		4/2	25.50 (0.57-1145.57)		1.26 (0.49-3.25)		522/1987		2/7	1.31 (0.22-7.93)		1.14 (0.48-2.69)		1/5	0.73 (0.07-7.25)		1.06 (0.43-2.62)		1/2	11.12 (0.16-796.70)
7198: OCCUPATIONS IN LABOURING AND OTHER ELEMENTAL WORK: FARMING, HORTICULTURE AND ANIMAL HUSBANDRY	1918/1978		19/16	1.13 (0.54-2.36)		1.09 (0.60-1.96)		16/11	1.58 (0.67-3.76)		1.30 (0.68-2.49)		3/5	0.40 (0.09-1.84)		0.77 (0.34-1.77)		1392/1978		13/16	1.10 (0.49-2.46)		1.07 (0.57-1.99)		10/11	1.40 (0.54-3.64)		1.21 (0.61-2.39)		3/5	0.58 (0.12-2.77)		0.88 (0.38-2.01)		519/1978		5/16	1.00 (0.34-2.88)		1.05 (0.51-2.15)		5/11	1.66 (0.53-5.21)		1.34 (0.64-2.81)		0/5
7198112: FARM LABOURER, GENERAL (AGRIC.)	1919/1980		18/14	1.22 (0.57-2.60)		1.14 (0.63-2.08)		15/9	1.80 (0.73-4.45)		1.38 (0.71-2.69)		3/5	0.40 (0.09-1.84)		0.77 (0.34-1.77)		1393/1980		12/14	1.17 (0.51-2.68)		1.10 (0.58-2.08)		9/9	1.56 (0.57-4.24)		1.26 (0.63-2.54)		3/5	0.58 (0.12-2.77)		0.88 (0.38-2.01)		519/1980		5/14	1.11 (0.38-3.25)		1.10 (0.53-2.27)		5/9	1.97 (0.61-6.35)		1.43 (0.67-3.03)		0/5
73: FISHING, TRAPPING AND RELATED OCCUPATIONS	1930/1991		7/3	1.89 (0.36-9.85)		1.20 (0.51-2.78)		4/2	0.93 (0.16-5.30)		1.00 (0.42-2.34)		3/1	17.07 (0.39-743.59)				1399/1991		6/3	2.18 (0.40-11.92)		1.23 (0.53-2.89)		4/2	1.19 (0.21-6.80)		1.07 (0.45-2.51)		2/1	16.97 (0.33-868.51)				523/1991		1/3	1.11 (0.10-12.65)				0/2					1/1	16.26 (0.27-972.96)
731: FISHING, TRAPPING AND RELATED OCCUPATIONS	1930/1991		7/3	1.89 (0.36-9.85)		1.20 (0.51-2.78)		4/2	0.93 (0.16-5.30)		1.00 (0.42-2.34)		3/1	17.07 (0.39-743.59)				1399/1991		6/3	2.18 (0.40-11.92)		1.23 (0.53-2.89)		4/2	1.19 (0.21-6.80)		1.07 (0.45-2.51)		2/1	16.97 (0.33-868.51)				523/1991		1/3	1.11 (0.10-12.65)				0/2					1/1	16.26 (0.27-972.96)
75: FORESTRY AND LOGGING OCCUPATIONS	1874/1964		63/30	1.89 (1.17-3.05)*		1.67 (1.09-2.58)*		46/23	1.73 (1.00-3.00)		1.52 (0.94-2.46)		17/7	2.42 (0.94-6.24)		1.59 (0.81-3.15)		1366/1964		39/30	1.63 (0.97-2.75)		1.47 (0.93-2.33)		31/23	1.62 (0.90-2.92)		1.43 (0.86-2.38)		8/7	1.63 (0.56-4.79)		1.27 (0.61-2.62)		500/1964		24/30	2.50 (1.40-4.48)*		2.01 (1.22-3.32)*		15/23	1.99 (0.99-3.99)		1.65 (0.94-2.91)		9/7	4.37 (1.50-12.71)*
751: FORESTRY AND LOGGING OCCUPATIONS	1874/1964		63/30	1.89 (1.17-3.05)*		1.67 (1.09-2.58)*		46/23	1.73 (1.00-3.00)		1.52 (0.94-2.46)		17/7	2.42 (0.94-6.24)		1.59 (0.81-3.15)		1366/1964		39/30	1.63 (0.97-2.75)		1.47 (0.93-2.33)		31/23	1.62 (0.90-2.92)		1.43 (0.86-2.38)		8/7	1.63 (0.56-4.79)		1.27 (0.61-2.62)		500/1964		24/30	2.50 (1.40-4.48)*		2.01 (1.22-3.32)*		15/23	1.99 (0.99-3.99)		1.65 (0.94-2.91)		9/7	4.37 (1.50-12.71)*
7513: TIMBER CUTTING AND RELATED OCCUPATIONS	1884/1969		53/25	1.90 (1.12-3.22)*		1.65 (1.04-2.63)*		38/20	1.67 (0.92-3.04)		1.46 (0.87-2.43)		15/5	2.81 (0.94-8.37)		1.60 (0.77-3.32)		1372/1969		33/25	1.66 (0.94-2.95)		1.47 (0.89-2.41)		26/20	1.60 (0.84-3.03)		1.40 (0.82-2.39)		7/5	1.90 (0.56-6.45)		1.31 (0.61-2.81)		504/1969		20/25	2.47 (1.30-4.70)*		1.93 (1.13-3.31)*		12/20	1.85 (0.86-3.97)		1.54 (0.84-2.81)		8/5	5.17 (1.52-17.57)*
7513122: LOGGER, ALL-ROUND (FOREST. & LOG.)	1884/1970		53/24	1.98 (1.16-3.39)*		1.70 (1.06-2.72)*		38/19	1.76 (0.96-3.25)		1.51 (0.90-2.54)		15/5	2.82 (0.95-8.38)		1.60 (0.77-3.32)		1372/1970		33/24	1.73 (0.97-3.10)		1.51 (0.92-2.49)		26/19	1.68 (0.87-3.23)		1.44 (0.84-2.49)		7/5	1.90 (0.56-6.46)		1.31 (0.61-2.81)		504/1970		20/24	2.59 (1.36-4.97)*		1.99 (1.16-3.42)*		12/19	1.96 (0.90-4.25)		1.59 (0.86-2.92)		8/5	5.19 (1.53-17.62)*
77: MINING AND QUARRYING INCLUDING OIL AND GAS FIELD OCCUPATIONS	1915/1971		22/23	1.08 (0.55-2.09)		1.06 (0.61-1.83)		19/18	1.22 (0.58-2.56)		1.14 (0.63-2.06)		3/5	0.65 (0.14-2.97)		0.89 (0.39-2.03)		1391/1971		14/23	0.94 (0.44-1.98)		0.97 (0.53-1.75)		12/18	1.03 (0.44-2.37)		1.03 (0.54-1.94)		2/5	0.66 (0.12-3.66)		0.92 (0.39-2.16)		516/1971		8/23	1.41 (0.59-3.35)		1.26 (0.66-2.41)		7/18	1.68 (0.65-4.36)		1.39 (0.70-2.76)		1/5	0.64 (0.07-5.84)
771: MINING AND QUARRYING INCLUDING OIL AND GAS FIELD OCCUPATIONS	1915/1971		22/23	1.08 (0.55-2.09)		1.06 (0.61-1.83)		19/18	1.22 (0.58-2.56)		1.14 (0.63-2.06)		3/5	0.65 (0.14-2.97)		0.89 (0.39-2.03)		1391/1971		14/23	0.94 (0.44-1.98)		0.97 (0.53-1.75)		12/18	1.03 (0.44-2.37)		1.03 (0.54-1.94)		2/5	0.66 (0.12-3.66)		0.92 (0.39-2.16)		516/1971		8/23	1.41 (0.59-3.35)		1.26 (0.66-2.41)		7/18	1.68 (0.65-4.36)		1.39 (0.70-2.76)		1/5	0.64 (0.07-5.84)
7713: ROCK AND SOIL DRILLING OCCUPATIONS	1930/1987		7/7	0.81 (0.25-2.60)		0.92 (0.44-1.96)		5/5	0.81 (0.19-3.43)		0.95 (0.42-2.13)		2/2	0.80 (0.11-5.83)				1401/1987		4/7	0.56 (0.14-2.32)		0.84 (0.38-1.89)		3/5	0.55 (0.10-3.10)		0.88 (0.38-2.07)		1/2	0.61 (0.05-6.83)				521/1987		3/7	1.36 (0.32-5.71)		1.17 (0.52-2.63)		2/5	1.47 (0.25-8.73)		1.21 (0.51-2.85)		1/2	1.18 (0.10-13.30)
7718: OCCUPATIONS IN LABOURING AND OTHER ELEMENTAL WORK, MINING AND QUARRYING INCLUDING OIL AND GAS FIELDS	1930/1986		7/8	1.11 (0.35-3.54)		1.05 (0.50-2.23)		6/8	0.92 (0.28-3.05)		0.97 (0.46-2.09)		1/0					1399/1986		6/8	1.34 (0.40-4.49)		1.14 (0.53-2.43)		5/8	1.06 (0.30-3.75)		1.04 (0.48-2.26)		1/0					523/1986		1/8	0.55 (0.06-4.71)		0.97 (0.40-2.36)		1/8	0.54 (0.06-4.72)		1.00 (0.41-2.45)		0/0
7718110: LABOURER, GENERAL MINE (MINING & QUARRYING)	1930/1987		7/7	1.33 (0.38-4.58)		1.13 (0.52-2.43)		6/7	1.09 (0.30-3.92)		1.04 (0.48-2.27)		1/0					1399/1987		6/7	1.58 (0.44-5.71)		1.20 (0.55-2.62)		5/7	1.24 (0.33-4.72)		1.10 (0.50-2.42)		1/0					523/1987		1/7	0.68 (0.08-6.09)		1.01 (0.41-2.47)		1/7	0.67 (0.07-6.11)		1.04 (0.43-2.56)		0/0
81/82: PROCESSING OCCUPATIONS	1664/1719		273/275	0.93 (0.75-1.14)		0.93 (0.76-1.14)		177/168	0.97 (0.76-1.25)		0.98 (0.76-1.24)		96/107	0.86 (0.62-1.18)		0.87 (0.64-1.18)		1210/1719		195/275	0.94 (0.75-1.18)		0.94 (0.76-1.18)		126/168	0.98 (0.75-1.29)		0.98 (0.76-1.28)		69/107	0.87 (0.61-1.24)		0.89 (0.64-1.24)		446/1719		78/275	0.92 (0.68-1.24)		0.93 (0.70-1.24)		51/168	0.97 (0.68-1.39)		0.99 (0.71-1.38)		27/107	0.83 (0.52-1.32)
811: MINERAL ORE TREATING OCCUPATIONS	1930/1989		7/5	1.92 (0.54-6.82)		1.29 (0.59-2.80)		7/4	2.62 (0.65-10.55)		1.39 (0.62-3.10)		0/1					1399/1989		6/5	2.41 (0.65-8.90)		1.39 (0.64-3.05)		6/4	3.24 (0.78-13.49)		1.49 (0.66-3.34)		0/1					523/1989		1/5	0.87 (0.09-8.06)		1.05 (0.43-2.58)		1/4	1.25 (0.13-12.47)		1.16 (0.47-2.85)		0/1
813/814: METAL PROCESSING AND RELATED OCCUPATIONS	1896/1933		41/61	0.67 (0.43-1.05)		0.72 (0.48-1.08)		31/37	0.77 (0.45-1.31)		0.82 (0.51-1.31)		10/24	0.49 (0.22-1.11)		0.66 (0.35-1.24)		1375/1933		30/61	0.70 (0.43-1.14)		0.76 (0.49-1.17)		25/37	0.89 (0.51-1.56)		0.92 (0.57-1.51)		5/24	0.34 (0.12-0.97)*		0.61 (0.30-1.25)		513/1933		11/61	0.61 (0.31-1.21)		0.74 (0.42-1.29)		6/37	0.51 (0.21-1.25)		0.73 (0.38-1.43)		5/24	0.83 (0.30-2.30)
8130: FOREMEN, METAL PROCESSING AND RELATED OCCUPATIONS	1933/1985		4/9	0.49 (0.13-1.81)		0.78 (0.36-1.71)		3/6	0.77 (0.15-3.84)		0.94 (0.41-2.18)		1/3	0.23 (0.02-2.30)				1403/1985		2/9	0.35 (0.07-1.79)		0.77 (0.33-1.78)		2/6	0.74 (0.12-4.42)		0.95 (0.40-2.25)		0/3					522/1985		2/9	0.87 (0.17-4.54)		1.03 (0.44-2.39)		1/6	0.88 (0.09-8.97)		1.09 (0.44-2.70)		1/3	0.84 (0.08-8.40)
8131: METAL SMELTING, CONVERTING AND REFINING FURNACEMEN	1930/1991		7/3	2.45 (0.50-12.03)		1.29 (0.56-2.98)		5/2	1.66 (0.31-8.88)		1.15 (0.49-2.68)		2/1	27.23 (0.07-10507.71)				1400/1991		5/3	2.52 (0.48-13.25)		1.29 (0.55-3.00)		4/2	1.91 (0.34-10.78)		1.19 (0.51-2.81)		1/1	23.78 (5.47-103.34)*				522/1991		2/3	2.30 (0.32-16.76)		1.26 (0.52-3.04)		1/2	1.11 (0.10-12.70)				1/1	53.72 (13.16-219.30)*
8137: MOULDING, COREMAKING AND METAL CASTING OCCUPATIONS	1931/1982		6/12	0.56 (0.20-1.62)		0.77 (0.38-1.59)		3/8	0.41 (0.10-1.71)		0.76 (0.34-1.71)		3/4	0.87 (0.17-4.40)		0.98 (0.42-2.26)		1402/1982		3/12	0.41 (0.11-1.55)		0.74 (0.34-1.63)		2/8	0.41 (0.08-2.12)		0.81 (0.35-1.88)		1/4	0.40 (0.04-3.94)		0.89 (0.36-2.19)		521/1982		3/12	0.91 (0.24-3.44)		1.02 (0.46-2.25)		1/8	0.41 (0.05-3.54)		0.96 (0.39-2.33)		2/4	2.08 (0.34-12.55)
8143: PLATING, METAL SPRAYING AND RELATED OCCUPATIONS	1928/1980		9/14	0.56 (0.22-1.42)		0.74 (0.38-1.46)		6/10	0.52 (0.17-1.61)		0.76 (0.36-1.60)		3/4	0.65 (0.12-3.45)		0.91 (0.39-2.11)		1398/1980		7/14	0.58 (0.21-1.60)		0.78 (0.38-1.58)		5/10	0.58 (0.18-1.93)		0.82 (0.38-1.75)		2/4	0.58 (0.09-3.86)		0.91 (0.38-2.18)		522/1980		2/14	0.49 (0.11-2.26)		0.86 (0.38-1.97)		1/10	0.36 (0.04-2.92)		0.93 (0.38-2.25)		1/4	0.80 (0.08-7.77)
8148: OCCUPATIONS IN LABOURING AND OTHER ELEMENTAL WORK, METAL PROCESSING	1926/1985		11/9	1.17 (0.44-3.15)		1.09 (0.54-2.19)		10/7	1.55 (0.51-4.74)		1.22 (0.58-2.55)		1/2	0.31 (0.03-3.66)				1395/1985		10/9	1.54 (0.56-4.24)		1.24 (0.61-2.52)		9/7	2.00 (0.64-6.30)		1.36 (0.65-2.87)		1/2	0.47 (0.04-5.57)				523/1985		1/9	0.36 (0.04-3.02)		0.90 (0.37-2.19)		1/7	0.55 (0.06-4.80)		1.01 (0.41-2.46)		0/2
8148118: FOUNDRY WORKER (IRON & STEEL; NON-FERROUS METAL)	1931/1989		6/5	1.47 (0.36-6.04)		1.15 (0.51-2.57)		6/3	4.19 (0.53-32.85)		1.32 (0.54-3.20)		0/2					1400/1989		5/5	1.74 (0.40-7.50)		1.21 (0.53-2.72)		5/3	4.81 (0.60-38.36)		1.36 (0.56-3.31)		0/2					523/1989		1/5	0.86 (0.09-8.52)		1.05 (0.43-2.59)		1/3	2.62 (0.17-40.28)				0/2
8149: METAL PROCESSING AND RELATED OCCUPATIONS, N.E.C.	1934/1983		3/11	0.27 (0.07-1.07)		0.65 (0.29-1.44)		3/6	0.34 (0.08-1.40)		0.71 (0.32-1.60)		0/5					1403/1983		2/11	0.28 (0.06-1.34)		0.71 (0.31-1.63)		2/6	0.34 (0.07-1.76)		0.77 (0.33-1.79)		0/5					523/1983		1/11	0.27 (0.03-2.24)		0.85 (0.35-2.07)		1/6	0.32 (0.04-2.82)		0.92 (0.38-2.25)		0/5
815: CLAY, GLASS AND STONE PROCESSING, FORMING AND RELATED OCCUPATIONS	1915/1974		22/20	1.07 (0.55-2.10)		1.06 (0.61-1.84)		19/14	1.45 (0.66-3.18)		1.26 (0.69-2.33)		3/6	0.38 (0.09-1.62)		0.75 (0.33-1.68)		1390/1974		15/20	1.07 (0.51-2.24)		1.05 (0.59-1.90)		12/14	1.35 (0.57-3.18)		1.20 (0.63-2.29)		3/6	0.55 (0.13-2.37)		0.85 (0.38-1.91)		517/1974		7/20	1.08 (0.43-2.70)		1.08 (0.55-2.12)		7/14	1.67 (0.62-4.50)		1.38 (0.69-2.77)		0/6
8155: FORMING OCCUPATIONS: CLAY, GLASS AND STONE	1931/1987		6/7	0.87 (0.26-2.91)		0.96 (0.45-2.05)		4/5	0.98 (0.21-4.50)		1.00 (0.44-2.29)		2/2	0.71 (0.10-5.21)				1401/1987		4/7	0.87 (0.23-3.32)		0.97 (0.44-2.13)		2/5	0.74 (0.12-4.51)		0.95 (0.40-2.26)		2/2	1.07 (0.15-7.85)				522/1987		2/7	0.88 (0.17-4.64)		1.03 (0.44-2.40)		2/5	1.49 (0.24-9.30)		1.21 (0.51-2.87)		0/2
8158: OCCUPATIONS IN LABOURING AND OTHER ELEMENTAL WORK: CLAY, GLASS AND STONE PROCESSING AND FORMING	1931/1989		6/5	1.73 (0.42-7.01)		1.21 (0.54-2.70)		6/4	1.73 (0.42-7.06)		1.21 (0.54-2.70)		0/1					1402/1989		3/5	1.23 (0.24-6.29)		1.07 (0.46-2.49)		3/4	1.24 (0.24-6.32)		1.08 (0.47-2.50)		0/1					521/1989		3/5	2.62 (0.52-13.12)		1.38 (0.60-3.19)		3/4	2.62 (0.52-13.15)		1.43 (0.62-3.30)		0/1
816/817: CHEMICALS, PETROLEUM, RUBBER. PLASTIC AND RELATED MATERIALS PROCESSING OCCUPATIONS	1893/1960		44/34	1.48 (0.88-2.48)		1.36 (0.86-2.15)		33/21	1.93 (1.00-3.75)		1.58 (0.91-2.73)		11/13	0.91 (0.39-2.16)		0.96 (0.50-1.83)		1374/1960		31/34	1.43 (0.82-2.50)		1.32 (0.81-2.14)		23/21	1.81 (0.90-3.67)		1.49 (0.84-2.65)		8/13	0.96 (0.38-2.44)		0.99 (0.50-1.95)		511/1960		13/34	1.63 (0.81-3.27)		1.42 (0.81-2.51)		10/21	2.31 (0.99-5.39)		1.71 (0.90-3.24)		3/13	0.82 (0.22-3.03)
8161: MIXING AND BLENDING OCCUPATIONS, CHEMICALS AND RELATED MATERIALS	1919/1986		18/8	3.65 (1.23-10.81)*		1.81 (0.87-3.74)		12/4	8.00 (1.28-50.17)*		1.61 (0.68-3.81)		6/4	1.86 (0.45-7.66)		1.23 (0.55-2.77)		1390/1986		15/8	4.43 (1.47-13.40)*		1.95 (0.93-4.06)		11/4	10.44 (1.68-64.93)*		1.73 (0.73-4.10)		4/4	1.88 (0.41-8.63)		1.23 (0.54-2.80)		521/1986		3/8	2.00 (0.45-9.00)		1.31 (0.57-2.97)		1/4	2.37 (0.17-32.45)		1.25 (0.50-3.12)		2/4	1.82 (0.29-11.33)
8161218: MIXER (CHEM., N.E.C.; PAINT & VARN.)	1926/1991		11/3	7.99 (1.19-53.77)*		1.56 (0.65-3.74)		8/2	6.23 (0.81-47.82)		1.43 (0.59-3.46)		3/1	20.59 (0.24-1792.67)				1395/1991		10/3	10.46 (1.60-68.60)*		1.68 (0.70-4.01)		8/2	9.06 (1.21-68.06)*		1.56 (0.65-3.77)		2/1	20.93 (0.24-1785.85)				523/1991		1/3	2.35 (0.16-33.66)				0/2					1/1	18.70 (0.14-2421.07)
8165: DISTILLING, SUBLIMING AND CARBONIZING OCCUPATIONS, CHEMICALS AND RELATED MATERIALS	1933/1988		4/6	0.68 (0.17-2.79)		0.89 (0.40-2.00)		2/3	0.78 (0.08-7.68)		0.98 (0.40-2.40)		2/3	0.63 (0.10-3.80)		0.91 (0.38-2.15)		1403/1988		2/6	0.44 (0.08-2.49)		0.83 (0.35-1.96)		1/3	0.47 (0.03-7.01)				1/3	0.45 (0.05-4.38)				522/1988		2/6	1.39 (0.25-7.64)		1.16 (0.49-2.71)		1/3	2.15 (0.15-31.67)				1/3	1.04 (0.11-10.18)
8178: OCCUPATIONS IN LABOURING AND OTHER ELEMENTAL WORK: CHEMICALS, PETROLEUM, RUBBER, PLASTIC AND RELATED MATERIALS PROCESSING	1930/1989		7/5	0.93 (0.26-3.31)		0.98 (0.45-2.14)		7/5	0.93 (0.26-3.31)		0.98 (0.45-2.14)		0/0					1402/1989		3/5	0.52 (0.11-2.44)		0.84 (0.37-1.93)		3/5	0.52 (0.11-2.44)		0.85 (0.37-1.94)		0/0					520/1989		4/5	2.01 (0.49-8.27)		1.33 (0.59-2.98)		4/5	2.01 (0.49-8.27)		1.37 (0.61-3.07)		0/0
8179: CHEMICALS, PETROLEUM, RUBBER, PLASTIC AND RELATED MATERIALS PROCESSING OCCUPATIONS, N.E.C.	1929/1991		8/3	2.89 (0.72-11.54)		1.44 (0.65-3.21)		8/3	2.89 (0.72-11.54)		1.44 (0.65-3.21)		0/0					1399/1991		6/3	2.92 (0.69-12.34)		1.42 (0.63-3.20)		6/3	2.92 (0.69-12.34)		1.43 (0.64-3.22)		0/0					522/1991		2/3	2.85 (0.45-18.03)		1.35 (0.57-3.20)		2/3	2.85 (0.45-18.03)		1.39 (0.59-3.31)		0/0
821/822: FOOD, BEVERAGE AND RELATED PROCESSING OCCUPATIONS	1837/1882		100/112	0.78 (0.57-1.08)		0.80 (0.60-1.09)		58/74	0.72 (0.48-1.08)		0.76 (0.52-1.10)		42/38	0.89 (0.54-1.47)		0.92 (0.59-1.43)		1326/1882		79/112	0.90 (0.64-1.26)		0.91 (0.66-1.25)		46/74	0.84 (0.55-1.28)		0.86 (0.59-1.27)		33/38	1.01 (0.60-1.71)		1.02 (0.64-1.61)		503/1882		21/112	0.54 (0.32-0.90)*		0.62 (0.40-0.98)*		12/74	0.48 (0.24-0.93)*		0.63 (0.36-1.09)		9/38	0.64 (0.30-1.38)
8210: FOREMEN: FOOD. BEVERAGE AND RELATED PROCESSING OCCUPATIONS	1933/1987		4/7	0.45 (0.12-1.67)		0.76 (0.35-1.67)		2/3	0.57 (0.08-4.15)		0.91 (0.38-2.19)		2/4	0.38 (0.06-2.21)		0.81 (0.34-1.90)		1404/1987		1/7	0.14 (0.02-1.22)		0.73 (0.30-1.78)		1/3	0.36 (0.03-4.11)				0/4					521/1987		3/7	1.48 (0.36-6.09)		1.20 (0.54-2.69)		1/3	1.35 (0.12-15.36)				2/4	1.55 (0.27-8.84)
8213: BAKING, CONFECTIONERY MAKING AND RELATED OCCUPATIONS	1908/1962		29/32	0.95 (0.53-1.70)		0.97 (0.59-1.59)		15/25	0.65 (0.31-1.34)		0.76 (0.42-1.37)		14/7	1.89 (0.68-5.22)		1.37 (0.68-2.78)		1381/1962		24/32	1.13 (0.61-2.07)		1.10 (0.65-1.84)		13/25	0.80 (0.37-1.71)		0.88 (0.48-1.60)		11/7	2.17 (0.76-6.23)		1.45 (0.71-2.98)		519/1962		5/32	0.56 (0.21-1.50)		0.78 (0.39-1.57)		2/25	0.30 (0.07-1.34)		0.76 (0.34-1.73)		3/7	1.31 (0.31-5.47)
8213114: BAKER (BAKE. PROD.; CATER. & LODG.; FOOD & BEV., N.E.C.)	1915/1978		22/16	1.66 (0.79-3.50)		1.39 (0.77-2.51)		11/11	1.41 (0.53-3.80)		1.20 (0.60-2.40)		11/5	2.04 (0.66-6.27)		1.37 (0.66-2.87)		1388/1978		17/16	1.86 (0.85-4.06)		1.47 (0.80-2.71)		9/11	1.66 (0.59-4.68)		1.29 (0.63-2.63)		8/5	2.15 (0.66-7.04)		1.39 (0.65-2.96)		519/1978		5/16	1.25 (0.43-3.65)		1.16 (0.56-2.39)		2/11	0.88 (0.18-4.32)		1.06 (0.46-2.44)		3/5	1.78 (0.40-7.88)
8213218: BAKER HELPER (BAKE. PROD.; CATER. & LODG.)	1929/1982		8/12	0.41 (0.16-1.08)		0.64 (0.32-1.28)		8/11	0.48 (0.18-1.28)		0.70 (0.35-1.40)		0/1					1398/1982		7/12	0.50 (0.18-1.36)		0.72 (0.36-1.45)		7/11	0.58 (0.21-1.61)		0.78 (0.39-1.58)		0/1					523/1982		1/12	0.19 (0.02-1.54)		0.79 (0.33-1.93)		1/11	0.23 (0.03-1.84)		0.85 (0.35-2.07)		0/1
8215: SLAUGHTERING AND MEAT CUTTING, CANNING, CURING AND PACKING OCCUPATIONS	1911/1966		26/28	0.79 (0.43-1.46)		0.85 (0.50-1.43)		10/13	0.75 (0.28-1.99)		0.87 (0.44-1.74)		16/15	0.82 (0.38-1.79)		0.89 (0.48-1.64)		1384/1966		21/28	0.90 (0.47-1.72)		0.93 (0.54-1.61)		8/13	0.83 (0.30-2.34)		0.93 (0.46-1.90)		13/15	0.94 (0.41-2.16)		0.98 (0.52-1.84)		519/1966		5/28	0.55 (0.20-1.50)		0.78 (0.39-1.57)		2/13	0.56 (0.12-2.71)		0.93 (0.41-2.15)		3/15	0.54 (0.15-1.97)
8215110: BUTCHER, ALL-ROUND (SLAUGHT. & MEAT PACK.)	1921/1979		16/15	0.88 (0.39-1.99)		0.94 (0.50-1.75)		6/7	1.06 (0.28-3.95)		1.03 (0.47-2.26)		10/8	0.79 (0.29-2.19)		0.90 (0.44-1.83)		1393/1979		12/15	0.91 (0.38-2.18)		0.96 (0.50-1.84)		4/7	0.96 (0.22-4.08)		1.01 (0.45-2.27)		8/8	0.89 (0.30-2.62)		0.96 (0.46-1.99)		520/1979		4/15	0.82 (0.26-2.64)		0.97 (0.46-2.05)		2/7	1.34 (0.24-7.48)		1.18 (0.50-2.78)		2/8	0.58 (0.12-2.87)
8215114: MEAT CUTTER (RET. TRADE; SLAUGHT. & MEAT PACK.)	1930/1988		7/6	1.56 (0.40-6.04)		1.18 (0.53-2.61)		1/2	0.49 (0.03-8.46)				6/4	2.13 (0.44-10.35)		1.25 (0.54-2.87)		1398/1988		7/6	2.24 (0.57-8.75)		1.34 (0.60-2.96)		1/2	0.61 (0.04-10.54)				6/4	3.17 (0.64-15.56)		1.40 (0.61-3.23)		524/1988		0/6					0/2					0/4
8223: MILK PROCESSING AND RELATED OCCUPATIONS	1928/1989		9/5	1.98 (0.51-7.62)		1.28 (0.58-2.83)		6/3	1.65 (0.31-8.70)		1.15 (0.49-2.68)		3/2	2.71 (0.27-26.91)		1.18 (0.48-2.91)		1402/1989		3/5	1.06 (0.21-5.40)		1.03 (0.45-2.39)		2/3	0.93 (0.13-6.76)		1.01 (0.42-2.43)		1/2	1.37 (0.08-22.46)				518/1989		6/5	4.07 (0.94-17.51)		1.64 (0.73-3.70)		4/3	3.44 (0.56-21.22)		1.46 (0.62-3.46)		2/2	5.42 (0.47-62.93)
8226: INSPECTING, TESTING, GRADING AND SAMPLING OCCUPATIONS: FOOD, BEVERAGE AND RELATED PROCESSING	1934/1984		3/10	0.32 (0.08-1.22)		0.68 (0.31-1.50)		3/7	0.43 (0.11-1.72)		0.76 (0.34-1.70)		0/3					1403/1984		2/10	0.30 (0.06-1.45)		0.73 (0.32-1.67)		2/7	0.42 (0.08-2.08)		0.81 (0.35-1.86)		0/3					523/1984		1/10	0.37 (0.04-2.98)		0.90 (0.37-2.18)		1/7	0.47 (0.06-3.93)		0.97 (0.40-2.38)		0/3
8228: OCCUPATIONS IN LABOURING AND OTHER ELEMENTAL WORK: FOOD, BEVERAGE AND RELATED PROCESSING	1920/1973		17/21	0.76 (0.36-1.59)		0.84 (0.47-1.52)		15/19	0.80 (0.36-1.75)		0.88 (0.47-1.62)		2/2	0.53 (0.06-4.45)				1391/1973		14/21	0.92 (0.42-2.02)		0.96 (0.52-1.77)		12/19	0.94 (0.41-2.16)		0.98 (0.52-1.84)		2/2	0.80 (0.09-6.77)				521/1973		3/21	0.42 (0.12-1.49)		0.76 (0.35-1.66)		3/19	0.50 (0.14-1.80)		0.84 (0.38-1.83)		0/2
8228399: MISCELLANEOUS OCCUPATIONS IN LABOURING AND OTHER ELEMENTAL WORK: FOOD, BEVERAGE AND RELATED PROCESSING	1930/1990		7/4	1.37 (0.33-5.72)		1.12 (0.50-2.51)		7/3	1.76 (0.35-8.86)		1.18 (0.51-2.72)		0/1					1400/1990		5/4	1.38 (0.30-6.33)		1.11 (0.49-2.54)		5/3	1.76 (0.32-9.63)		1.18 (0.50-2.75)		0/1					522/1990		2/4	1.37 (0.22-8.60)		1.15 (0.48-2.72)		2/3	1.77 (0.24-12.93)		1.24 (0.51-2.99)		0/1
8229: FOOD, BEVERAGE AND RELATED PROCESSING OCCUPATIONS, N.E.C.	1924/1980		13/14	0.61 (0.27-1.39)		0.75 (0.40-1.42)		9/7	0.72 (0.24-2.12)		0.87 (0.42-1.80)		4/7	0.49 (0.13-1.78)		0.78 (0.36-1.70)		1394/1980		11/14	0.74 (0.31-1.76)		0.85 (0.45-1.63)		8/7	0.91 (0.30-2.78)		0.98 (0.47-2.04)		3/7	0.53 (0.13-2.18)		0.83 (0.37-1.86)		522/1980		2/14	0.32 (0.07-1.49)		0.76 (0.33-1.74)		1/7	0.28 (0.03-2.40)		0.89 (0.37-2.18)		1/7	0.40 (0.05-3.40)
823: WOOD PROCESSING OCCUPATIONS, EXCEPT PAPER PULP	1919/1981		18/13	1.44 (0.60-3.45)		1.23 (0.64-2.37)		11/12	1.03 (0.38-2.79)		1.02 (0.51-2.06)		7/1	4.29 (0.49-37.15)		1.30 (0.53-3.17)		1393/1981		12/13	1.31 (0.51-3.34)		1.16 (0.59-2.29)		6/12	0.76 (0.24-2.38)		0.91 (0.43-1.90)		6/1	5.20 (0.58-46.57)		1.35 (0.55-3.30)		518/1981		6/13	1.79 (0.59-5.38)		1.35 (0.65-2.82)		5/12	1.79 (0.54-5.96)		1.36 (0.64-2.92)		1/1	2.22 (0.13-37.01)
8238: OCCUPATIONS IN LABOURING AND OTHER ELEMENTAL WORK: WOOD PROCESSING, EXCEPT PAPER PULP	1926/1987		11/7	1.74 (0.52-5.80)		1.26 (0.59-2.69)		8/7	1.38 (0.39-4.88)		1.14 (0.52-2.47)		3/0					1399/1987		6/7	1.34 (0.36-5.04)		1.12 (0.51-2.47)		3/7	0.73 (0.15-3.49)		0.94 (0.41-2.15)		3/0					519/1987		5/7	2.77 (0.68-11.17)		1.48 (0.66-3.31)		5/7	2.99 (0.73-12.25)		1.56 (0.70-3.49)		0/0
8238134: SAWMILL LABOURER (PULP & PAPER; SAWMILL; WOODWORKING)	1928/1988		9/6	1.85 (0.46-7.43)		1.24 (0.56-2.76)		6/6	1.36 (0.31-5.99)		1.11 (0.49-2.51)		3/0					1400/1988		5/6	1.47 (0.32-6.67)		1.14 (0.50-2.59)		2/6	0.65 (0.10-4.31)		0.93 (0.39-2.23)		3/0					520/1988		4/6	2.78 (0.56-13.87)		1.40 (0.61-3.24)		4/6	3.00 (0.58-15.51)		1.47 (0.63-3.41)		0/0
825: PULP AND PAPERMAKING AND RELATED OCCUPATIONS	1926/1991		11/3	4.53 (0.98-20.91)		1.57 (0.69-3.59)		8/2	2.83 (0.58-13.94)		1.35 (0.58-3.10)		3/1	38.76 (0.32-4665.84)				1398/1991		7/3	3.93 (0.79-19.46)		1.47 (0.64-3.40)		5/2	2.44 (0.45-13.10)		1.28 (0.55-2.99)		2/1	41.66 (0.23-7682.88)				520/1991		4/3	6.33 (1.13-35.56)*		1.67 (0.71-3.92)		3/2	4.16 (0.66-26.26)		1.52 (0.64-3.60)		1/1	56.40 (0.22-14677.50)
8258: OCCUPATIONS IN LABOURING AND OTHER ELEMENTAL WORK, PULP AND PAPERMAKING	1928/1993		9/1	50.69 (0.68-3771.60)		1.23 (0.47-3.21)		8/0					1/1	15.36 (0.01-16725.34)				1399/1993		6/1	54.45 (0.52-5709.24)		1.21 (0.46-3.16)		5/0					1/1	18.64 (0.01-25947.40)				521/1993		3/1	77.92 (0.65-9362.45)				3/0					0/1
8258199: MISCELLANEOUS OCCUPATIONS IN LABOURING AND OTHER ELEMENTAL WORK, PULP AND PAPERMAKING	1928/1993		9/1	50.69 (0.68-3771.60)		1.23 (0.47-3.21)		8/0					1/1	15.36 (0.01-16725.34)				1399/1993		6/1	54.45 (0.52-5709.24)		1.21 (0.46-3.16)		5/0					1/1	18.64 (0.01-25947.40)				521/1993		3/1	77.92 (0.65-9362.45)				3/0					0/1
826/827: TEXTILE PROCESSING OCCUPATIONS	1877/1948		60/46	1.23 (0.78-1.93)		1.19 (0.78-1.79)		39/29	1.10 (0.64-1.90)		1.08 (0.67-1.74)		21/17	1.52 (0.70-3.31)		1.30 (0.71-2.39)		1370/1948		35/46	0.98 (0.59-1.63)		0.99 (0.63-1.55)		24/29	0.94 (0.51-1.71)		0.96 (0.58-1.60)		11/17	1.05 (0.43-2.58)		1.04 (0.54-2.02)		499/1948		25/46	1.83 (1.05-3.19)*		1.61 (0.99-2.62)		15/29	1.48 (0.75-2.93)		1.36 (0.78-2.38)		10/17	2.75 (1.11-6.81)*
8261: TEXTILE FIBRE PREPARING OCCUPATIONS	1932/1988		5/6	0.54 (0.15-1.92)		0.80 (0.37-1.74)		4/6	0.41 (0.11-1.57)		0.74 (0.34-1.64)		1/0					1402/1988		3/6	0.48 (0.11-2.07)		0.81 (0.36-1.82)		3/6	0.46 (0.11-1.98)		0.80 (0.35-1.81)		0/0					522/1988		2/6	0.66 (0.12-3.56)		0.96 (0.41-2.24)		1/6	0.31 (0.03-2.74)		0.91 (0.37-2.24)		1/0
8265: TEXTILE WINDING AND REELING OCCUPATIONS	1932/1986		5/8	0.68 (0.20-2.31)		0.87 (0.40-1.87)		5/6	0.96 (0.25-3.67)		1.00 (0.45-2.20)		0/2					1401/1986		4/8	0.82 (0.22-3.00)		0.94 (0.43-2.06)		4/6	1.13 (0.27-4.68)		1.06 (0.47-2.38)		0/2					523/1986		1/8	0.43 (0.05-3.63)		0.93 (0.38-2.26)		1/6	0.61 (0.07-5.60)		1.03 (0.42-2.52)		0/2
8267: TEXTILE WEAVING OCCUPATIONS	1924/1988		13/6	2.67 (0.81-8.81)		1.50 (0.70-3.20)		6/3	1.64 (0.30-8.80)		1.15 (0.49-2.68)		7/3	3.95 (0.76-20.64)		1.45 (0.62-3.36)		1395/1988		10/6	3.05 (0.88-10.61)		1.55 (0.72-3.35)		5/3	2.00 (0.36-11.30)		1.21 (0.52-2.84)		5/3	4.22 (0.74-24.10)		1.44 (0.61-3.40)		521/1988		3/6	1.86 (0.39-8.93)		1.26 (0.55-2.91)		1/3	0.78 (0.06-9.77)				2/3	3.42 (0.45-25.78)
8267190: WEAVER, CLOTH (TEXTILE)	1927/1989		10/5	3.40 (0.88-13.13)		1.54 (0.70-3.41)		3/2	2.43 (0.24-24.06)		1.16 (0.47-2.86)		7/3	3.96 (0.76-20.69)		1.45 (0.62-3.37)		1397/1989		8/5	4.10 (1.00-16.74)		1.61 (0.72-3.59)		3/2	3.74 (0.36-38.49)		1.25 (0.51-3.08)		5/3	4.24 (0.74-24.23)		1.45 (0.62-3.40)		522/1989		2/5	2.05 (0.33-12.88)		1.25 (0.53-2.98)		0/2					2/3	3.40 (0.45-25.64)
8271: KNITTING OCCUPATIONS	1927/1984		10/10	0.85 (0.31-2.35)		0.93 (0.46-1.89)		6/2	2.14 (0.42-10.96)		1.24 (0.53-2.87)		4/8	0.38 (0.09-1.55)		0.74 (0.33-1.65)		1401/1984		4/10	0.44 (0.12-1.61)		0.75 (0.35-1.64)		2/2	1.02 (0.14-7.45)				2/8	0.24 (0.04-1.37)		0.72 (0.31-1.70)		518/1984		6/10	1.91 (0.61-5.98)		1.38 (0.66-2.91)		4/2	4.80 (0.84-27.53)		1.61 (0.68-3.78)		2/8	0.81 (0.15-4.50)
8271158: KNITTING-MACHINE TENDER (KNIT GOODS)	1933/1986		4/8	0.38 (0.09-1.55)		0.74 (0.33-1.65)		1/1	0.82 (0.05-13.40)				3/7	0.30 (0.06-1.49)		0.73 (0.32-1.68)		1402/1986		3/8	0.37 (0.08-1.72)		0.76 (0.33-1.74)		1/1	1.06 (0.06-17.78)				2/7	0.26 (0.04-1.58)		0.75 (0.32-1.78)		523/1986		1/8	0.42 (0.05-3.83)		0.93 (0.38-2.28)		0/1					1/7	0.45 (0.05-4.30)
8273: TEXTILE BLEACHING AND DYEING OCCUPATIONS	1931/1989		6/5	1.13 (0.30-4.26)		1.06 (0.48-2.32)		6/5	1.13 (0.30-4.26)		1.06 (0.48-2.32)		0/0					1400/1989		5/5	1.35 (0.34-5.41)		1.12 (0.50-2.50)		5/5	1.35 (0.34-5.41)		1.12 (0.50-2.51)		0/0					523/1989		1/5	0.67 (0.07-6.20)		1.01 (0.41-2.47)		1/5	0.67 (0.07-6.20)		1.04 (0.43-2.56)		0/0
8276: INSPECTING, TESTING, GRADING AND SAMPLING OCCUPATIONS, TEXTILE PROCESSING	1928/1988		9/6	1.12 (0.39-3.28)		1.06 (0.52-2.19)		7/5	1.00 (0.30-3.29)		1.01 (0.47-2.15)		2/1	1.79 (0.16-20.47)				1400/1988		5/6	0.84 (0.25-2.89)		0.95 (0.44-2.04)		5/5	0.96 (0.26-3.48)		1.00 (0.46-2.19)		0/1					520/1988		4/6	1.87 (0.51-6.81)		1.33 (0.61-2.90)		2/5	1.15 (0.22-6.07)		1.14 (0.49-2.66)		2/1	5.27 (0.46-60.38)
8278: OCCUPATIONS IN LABOURING AND OTHER ELEMENTAL WORK, TEXTILE PROCESSING	1930/1991		7/3	3.39 (0.69-16.67)		1.42 (0.61-3.26)		6/3	2.87 (0.56-14.72)		1.34 (0.58-3.10)		1/0					1403/1991		2/3	1.35 (0.18-9.85)		1.08 (0.45-2.60)		2/3	1.33 (0.18-9.81)		1.08 (0.45-2.61)		0/0					519/1991		5/3	7.80 (1.48-41.23)*		1.81 (0.78-4.21)		4/3	6.23 (1.10-35.18)*		1.72 (0.73-4.04)		1/0
829: OTHER PROCESSING OCCUPATIONS	1928/1985		9/9	0.84 (0.30-2.38)		0.93 (0.45-1.90)		7/4	1.63 (0.36-7.44)		1.17 (0.51-2.66)		2/5	0.39 (0.07-2.06)		0.79 (0.34-1.85)		1399/1985		6/9	0.86 (0.28-2.65)		0.95 (0.45-1.99)		4/4	1.41 (0.27-7.22)		1.12 (0.48-2.59)		2/5	0.57 (0.11-3.07)		0.89 (0.38-2.07)		521/1985		3/9	0.81 (0.17-3.95)		1.00 (0.44-2.31)		3/4	2.44 (0.37-16.22)		1.34 (0.56-3.20)		0/5
8298: OCCUPATIONS IN LABOURING AND ELEMENTAL WORK, OTHER PROCESSING	1932/1989		5/5	0.90 (0.23-3.53)		0.97 (0.44-2.16)		4/4	0.96 (0.20-4.58)		1.00 (0.44-2.29)		1/1	0.73 (0.04-12.38)				1402/1989		3/5	0.72 (0.15-3.42)		0.92 (0.40-2.12)		2/4	0.61 (0.10-3.97)		0.92 (0.39-2.19)		1/1	1.06 (0.06-17.95)				522/1989		2/5	1.40 (0.25-7.94)		1.16 (0.49-2.72)		2/4	1.94 (0.31-12.10)		1.28 (0.54-3.05)		0/1
83: MACHINING AND RELATED OCCUPATIONS	1749/1789		188/205	0.96 (0.76-1.22)		0.97 (0.76-1.22)		96/105	1.06 (0.76-1.49)		1.06 (0.77-1.45)		92/100	0.87 (0.63-1.21)		0.89 (0.65-1.21)		1273/1789		132/205	0.98 (0.75-1.27)		0.98 (0.76-1.26)		70/105	1.12 (0.78-1.60)		1.11 (0.79-1.55)		62/100	0.86 (0.60-1.22)		0.87 (0.62-1.22)		469/1789		55/205	0.93 (0.66-1.31)		0.95 (0.69-1.31)		26/105	0.96 (0.59-1.55)		0.99 (0.64-1.53)		29/100	0.91 (0.58-1.43)
831: METAL MACHINING OCCUPATIONS	1874/1911		63/83	0.80 (0.55-1.16)		0.82 (0.58-1.16)		33/48	0.80 (0.48-1.32)		0.84 (0.53-1.32)		30/35	0.80 (0.47-1.35)		0.84 (0.53-1.34)		1359/1911		46/83	0.84 (0.56-1.26)		0.87 (0.60-1.26)		24/48	0.84 (0.48-1.46)		0.88 (0.54-1.43)		22/35	0.85 (0.48-1.50)		0.89 (0.54-1.46)		507/1911		17/83	0.71 (0.41-1.25)		0.79 (0.49-1.28)		9/48	0.72 (0.33-1.53)		0.85 (0.47-1.55)		8/35	0.71 (0.32-1.58)
8310: FOREMEN, METAL MACHINING OCCUPATIONS	1928/1985		9/9	1.39 (0.49-3.89)		1.18 (0.58-2.40)		4/5	1.92 (0.40-9.23)		1.21 (0.53-2.79)		5/4	1.08 (0.28-4.16)		1.04 (0.47-2.30)		1399/1985		6/9	1.35 (0.44-4.19)		1.15 (0.55-2.42)		3/5	2.16 (0.41-11.38)		1.24 (0.53-2.90)		3/4	0.94 (0.20-4.30)		1.00 (0.44-2.28)		521/1985		3/9	1.50 (0.37-6.05)		1.21 (0.54-2.70)		1/5	1.48 (0.14-15.34)		1.18 (0.48-2.93)		2/4	1.45 (0.26-8.18)
8310114: FOREMAN/WOMAN, MACHINISTS AND MACHINE-TOOL SET-UP OCCUPATIONS (MACH., WELD. & FORG.)	1931/1986		6/8	1.14 (0.35-3.70)		1.06 (0.50-2.26)		3/5	1.36 (0.25-7.43)		1.09 (0.47-2.55)		3/3	0.97 (0.19-4.91)		1.00 (0.43-2.32)		1402/1986		3/8	0.82 (0.20-3.42)		0.95 (0.42-2.14)		2/5	1.35 (0.21-8.83)		1.09 (0.46-2.60)		1/3	0.45 (0.05-4.39)				521/1986		3/8	1.92 (0.46-8.12)		1.30 (0.58-2.93)		1/5	1.40 (0.13-14.95)		1.17 (0.47-2.91)		2/3	2.34 (0.38-14.32)
8313: MACHINIST AND MACHINE-TOOL SETTING-UP OCCUPATIONS	1895/1933		42/61	0.72 (0.46-1.11)		0.76 (0.51-1.13)		24/33	0.81 (0.45-1.48)		0.86 (0.52-1.44)		18/28	0.62 (0.33-1.18)		0.72 (0.42-1.23)		1376/1933		29/61	0.71 (0.44-1.16)		0.77 (0.50-1.18)		18/33	0.89 (0.47-1.70)		0.93 (0.54-1.60)		11/28	0.54 (0.26-1.13)		0.68 (0.38-1.23)		511/1933		13/61	0.74 (0.39-1.39)		0.83 (0.49-1.41)		6/33	0.65 (0.26-1.63)		0.85 (0.43-1.66)		7/28	0.84 (0.35-1.99)
8313154: MACHINIST, GENERAL (MACH., WELD. & FORG.)	1908/1950		29/44	0.71 (0.42-1.19)		0.76 (0.48-1.21)		17/20	1.00 (0.47-2.12)		1.01 (0.55-1.83)		12/24	0.52 (0.25-1.07)		0.66 (0.37-1.18)		1387/1950		18/44	0.62 (0.34-1.13)		0.71 (0.43-1.19)		12/20	1.01 (0.45-2.29)		1.02 (0.54-1.91)		6/24	0.36 (0.14-0.92)*		0.60 (0.30-1.17)		513/1950		11/44	0.92 (0.45-1.85)		0.97 (0.55-1.72)		5/20	1.00 (0.35-2.88)		1.07 (0.52-2.20)		6/24	0.88 (0.35-2.23)
8313155: MACHINIST APPRENTICE (MACH., WELD. & FORG.)	1934/1987		3/7	0.43 (0.10-1.95)		0.79 (0.35-1.79)		3/7	0.43 (0.10-1.95)		0.79 (0.35-1.79)		0/0					1402/1987		3/7	0.66 (0.15-2.98)		0.90 (0.39-2.04)		3/7	0.66 (0.15-2.98)		0.90 (0.40-2.05)		0/0					524/1987		0/7					0/7					0/0
8315: MACHINE-TOOL OPERATING OCCUPATIONS	1916/1974		21/20	1.17 (0.58-2.35)		1.11 (0.63-1.97)		15/16	1.15 (0.52-2.57)		1.09 (0.59-2.04)		6/4	1.22 (0.30-5.02)		1.08 (0.48-2.42)		1391/1974		14/20	1.10 (0.51-2.37)		1.07 (0.58-1.95)		10/16	1.07 (0.44-2.60)		1.05 (0.54-2.03)		4/4	1.18 (0.26-5.41)		1.07 (0.47-2.44)		517/1974		7/20	1.34 (0.53-3.39)		1.22 (0.62-2.39)		5/16	1.35 (0.46-3.97)		1.23 (0.60-2.54)		2/4	1.33 (0.22-8.09)
833: METAL SHAPING AND FORMING OCCUPATIONS, EXCEPT MACHINING	1831/1888		106/106	0.99 (0.73-1.36)		1.00 (0.74-1.34)		51/52	0.96 (0.62-1.50)		0.97 (0.65-1.45)		55/54	1.02 (0.66-1.58)		1.02 (0.69-1.52)		1330/1888		75/106	1.02 (0.72-1.43)		1.02 (0.74-1.40)		39/52	1.05 (0.66-1.67)		1.04 (0.68-1.59)		36/54	0.98 (0.61-1.58)		0.99 (0.65-1.52)		494/1888		30/106	0.94 (0.60-1.47)		0.97 (0.64-1.45)		12/52	0.79 (0.40-1.54)		0.89 (0.51-1.54)		18/54	1.09 (0.60-1.95)
8330: FOREMEN, METAL SHAPING AND FORMING OCCUPATIONS, EXCEPT MACHINING	1926/1989		11/5	2.27 (0.69-7.43)		1.41 (0.66-3.00)		4/1	2.75 (0.30-24.86)		1.20 (0.49-2.93)		7/4	2.09 (0.51-8.60)		1.28 (0.57-2.87)		1397/1989		8/5	2.31 (0.67-8.00)		1.40 (0.65-3.02)		4/1	3.77 (0.42-34.18)		1.27 (0.52-3.12)		4/4	1.70 (0.36-8.07)		1.19 (0.52-2.72)		521/1989		3/5	2.28 (0.49-10.62)		1.35 (0.59-3.08)		0/1					3/4	3.19 (0.60-17.11)
8333: SHEET-METAL WORKERS	1914/1970		23/24	0.73 (0.39-1.37)		0.81 (0.48-1.36)		16/14	0.80 (0.37-1.73)		0.88 (0.48-1.61)		7/10	0.62 (0.22-1.78)		0.81 (0.39-1.66)		1385/1970		20/24	0.93 (0.49-1.77)		0.96 (0.56-1.64)		13/14	0.92 (0.41-2.08)		0.97 (0.52-1.80)		7/10	0.94 (0.33-2.73)		0.99 (0.48-2.03)		521/1970		3/24	0.32 (0.09-1.08)		0.67 (0.31-1.45)		3/14	0.52 (0.14-1.91)		0.86 (0.39-1.87)		0/10
8333118: SHEET-METAL WORKER (CONSTRUCTION; METAL STAMP., PRESS. & COAT.)	1921/1980		16/14	0.83 (0.38-1.82)		0.90 (0.49-1.66)		10/7	0.95 (0.32-2.76)		0.98 (0.48-2.03)		6/7	0.70 (0.22-2.29)		0.87 (0.41-1.86)		1390/1980		15/14	1.12 (0.50-2.51)		1.08 (0.58-2.01)		9/7	1.21 (0.40-3.63)		1.11 (0.53-2.30)		6/7	1.06 (0.32-3.49)		1.04 (0.49-2.22)		523/1980		1/14	0.17 (0.02-1.34)		0.77 (0.32-1.87)		1/7	0.34 (0.04-2.91)		0.92 (0.38-2.26)		0/7
8333119: SHEET-METAL-WORKER APPRENTICE (CONSTRUCTION; METAL STAMP., PRESS. & COAT.)	1932/1989		5/5	0.99 (0.26-3.77)		1.01 (0.46-2.22)		4/5	0.79 (0.19-3.22)		0.93 (0.42-2.09)		1/0					1401/1989		4/5	1.14 (0.28-4.67)		1.06 (0.47-2.37)		3/5	0.84 (0.18-3.84)		0.97 (0.42-2.21)		1/0					523/1989		1/5	0.66 (0.07-5.99)		1.00 (0.41-2.46)		1/5	0.67 (0.07-6.09)		1.04 (0.43-2.56)		0/0
8334: METALWORKING-MACHINE OPERATORS, N.E.C.	1919/1972		18/22	1.12 (0.52-2.41)		1.08 (0.59-1.98)		10/16	0.86 (0.34-2.15)		0.93 (0.47-1.81)		8/6	2.04 (0.49-8.48)		1.27 (0.57-2.85)		1396/1972		9/22	0.83 (0.34-2.04)		0.91 (0.47-1.77)		3/16	0.37 (0.10-1.37)		0.71 (0.32-1.57)		6/6	2.38 (0.55-10.26)		1.33 (0.59-3.01)		516/1972		8/22	1.80 (0.71-4.55)		1.42 (0.72-2.78)		7/16	2.05 (0.75-5.63)		1.51 (0.75-3.06)		1/6	0.98 (0.10-10.05)
8334114: METALWORKING-MACHINE SETTER (METAL STAMP., PRESS. & COAT.)	1932/1987		5/7	0.93 (0.19-4.52)		0.99 (0.43-2.28)		2/5	0.62 (0.08-4.75)		0.93 (0.38-2.24)		3/2	1.76 (0.12-25.79)		1.08 (0.43-2.72)		1403/1987		2/7	0.61 (0.09-4.04)		0.91 (0.38-2.19)		0/5					2/2	1.89 (0.13-27.87)				522/1987		2/7	1.64 (0.24-11.40)		1.18 (0.49-2.84)		2/5	2.33 (0.30-18.02)		1.30 (0.54-3.15)		0/2
8335: WELDING AND FLAME CUTTING OCCUPATIONS	1887/1938		50/56	0.97 (0.62-1.50)		0.98 (0.65-1.46)		23/26	1.05 (0.55-2.02)		1.04 (0.60-1.79)		27/30	0.91 (0.51-1.62)		0.93 (0.57-1.54)		1372/1938		33/56	0.92 (0.56-1.49)		0.94 (0.61-1.45)		18/26	1.16 (0.58-2.32)		1.12 (0.63-1.96)		15/30	0.74 (0.37-1.45)		0.82 (0.47-1.43)		507/1938		17/56	1.08 (0.60-1.96)		1.08 (0.65-1.80)		5/26	0.80 (0.29-2.22)		0.96 (0.47-1.95)		12/30	1.27 (0.61-2.64)
8335126: WELDER, COMBINATION (MACH., WELD. & FORG.)	1918/1971		19/23	0.74 (0.38-1.43)		0.82 (0.47-1.41)		7/11	0.50 (0.18-1.38)		0.72 (0.36-1.46)		12/12	0.99 (0.41-2.36)		1.00 (0.52-1.92)		1391/1971		14/23	0.78 (0.38-1.61)		0.86 (0.48-1.53)		6/11	0.61 (0.21-1.77)		0.81 (0.39-1.67)		8/12	0.96 (0.36-2.51)		0.99 (0.50-1.97)		519/1971		5/23	0.64 (0.23-1.73)		0.84 (0.41-1.69)		1/11	0.25 (0.03-2.01)		0.87 (0.36-2.10)		4/12	1.02 (0.31-3.34)
8335138: WELDER, ARC (MACH., WELD. & FORG.)	1914/1970		23/24	0.98 (0.52-1.85)		0.99 (0.58-1.69)		15/13	1.15 (0.51-2.59)		1.09 (0.58-2.04)		8/11	0.75 (0.26-2.11)		0.88 (0.43-1.79)		1392/1970		13/24	0.80 (0.39-1.67)		0.88 (0.49-1.57)		10/13	1.09 (0.45-2.65)		1.06 (0.55-2.05)		3/11	0.43 (0.11-1.67)		0.76 (0.34-1.69)		514/1970		10/24	1.36 (0.61-3.04)		1.24 (0.67-2.32)		5/13	1.29 (0.43-3.84)		1.20 (0.58-2.50)		5/11	1.41 (0.43-4.66)
8335142: WELDER, GAS (MACH., WELD. & FORG.)	1934/1984		3/10	0.46 (0.11-1.89)		0.79 (0.35-1.76)		1/6	0.57 (0.05-6.14)		0.93 (0.38-2.31)		2/4	0.41 (0.07-2.35)		0.82 (0.35-1.92)		1404/1984		1/10	0.21 (0.02-1.83)		0.78 (0.32-1.90)		0/6					1/4	0.29 (0.03-2.77)		0.84 (0.34-2.07)		522/1984		2/10	0.97 (0.19-4.98)		1.06 (0.45-2.45)		1/6	1.97 (0.16-24.57)		1.22 (0.49-3.05)		1/4	0.65 (0.07-5.97)
8337: BOILERMAKERS, PLATERS AND STRUCTURAL-METAL WORKERS	1929/1988		8/6	0.76 (0.24-2.40)		0.90 (0.42-1.90)		6/3	0.87 (0.20-3.66)		0.97 (0.43-2.17)		2/3	0.58 (0.08-4.23)		0.91 (0.38-2.19)		1401/1988		4/6	0.50 (0.13-1.94)		0.80 (0.36-1.77)		3/3	0.55 (0.10-2.92)		0.88 (0.38-2.04)		1/3	0.41 (0.04-4.65)				520/1988		4/6	1.46 (0.38-5.62)		1.20 (0.54-2.66)		3/3	1.75 (0.34-9.02)		1.27 (0.55-2.96)		1/3	1.00 (0.09-11.56)
8339: METAL SHAPING AND FORMING OCCUPATIONS, EXCEPT MACHINING, N.E.C.	1930/1991		7/3	2.36 (0.57-9.86)		1.33 (0.59-2.99)		4/1	4.02 (0.38-42.50)		1.24 (0.50-3.08)		3/2	1.61 (0.25-10.22)		1.12 (0.47-2.67)		1399/1991		6/3	2.75 (0.64-11.88)		1.39 (0.61-3.14)		3/1	3.87 (0.35-43.14)				3/2	2.33 (0.36-15.10)		1.23 (0.52-2.93)		523/1991		1/3	1.26 (0.12-12.68)				1/1	4.25 (0.22-81.47)				0/2
835: WOOD MACHINING OCCUPATIONS	1923/1981		14/13	1.20 (0.47-3.06)		1.11 (0.56-2.19)		12/11	1.58 (0.55-4.54)		1.25 (0.61-2.56)		2/2	0.40 (0.05-2.94)				1396/1981		9/13	1.07 (0.39-2.97)		1.04 (0.52-2.12)		8/11	1.45 (0.47-4.54)		1.19 (0.57-2.51)		1/2	0.28 (0.02-3.19)				519/1981		5/13	1.53 (0.47-4.94)		1.25 (0.59-2.66)		4/11	1.89 (0.50-7.14)		1.36 (0.62-3.00)		1/2	0.69 (0.06-7.73)
837: CLAY, GLASS, STONE AND RELATED MATERIALS MACHINING OCCUPATIONS	1927/1992		10/2	5.70 (0.70-46.13)		1.39 (0.57-3.37)		6/2	2.72 (0.31-23.80)		1.20 (0.49-2.93)		4/0					1399/1992		6/2	4.55 (0.52-40.07)		1.31 (0.54-3.21)		4/2	2.46 (0.26-23.50)		1.18 (0.48-2.90)		2/0					520/1992		4/2	8.39 (0.91-77.22)		1.52 (0.62-3.73)		2/2	3.34 (0.29-38.17)				2/0
839: OTHER MACHINING AND RELATED OCCUPATIONS	1918/1974		19/20	1.46 (0.66-3.25)		1.26 (0.68-2.35)		14/14	1.58 (0.62-4.07)		1.28 (0.65-2.53)		5/6	1.18 (0.26-5.29)		1.06 (0.47-2.42)		1390/1974		15/20	1.77 (0.77-4.08)		1.41 (0.75-2.66)		11/14	1.95 (0.74-5.18)		1.42 (0.71-2.84)		4/6	1.37 (0.28-6.68)		1.11 (0.48-2.56)		520/1974		4/20	0.79 (0.21-2.92)		0.97 (0.44-2.13)		3/14	0.79 (0.16-3.89)		1.03 (0.45-2.38)		1/6	0.77 (0.08-7.51)
8393: FILING, GRINDING, BUFFING, CLEANING AND POLISHING OCCUPATIONS, N.E.C.	1920/1977		17/17	1.53 (0.64-3.69)		1.28 (0.66-2.46)		13/12	1.64 (0.60-4.48)		1.28 (0.64-2.59)		4/5	1.23 (0.21-7.30)		1.06 (0.45-2.51)		1392/1977		13/17	1.80 (0.72-4.50)		1.38 (0.71-2.70)		10/12	2.00 (0.70-5.66)		1.40 (0.69-2.87)		3/5	1.27 (0.19-8.43)		1.08 (0.45-2.57)		520/1977		4/17	0.95 (0.25-3.64)		1.04 (0.47-2.29)		3/12	0.88 (0.17-4.46)		1.06 (0.46-2.46)		1/5	1.07 (0.10-12.02)
85: PRODUCT FABRICATING, ASSEMBLING AND REPAIRING OCCUPATIONS	1453/1496		484/498	0.97 (0.82-1.15)		0.97 (0.82-1.14)		219/222	0.98 (0.78-1.23)		0.98 (0.79-1.23)		265/276	0.95 (0.77-1.18)		0.96 (0.78-1.18)		1054/1496		351/498	1.01 (0.84-1.21)		1.01 (0.84-1.21)		163/222	1.05 (0.82-1.34)		1.05 (0.83-1.33)		188/276	0.98 (0.77-1.23)		0.98 (0.78-1.23)		393/1496		131/498	0.88 (0.68-1.12)		0.89 (0.70-1.12)		55/222	0.84 (0.60-1.17)		0.86 (0.63-1.19)		76/276	0.90 (0.67-1.23)
851/852: FABRICATING AND ASSEMBLING OCCUPATIONS, METAL PRODUCTS, N.E.C.	1891/1944		46/50	0.94 (0.59-1.50)		0.95 (0.62-1.46)		24/33	0.60 (0.33-1.10)		0.70 (0.42-1.16)		22/17	1.88 (0.86-4.10)		1.48 (0.80-2.72)		1373/1944		32/50	0.91 (0.55-1.52)		0.93 (0.59-1.47)		16/33	0.56 (0.29-1.09)		0.68 (0.39-1.18)		16/17	1.93 (0.84-4.43)		1.49 (0.79-2.80)		511/1944		13/50	0.94 (0.49-1.82)		0.98 (0.57-1.70)		8/33	0.73 (0.32-1.66)		0.88 (0.47-1.65)		5/17	1.49 (0.50-4.47)
8510: FOREMEN, FABRICATING AND ASSEMBLING OCCUPATIONS. METAL PRODUCTS, N.E.C.	1931/1986		6/8	0.97 (0.29-3.28)		1.00 (0.46-2.14)		4/6	0.78 (0.19-3.24)		0.93 (0.42-2.09)		2/2	1.77 (0.15-20.58)				1403/1986		2/8	0.44 (0.08-2.37)		0.82 (0.35-1.93)		1/6	0.26 (0.03-2.40)		0.82 (0.33-2.02)		1/2	1.30 (0.08-21.96)				521/1986		3/8	1.70 (0.39-7.33)		1.25 (0.55-2.82)		2/6	1.38 (0.24-7.80)		1.19 (0.51-2.80)		1/2	3.00 (0.18-50.81)
8513: MOTOR VEHICLE FABRICATING AND ASSEMBLING OCCUPATIONS, N.E.C.	1927/1990		10/4	1.90 (0.50-7.16)		1.27 (0.58-2.79)		7/4	1.25 (0.31-5.02)		1.09 (0.49-2.42)		3/0					1396/1990		9/4	2.39 (0.62-9.22)		1.37 (0.62-3.03)		6/4	1.49 (0.36-6.22)		1.16 (0.52-2.60)		3/0					523/1990		1/4	0.71 (0.07-7.02)		1.02 (0.41-2.51)		1/4	0.67 (0.07-6.63)		1.05 (0.43-2.59)		0/0
8515: AIRCRAFT FABRICATING AND ASSEMBLING OCCUPATIONS, N.E.C.	1934/1986		3/8	0.65 (0.12-3.39)		0.90 (0.39-2.10)		1/4	0.65 (0.04-11.07)		0.97 (0.38-2.45)		2/4	0.65 (0.08-4.96)		0.93 (0.39-2.26)		1403/1986		2/8	0.61 (0.10-3.85)		0.91 (0.38-2.17)		0/4					2/4	0.96 (0.13-7.31)		1.02 (0.42-2.46)		523/1986		1/8	0.75 (0.07-7.64)		1.03 (0.42-2.54)		1/4	2.96 (0.17-51.52)		1.26 (0.50-3.19)		0/4
8526: INSPECTING AND TESTING OCCUPATIONS, FABRICATING AND ASSEMBLING METAL PRODUCTS, N.E.C.	1933/1981		4/13	0.49 (0.14-1.66)		0.76 (0.35-1.64)		2/8	0.48 (0.09-2.55)		0.84 (0.36-1.95)		2/5	0.50 (0.08-3.00)		0.86 (0.36-2.04)		1402/1981		3/13	0.52 (0.14-2.03)		0.81 (0.37-1.80)		2/8	0.72 (0.13-3.85)		0.94 (0.40-2.19)		1/5	0.34 (0.04-3.31)		0.87 (0.35-2.13)		523/1981		1/13	0.41 (0.05-3.31)		0.91 (0.38-2.22)		0/8					1/5	0.96 (0.10-9.08)
8528: OCCUPATIONS IN LABOURING AND OTHER ELEMENTAL WORK, FABRICATING AND ASSEMBLING METAL PRODUCTS, N.E.C.	1932/1989		5/5	0.42 (0.11-1.57)		0.74 (0.34-1.63)		3/5	0.27 (0.06-1.23)		0.69 (0.30-1.56)		2/0					1403/1989		2/5	0.22 (0.04-1.21)		0.70 (0.30-1.63)		2/5	0.25 (0.04-1.39)		0.73 (0.31-1.70)		0/0					521/1989		3/5	1.00 (0.23-4.39)		1.06 (0.47-2.40)		1/5	0.34 (0.04-3.07)		0.93 (0.38-2.28)		2/0
8528199: MISCELLANEOUS OCCUPATIONS IN LABOURING AND OTHER ELEMENTAL WORK, FABRICATING AND ASSEMBLING METAL PRODUCTS	1932/1989		5/5	0.42 (0.11-1.57)		0.74 (0.34-1.63)		3/5	0.27 (0.06-1.23)		0.69 (0.30-1.56)		2/0					1403/1989		2/5	0.22 (0.04-1.21)		0.70 (0.30-1.63)		2/5	0.25 (0.04-1.39)		0.73 (0.31-1.70)		0/0					521/1989		3/5	1.00 (0.23-4.39)		1.06 (0.47-2.40)		1/5	0.34 (0.04-3.07)		0.93 (0.38-2.28)		2/0
8529: OTHER FABRICATING AND ASSEMBLING OCCUPATIONS, METAL PRODUCTS, N.E.C.	1922/1986		15/8	1.75 (0.62-4.92)		1.32 (0.65-2.68)		8/7	0.78 (0.24-2.51)		0.91 (0.43-1.93)		7/1	19.84 (1.01-389.52)*		1.36 (0.54-3.45)		1392/1986		13/8	2.17 (0.75-6.23)		1.45 (0.70-2.97)		7/7	0.96 (0.29-3.20)		1.00 (0.47-2.14)		6/1	25.16 (1.22-519.62)*		1.39 (0.55-3.54)		522/1986		2/8	0.82 (0.16-4.31)		1.01 (0.44-2.36)		1/7	0.36 (0.04-3.15)		0.94 (0.38-2.29)		1/1	9.43 (0.28-311.69)
853: FABRICATING, ASSEMBLING, INSTALLING AND REPAIRING OCCUPATIONS: ELECTRICAL, ELECTRONIC AND RELATED EQUIPMENT	1838/1891		99/103	0.97 (0.71-1.34)		0.98 (0.72-1.32)		56/52	1.00 (0.65-1.53)		1.00 (0.68-1.48)		43/51	0.94 (0.59-1.50)		0.95 (0.62-1.46)		1329/1891		76/103	1.04 (0.74-1.47)		1.04 (0.75-1.44)		45/52	1.14 (0.73-1.78)		1.12 (0.74-1.68)		31/51	0.93 (0.56-1.55)		0.95 (0.60-1.50)		502/1891		22/103	0.80 (0.49-1.31)		0.85 (0.55-1.32)		10/52	0.66 (0.33-1.34)		0.80 (0.45-1.41)		12/51	0.98 (0.50-1.92)
8530: FOREMEN: FABRICATING, ASSEMBLING, INSTALLING AND REPAIRING OCCUPATIONS, ELECTRICAL, ELECTRONIC AND RELATED EQUIPMENT	1920/1982		17/12	1.27 (0.55-2.95)		1.16 (0.61-2.19)		13/8	1.45 (0.53-3.99)		1.21 (0.60-2.44)		4/4	0.92 (0.20-4.27)		0.99 (0.43-2.26)		1391/1982		14/12	1.41 (0.58-3.39)		1.22 (0.63-2.35)		11/8	1.67 (0.59-4.73)		1.29 (0.63-2.64)		3/4	0.90 (0.17-4.71)		1.00 (0.43-2.31)		521/1982		3/12	0.91 (0.24-3.45)		1.02 (0.46-2.25)		2/8	0.90 (0.18-4.59)		1.07 (0.46-2.48)		1/4	0.96 (0.10-9.43)
8531: ELECTRICAL EQUIPMENT FABRICATING AND ASSEMBLING OCCUPATIONS	1918/1983		19/11	1.20 (0.53-2.72)		1.12 (0.60-2.10)		15/10	1.04 (0.43-2.53)		1.03 (0.53-1.99)		4/1	2.64 (0.27-25.43)		1.18 (0.48-2.91)		1391/1983		14/11	1.26 (0.53-3.01)		1.15 (0.60-2.20)		10/10	0.99 (0.38-2.61)		1.01 (0.51-2.01)		4/1	3.73 (0.38-36.80)		1.26 (0.51-3.10)		520/1983		4/11	1.01 (0.31-3.31)		1.06 (0.50-2.25)		4/10	1.11 (0.33-3.71)		1.13 (0.53-2.41)		0/1
8533: ELECTRICAL AND RELATED EQUIPMENT INSTALLING AND REPAIRING OCCUPATIONS, N.E.C.	1900/1961		37/33	1.11 (0.66-1.87)		1.09 (0.69-1.73)		22/17	1.54 (0.74-3.17)		1.33 (0.74-2.38)		15/16	0.77 (0.36-1.64)		0.86 (0.47-1.55)		1375/1961		30/33	1.27 (0.74-2.20)		1.21 (0.75-1.95)		18/17	1.77 (0.83-3.76)		1.44 (0.79-2.63)		12/16	0.88 (0.40-1.96)		0.94 (0.50-1.74)		517/1961		7/33	0.74 (0.32-1.72)		0.87 (0.46-1.65)		4/17	0.99 (0.31-3.11)		1.07 (0.51-2.26)		3/16	0.54 (0.15-1.90)
8533110: ELECTRICAL REPAIRER (ELECTRIC. EQUIP.)	1930/1985		7/9	0.68 (0.24-1.92)		0.84 (0.41-1.71)		3/2	1.53 (0.25-9.47)		1.11 (0.47-2.64)		4/7	0.46 (0.13-1.67)		0.76 (0.35-1.66)		1398/1985		7/9	0.99 (0.35-2.81)		1.01 (0.49-2.06)		3/2	2.32 (0.37-14.45)		1.23 (0.52-2.93)		4/7	0.65 (0.18-2.39)		0.87 (0.40-1.91)		524/1985		0/9					0/2					0/7
8533126: REPAIRER, MAJOR APPLIANCE (ELECTRIC. EQUIP.)	1929/1987		8/7	1.11 (0.35-3.51)		1.05 (0.50-2.23)		6/5	0.93 (0.25-3.47)		0.98 (0.45-2.16)		2/2	1.89 (0.17-20.79)				1400/1987		5/7	0.94 (0.26-3.42)		0.99 (0.45-2.16)		4/5	0.83 (0.19-3.58)		0.96 (0.43-2.17)		1/2	1.37 (0.09-21.93)				521/1987		3/7	1.48 (0.35-6.30)		1.20 (0.53-2.70)		2/5	1.13 (0.20-6.28)		1.14 (0.49-2.66)		1/2	3.18 (0.20-51.35)
8534: ELECTRONIC EQUIPMENT FABRICATING AND ASSEMBLING OCCUPATIONS	1930/1981		7/13	0.74 (0.26-2.12)		0.88 (0.43-1.80)		7/10	0.91 (0.31-2.66)		0.97 (0.47-1.99)		0/3					1400/1981		5/13	0.76 (0.24-2.42)		0.90 (0.43-1.91)		5/10	0.93 (0.28-3.04)		0.99 (0.46-2.10)		0/3					522/1981		2/13	0.72 (0.15-3.46)		0.97 (0.42-2.23)		2/10	0.87 (0.18-4.23)		1.06 (0.46-2.43)		0/3
8535: ELECTRONIC AND RELATED EQUIPMENT INSTALLING AND REPAIRING OCCUPATIONS, N.E.C.	1914/1973		23/21	1.21 (0.61-2.40)		1.14 (0.65-2.01)		10/6	1.17 (0.41-3.31)		1.08 (0.53-2.22)		13/15	1.25 (0.51-3.07)		1.14 (0.59-2.20)		1389/1973		16/21	1.10 (0.52-2.30)		1.07 (0.59-1.93)		8/6	1.22 (0.41-3.64)		1.11 (0.53-2.30)		8/15	1.00 (0.37-2.72)		1.01 (0.50-2.04)		517/1973		7/21	1.63 (0.64-4.12)		1.35 (0.69-2.64)		2/6	1.03 (0.20-5.22)		1.11 (0.48-2.57)		5/15	2.12 (0.68-6.63)
8535108: COMPUTER EQUIPMENT REPAIR TECHNICIAN (ELECTRONIC EQUIP.)	1932/1986		5/8	1.24 (0.29-5.29)		1.08 (0.48-2.44)		2/2	0.63 (0.08-4.90)				3/6	2.38 (0.28-19.83)		1.18 (0.48-2.87)		1401/1986		4/8	1.33 (0.29-6.11)		1.10 (0.48-2.52)		2/2	0.86 (0.11-6.80)				2/6	2.10 (0.22-20.48)		1.15 (0.47-2.83)		523/1986		1/8	1.04 (0.11-10.10)		1.08 (0.44-2.66)		0/2					1/6	3.35 (0.23-47.96)
8535114: REPAIRER, ELECTRONIC-EQUIPMENT (ELECTRONIC EQUIP.)	1932/1988		5/6	0.71 (0.20-2.50)		0.89 (0.41-1.92)		2/2	0.76 (0.10-5.59)				3/4	0.67 (0.13-3.41)		0.91 (0.39-2.11)		1403/1988		2/6	0.37 (0.07-1.93)		0.78 (0.34-1.82)		0/2					2/4	0.57 (0.09-3.51)		0.90 (0.38-2.14)		521/1988		3/6	1.83 (0.43-7.83)		1.28 (0.57-2.89)		2/2	2.96 (0.40-21.64)				1/4	1.03 (0.10-10.13)
8536: INSPECTING AND TESTING OCCUPATIONS: FABRICATING, ASSEMBLING, INSTALLING AND REPAIRING, ELECTRICAL, ELECTRONIC AND RELATED EQUIPMENT	1928/1982		9/12	0.87 (0.34-2.26)		0.94 (0.47-1.86)		6/4	1.72 (0.42-7.03)		1.21 (0.54-2.70)		3/8	0.42 (0.10-1.82)		0.77 (0.34-1.75)		1397/1982		8/12	1.07 (0.40-2.89)		1.05 (0.52-2.10)		6/4	2.44 (0.59-10.05)		1.36 (0.61-3.05)		2/8	0.36 (0.07-1.99)		0.79 (0.34-1.85)		523/1982		1/12	0.37 (0.05-2.96)		0.89 (0.37-2.17)		0/4					1/8	0.58 (0.07-4.97)
8537: RADIO AND TELEVISION SERVICE REPAIRMEN	1931/1981		6/13	0.63 (0.21-1.88)		0.82 (0.40-1.71)		4/8	0.66 (0.17-2.58)		0.88 (0.40-1.94)		2/5	0.57 (0.09-3.68)		0.90 (0.38-2.14)		1402/1981		3/13	0.45 (0.12-1.76)		0.77 (0.35-1.71)		3/8	0.69 (0.16-3.02)		0.91 (0.40-2.06)		0/5					521/1981		3/13	1.05 (0.27-4.09)		1.08 (0.49-2.38)		1/8	0.62 (0.07-5.39)		1.03 (0.42-2.51)		2/5	1.61 (0.25-10.52)
8538: OCCUPATIONS IN LABOURING AND OTHER ELEMENTAL WORK: FABRICATING, ASSEMBLING, INSTALLING AND REPAIRING ELECTRICAL, ELECTRONIC AND RELATED EQUIPMENT	1933/1987		4/7	0.50 (0.14-1.84)		0.79 (0.36-1.72)		4/5	0.56 (0.15-2.18)		0.83 (0.38-1.84)		0/2					1401/1987		4/7	0.69 (0.19-2.57)		0.89 (0.40-1.95)		4/5	0.77 (0.20-3.00)		0.93 (0.42-2.07)		0/2					524/1987		0/7					0/5					0/2
8538199: MISCELLANEOUS OCCUPATIONS IN LABOURING AND OTHER ELEMENTAL WORK, ELECTRICAL AND ELECTRONIC FABRICATING, ASSEMBLING, INSTALLING AND REPAIRING	1933/1987		4/7	0.50 (0.14-1.84)		0.79 (0.36-1.72)		4/5	0.56 (0.15-2.18)		0.83 (0.38-1.84)		0/2					1401/1987		4/7	0.69 (0.19-2.57)		0.89 (0.40-1.95)		4/5	0.77 (0.20-3.00)		0.93 (0.42-2.07)		0/2					524/1987		0/7					0/5					0/2
8539: FABRICATING, ASSEMBLING, INSTALLING AND REPAIRING OCCUPATIONS: ELECTRICAL, ELECTRONIC AND RELATED EQUIPMENT, N.E.C.	1936/1984		1/10	0.11 (0.01-1.02)		0.71 (0.29-1.73)		0/9					1/1	5.01 (0.01-3979.12)				1404/1984		1/10	0.17 (0.02-1.50)		0.76 (0.31-1.85)		0/9					1/1	8.42 (0.01-8710.50)				524/1984		0/10					0/9					0/1
854: FABRICATING, ASSEMBLING AND REPAIRING OCCUPATIONS, WOOD PRODUCTS	1881/1940		56/54	1.04 (0.67-1.63)		1.04 (0.69-1.56)		34/33	0.92 (0.53-1.60)		0.95 (0.59-1.53)		22/21	1.30 (0.61-2.75)		1.19 (0.65-2.15)		1365/1940		40/54	1.05 (0.65-1.70)		1.04 (0.68-1.61)		24/33	0.92 (0.51-1.67)		0.95 (0.57-1.58)		16/21	1.33 (0.60-2.95)		1.20 (0.65-2.23)		508/1940		16/54	1.04 (0.56-1.92)		1.05 (0.63-1.77)		10/33	0.96 (0.45-2.05)		1.02 (0.56-1.87)		6/21	1.21 (0.44-3.37)
8541: CABINET AND WOOD FURNITURE MAKERS	1892/1950		45/44	1.05 (0.64-1.72)		1.04 (0.67-1.62)		25/27	0.92 (0.50-1.72)		0.95 (0.56-1.61)		20/17	1.29 (0.59-2.84)		1.17 (0.64-2.17)		1373/1950		32/44	1.05 (0.62-1.78)		1.04 (0.66-1.66)		17/27	0.87 (0.44-1.73)		0.92 (0.53-1.62)		15/17	1.36 (0.59-3.12)		1.21 (0.64-2.28)		511/1950		13/44	1.06 (0.54-2.08)		1.07 (0.61-1.87)		8/27	1.05 (0.45-2.44)		1.08 (0.57-2.06)		5/17	1.10 (0.36-3.30)
8541110: CABINETMAKER (FURN.)	1913/1971		24/23	1.12 (0.58-2.20)		1.09 (0.63-1.89)		15/12	1.18 (0.50-2.76)		1.10 (0.58-2.10)		9/11	1.05 (0.36-3.07)		1.03 (0.50-2.13)		1386/1971		19/23	1.26 (0.62-2.54)		1.17 (0.66-2.08)		13/12	1.44 (0.60-3.49)		1.24 (0.64-2.39)		6/11	0.99 (0.31-3.20)		1.01 (0.48-2.15)		519/1971		5/23	0.81 (0.29-2.26)		0.94 (0.46-1.92)		2/12	0.56 (0.12-2.62)		0.93 (0.40-2.13)		3/11	1.15 (0.28-4.80)
8541150: FURNITURE ASSEMBLER (FURN.)	1927/1988		10/6	1.48 (0.47-4.64)		1.19 (0.57-2.51)		6/4	1.48 (0.33-6.58)		1.14 (0.50-2.58)		4/2	1.48 (0.25-8.77)		1.11 (0.47-2.62)		1399/1988		6/6	1.22 (0.35-4.33)		1.09 (0.50-2.37)		4/4	1.34 (0.26-6.78)		1.10 (0.48-2.56)		2/2	1.06 (0.14-8.13)				520/1988		4/6	2.11 (0.54-8.30)		1.36 (0.61-3.03)		2/4	1.84 (0.29-11.88)		1.26 (0.53-3.01)		2/2	2.47 (0.32-18.82)
855/856: FABRICATING, ASSEMBLING AND REPAIRING OCCUPATIONS: TEXTILE, FUR AND LEATHER PRODUCTS	1833/1890		104/104	0.94 (0.68-1.30)		0.95 (0.70-1.29)		56/61	0.86 (0.57-1.32)		0.89 (0.60-1.31)		48/43	1.04 (0.65-1.67)		1.04 (0.68-1.59)		1333/1890		72/104	0.93 (0.65-1.32)		0.94 (0.67-1.31)		42/61	0.92 (0.58-1.45)		0.94 (0.62-1.41)		30/43	0.94 (0.55-1.59)		0.96 (0.60-1.53)		492/1890		32/104	0.97 (0.62-1.51)		0.99 (0.66-1.48)		14/61	0.75 (0.40-1.40)		0.84 (0.50-1.43)		18/43	1.27 (0.69-2.34)
8550: FOREMEN: FABRICATING, ASSEMBLING AND REPAIRING OCCUPATIONS, TEXTILE, FUR AND LEATHER PRODUCTS	1932/1985		5/9	0.42 (0.12-1.51)		0.73 (0.34-1.59)		2/1	1.35 (0.11-16.45)				3/8	0.27 (0.06-1.28)		0.70 (0.30-1.60)		1401/1985		4/9	0.52 (0.14-1.99)		0.81 (0.37-1.78)		1/1	1.10 (0.06-19.41)				3/8	0.40 (0.09-1.85)		0.78 (0.34-1.79)		523/1985		1/9	0.22 (0.02-2.06)		0.84 (0.34-2.07)		1/1	1.62 (0.09-28.10)				0/8
8551: PATTERNMAKING, MARKING AND CUTTING OCCUPATIONS: TEXTILE, FUR AND LEATHER PRODUCTS	1905/1959		32/35	0.91 (0.53-1.54)		0.93 (0.58-1.48)		16/24	0.64 (0.33-1.27)		0.75 (0.43-1.30)		16/11	1.59 (0.66-3.84)		1.30 (0.67-2.51)		1390/1959		15/35	0.59 (0.31-1.14)		0.70 (0.41-1.21)		10/24	0.56 (0.25-1.22)		0.71 (0.38-1.31)		5/11	0.70 (0.22-2.22)		0.88 (0.42-1.85)		507/1959		17/35	1.62 (0.86-3.02)		1.44 (0.85-2.44)		6/24	0.86 (0.34-2.19)		0.99 (0.50-1.93)		11/11	3.34 (1.30-8.57)*
8551146: CUTTER, PORTABLE MACHINE (GARMENT & FABRIC)	1924/1982		13/12	1.07 (0.45-2.53)		1.05 (0.55-2.00)		6/5	1.04 (0.30-3.64)		1.02 (0.47-2.22)		7/7	1.10 (0.34-3.56)		1.05 (0.49-2.23)		1400/1982		5/12	0.58 (0.19-1.76)		0.80 (0.38-1.66)		4/5	0.97 (0.24-3.90)		1.01 (0.45-2.25)		1/7	0.23 (0.03-1.98)		0.80 (0.33-1.95)		516/1982		8/12	2.02 (0.78-5.25)		1.50 (0.76-2.97)		2/5	1.20 (0.23-6.39)		1.15 (0.50-2.69)		6/7	2.63 (0.79-8.79)
8551162: CUTTER, HAND (ANY IND.)	1927/1983		10/11	0.93 (0.36-2.38)		0.97 (0.49-1.91)		5/8	0.55 (0.17-1.79)		0.79 (0.37-1.68)		5/3	2.60 (0.47-14.50)		1.28 (0.55-3.00)		1401/1983		4/11	0.53 (0.16-1.77)		0.79 (0.37-1.69)		2/8	0.31 (0.06-1.54)		0.74 (0.32-1.71)		2/3	1.48 (0.20-11.27)		1.10 (0.46-2.67)		518/1983		6/11	1.93 (0.66-5.63)		1.41 (0.69-2.91)		3/8	1.18 (0.30-4.69)		1.15 (0.52-2.56)		3/3	5.07 (0.79-32.48)
8553: TAILORS AND DRESSMAKERS	1926/1981		11/13	0.87 (0.33-2.29)		0.94 (0.47-1.87)		3/6	0.26 (0.05-1.36)		0.71 (0.31-1.65)		8/7	1.63 (0.48-5.54)		1.22 (0.57-2.63)		1398/1981		7/13	0.81 (0.28-2.35)		0.92 (0.45-1.89)		3/6	0.37 (0.07-1.91)		0.79 (0.34-1.82)		4/7	1.18 (0.29-4.86)		1.08 (0.48-2.41)		520/1981		4/13	1.02 (0.29-3.64)		1.06 (0.49-2.31)		0/6					4/7	2.60 (0.63-10.69)
8553110: TAILOR, MADE-TO-MEASURE GARMENTS (GARMENT & FABRIC; RET. TRADE)	1929/1988		8/6	1.49 (0.43-5.13)		1.18 (0.55-2.54)		2/1	21.51 (0.02-30725.44)				6/5	1.23 (0.33-4.51)		1.09 (0.50-2.38)		1400/1988		5/6	1.33 (0.34-5.17)		1.12 (0.50-2.48)		2/1	24.83 (0.03-22154.34)				3/5	0.90 (0.19-4.14)		0.99 (0.43-2.26)		521/1988		3/6	1.86 (0.40-8.62)		1.27 (0.56-2.91)		0/1					3/5	1.96 (0.42-9.11)
8561: SHOEMAKING AND REPAIRING OCCUPATIONS	1919/1976		18/18	0.93 (0.45-1.93)		0.96 (0.54-1.72)		7/13	0.47 (0.17-1.29)		0.70 (0.35-1.42)		11/5	2.03 (0.66-6.21)		1.37 (0.66-2.87)		1390/1976		15/18	1.14 (0.53-2.44)		1.09 (0.60-1.99)		6/13	0.59 (0.20-1.71)		0.80 (0.39-1.64)		9/5	2.43 (0.77-7.69)		1.48 (0.70-3.11)		521/1976		3/18	0.50 (0.14-1.78)		0.82 (0.38-1.77)		1/13	0.22 (0.03-1.76)		0.84 (0.35-2.05)		2/5	1.18 (0.22-6.35)
8562: UPHOLSTERERS	1921/1982		16/12	1.18 (0.48-2.88)		1.10 (0.57-2.13)		11/9	1.04 (0.37-2.96)		1.03 (0.50-2.10)		5/3	1.61 (0.28-9.13)		1.14 (0.48-2.67)		1392/1982		13/12	1.35 (0.53-3.45)		1.18 (0.60-2.33)		9/9	1.21 (0.41-3.58)		1.11 (0.53-2.29)		4/3	1.80 (0.29-11.18)		1.17 (0.49-2.77)		521/1982		3/12	0.80 (0.21-3.09)		0.98 (0.44-2.17)		2/9	0.66 (0.13-3.36)		0.98 (0.42-2.28)		1/3	1.27 (0.11-14.50)
8562110: UPHOLSTERER, ALL AROUND (FURN.)	1927/1988		10/6	1.58 (0.47-5.29)		1.21 (0.57-2.59)		5/3	1.55 (0.29-8.25)		1.13 (0.49-2.64)		5/3	1.62 (0.28-9.15)		1.14 (0.48-2.67)		1397/1988		8/6	1.75 (0.49-6.20)		1.25 (0.58-2.71)		4/3	1.70 (0.30-9.73)		1.16 (0.49-2.73)		4/3	1.80 (0.29-11.19)		1.17 (0.49-2.77)		522/1988		2/6	1.21 (0.22-6.76)		1.12 (0.48-2.62)		1/3	1.14 (0.10-12.91)				1/3	1.28 (0.11-14.56)
8563: SEWING MACHINE OPERATORS, TEXTILE AND SIMILAR MATERIALS	1928/1985		9/9	1.06 (0.36-3.10)		1.04 (0.50-2.14)		6/5	2.23 (0.44-11.38)		1.25 (0.54-2.90)		3/4	0.50 (0.10-2.36)		0.83 (0.36-1.90)		1397/1985		8/9	1.41 (0.47-4.27)		1.18 (0.56-2.45)		5/5	2.83 (0.53-15.18)		1.33 (0.57-3.10)		3/4	0.73 (0.15-3.52)		0.93 (0.41-2.15)		523/1985		1/9	0.38 (0.04-3.24)		0.91 (0.37-2.21)		1/5	1.14 (0.10-12.72)		1.14 (0.46-2.83)		0/4
8563114: SEWING-MACHINE OPERATOR (ANY IND.)	1930/1986		7/8	0.88 (0.27-2.90)		0.96 (0.45-2.05)		5/4	3.15 (0.37-26.77)		1.24 (0.51-3.02)		2/4	0.30 (0.05-1.77)		0.76 (0.32-1.80)		1399/1986		6/8	1.09 (0.32-3.77)		1.05 (0.48-2.26)		4/4	3.68 (0.41-32.81)		1.27 (0.52-3.12)		2/4	0.43 (0.07-2.58)		0.84 (0.36-1.99)		523/1986		1/8	0.44 (0.05-3.85)		0.93 (0.38-2.28)		1/4	2.13 (0.13-33.92)		1.22 (0.48-3.08)		0/4
8568: OCCUPATIONS IN LABOURING AND OTHER ELEMENTAL WORK: FABRICATING, ASSEMBLING AND REPAIRING, TEXTILE, FUR AND LEATHER PRODUCTS	1915/1982		22/12	1.44 (0.67-3.08)		1.26 (0.69-2.30)		19/11	1.38 (0.62-3.10)		1.22 (0.65-2.28)		3/1	1.94 (0.19-20.06)				1390/1982		15/12	1.40 (0.61-3.18)		1.23 (0.65-2.30)		13/11	1.35 (0.56-3.22)		1.20 (0.62-2.29)		2/1	1.88 (0.16-22.56)				517/1982		7/12	1.51 (0.56-4.06)		1.28 (0.64-2.57)		6/11	1.45 (0.51-4.15)		1.27 (0.62-2.61)		1/1	2.11 (0.12-35.98)
8568299: MISCELLANEOUS OCCUPATIONS IN LABOURING AND OTHER ELEMENTAL WORK, TEXTILE, FUR AND LEATHER PRODUCTS	1929/1989		8/5	1.02 (0.29-3.59)		1.02 (0.47-2.21)		7/4	1.24 (0.30-5.09)		1.08 (0.48-2.43)		1/1	0.46 (0.03-7.50)				1400/1989		5/5	0.91 (0.23-3.62)		0.98 (0.44-2.19)		4/4	1.01 (0.21-4.84)		1.02 (0.45-2.35)		1/1	0.66 (0.04-10.81)				521/1989		3/5	1.21 (0.26-5.78)		1.12 (0.49-2.58)		3/4	1.66 (0.31-8.86)		1.25 (0.54-2.92)		0/1
8569: FABRICATING, ASSEMBLING AND REPAIRING OCCUPATIONS: TEXTILE, FUR AND LEATHER PRODUCTS, N.E.C.	1931/1987		6/7	0.72 (0.21-2.48)		0.89 (0.41-1.92)		4/4	1.11 (0.19-6.50)		1.04 (0.44-2.45)		2/3	0.45 (0.07-2.81)		0.85 (0.36-2.01)		1400/1987		5/7	0.83 (0.22-3.05)		0.95 (0.43-2.07)		3/4	1.05 (0.16-6.81)		1.03 (0.43-2.46)		2/3	0.69 (0.11-4.34)		0.94 (0.40-2.24)		523/1987		1/7	0.46 (0.05-4.03)		0.94 (0.38-2.30)		1/4	1.33 (0.12-15.18)		1.16 (0.47-2.89)		0/3
857: FABRICATING, ASSEMBLING AND REPAIRING OCCUPATIONS, RUBBER, PLASTIC AND RELATED PRODUCTS	1898/1965		39/29	1.22 (0.70-2.13)		1.17 (0.72-1.89)		29/25	1.05 (0.57-1.93)		1.04 (0.62-1.75)		10/4	2.36 (0.61-9.16)		1.36 (0.61-3.00)		1374/1965		31/29	1.35 (0.75-2.41)		1.25 (0.76-2.07)		21/25	1.04 (0.54-2.02)		1.04 (0.60-1.80)		10/4	3.29 (0.84-12.95)		1.53 (0.69-3.39)		516/1965		8/29	0.93 (0.40-2.13)		0.99 (0.52-1.87)		8/25	1.07 (0.45-2.51)		1.10 (0.58-2.09)		0/4
8573: MOULDING OCCUPATIONS, RUBBER, PLASTIC AND RELATED PRODUCTS	1922/1982		15/12	0.90 (0.39-2.06)		0.95 (0.50-1.78)		11/10	0.79 (0.32-1.97)		0.89 (0.46-1.73)		4/2	1.72 (0.18-16.14)		1.11 (0.45-2.72)		1393/1982		12/12	0.98 (0.41-2.36)		1.00 (0.52-1.92)		8/10	0.77 (0.28-2.08)		0.89 (0.44-1.79)		4/2	2.45 (0.26-22.84)		1.18 (0.48-2.91)		521/1982		3/12	0.68 (0.18-2.53)		0.92 (0.42-2.02)		3/10	0.85 (0.22-3.19)		1.03 (0.47-2.26)		0/2
8579: FABRICATING, ASSEMBLING AND REPAIRING OCCUPATIONS, RUBBER, PLASTIC AND RELATED PRODUCTS, N.E.C.	1923/1985		14/9	1.64 (0.60-4.47)		1.28 (0.64-2.59)		11/8	1.51 (0.49-4.63)		1.21 (0.58-2.52)		3/1	2.26 (0.23-22.37)				1393/1985		12/9	1.94 (0.69-5.46)		1.39 (0.68-2.82)		9/8	1.73 (0.54-5.52)		1.28 (0.60-2.70)		3/1	3.00 (0.30-30.02)				522/1985		2/9	0.90 (0.18-4.59)		1.04 (0.45-2.40)		2/8	1.03 (0.19-5.50)		1.11 (0.48-2.59)		0/1
8579399: OTHER FABRICATING, ASSEMBLING AND REPAIRING OCCUPATIONS, RUBBER, PLASTIC AND RELATED PRODUCTS	1929/1990		8/4	2.18 (0.53-8.93)		1.30 (0.58-2.92)		8/4	2.18 (0.53-8.93)		1.30 (0.58-2.92)		0/0					1398/1990		7/4	2.71 (0.64-11.50)		1.39 (0.62-3.13)		7/4	2.71 (0.64-11.50)		1.40 (0.62-3.14)		0/0					523/1990		1/4	1.01 (0.10-10.10)		1.08 (0.44-2.65)		1/4	1.01 (0.10-10.10)		1.12 (0.45-2.76)		0/0
858: MECHANICS AND REPAIRMEN, N.E.C.	1782/1811		155/183	0.82 (0.64-1.06)		0.83 (0.65-1.06)		63/64	1.07 (0.72-1.60)		1.06 (0.73-1.55)		92/119	0.70 (0.51-0.96)*		0.73 (0.54-0.98)*		1299/1811		106/183	0.80 (0.61-1.06)		0.82 (0.63-1.07)		43/64	1.05 (0.68-1.64)		1.05 (0.70-1.57)		63/119	0.69 (0.49-0.97)*		0.72 (0.52-0.99)*		476/1811		48/183	0.85 (0.59-1.22)		0.88 (0.63-1.23)		19/64	1.06 (0.60-1.88)		1.08 (0.66-1.77)		29/119	0.75 (0.48-1.17)
8580: FOREMEN: MECHANICS AND REPAIRMEN, N.E.C.	1911/1963		26/31	0.73 (0.41-1.31)		0.80 (0.48-1.32)		10/19	0.45 (0.19-1.03)		0.63 (0.33-1.19)		16/12	1.22 (0.52-2.86)		1.13 (0.59-2.14)		1388/1963		17/31	0.66 (0.34-1.27)		0.75 (0.44-1.30)		6/19	0.37 (0.14-0.98)*		0.62 (0.31-1.23)		11/12	1.17 (0.46-2.94)		1.10 (0.56-2.15)		515/1963		9/31	0.92 (0.42-2.04)		0.98 (0.53-1.82)		4/19	0.66 (0.21-2.04)		0.90 (0.43-1.89)		5/12	1.37 (0.45-4.22)
8580114: FOREMAN/WOMAN, INDUSTRIAL, FARM AND CONSTRUCTION MACHINERY MECHANICS AND REPAIRERS (MECH. EQUIP., N.E.C.)	1927/1988		10/6	1.81 (0.58-5.63)		1.30 (0.62-2.73)		4/5	0.78 (0.19-3.11)		0.93 (0.42-2.07)		6/1	25.71 (0.71-929.91)		1.27 (0.49-3.28)		1400/1988		5/6	1.30 (0.36-4.75)		1.11 (0.51-2.44)		1/5	0.29 (0.03-2.58)		0.83 (0.34-2.04)		4/1	24.00 (0.63-917.44)		1.27 (0.49-3.28)		519/1988		5/6	2.99 (0.81-11.09)		1.57 (0.71-3.43)		3/5	1.77 (0.39-8.10)		1.30 (0.57-2.96)		2/1	31.81 (0.73-1387.81)
8580122: FOREMAN/WOMAN, MOTOR VEHICLE MECHANICS AND REPAIRERS (MOTOR VEHICLE)	1926/1978		11/16	0.69 (0.28-1.68)		0.82 (0.42-1.59)		5/7	1.03 (0.26-4.08)		1.02 (0.46-2.27)		6/9	0.52 (0.16-1.66)		0.77 (0.36-1.63)		1398/1978		7/16	0.62 (0.23-1.68)		0.80 (0.40-1.61)		4/7	1.14 (0.26-4.88)		1.06 (0.47-2.39)		3/9	0.37 (0.09-1.53)		0.74 (0.33-1.66)		520/1978		4/16	0.87 (0.27-2.87)		1.00 (0.47-2.12)		1/7	0.76 (0.08-7.06)		1.07 (0.43-2.62)		3/9	0.88 (0.21-3.61)
8581: MOTOR-VEHICLE MECHANICS AND REPAIRMEN	1876/1910		61/84	0.72 (0.49-1.05)		0.75 (0.53-1.07)		25/41	0.68 (0.39-1.20)		0.75 (0.46-1.23)		36/43	0.75 (0.45-1.24)		0.80 (0.51-1.25)		1363/1910		42/84	0.71 (0.47-1.08)		0.75 (0.51-1.10)		17/41	0.65 (0.34-1.23)		0.74 (0.44-1.27)		25/43	0.76 (0.44-1.31)		0.82 (0.50-1.32)		505/1910		19/84	0.75 (0.44-1.29)		0.82 (0.51-1.32)		8/41	0.76 (0.34-1.72)		0.90 (0.48-1.68)		11/43	0.74 (0.36-1.52)
8581110: MOTOR-VEHICLE MECHANIC (MOTOR VEHICLE)	1904/1960		33/34	1.09 (0.62-1.91)		1.07 (0.66-1.74)		17/19	1.03 (0.48-2.21)		1.03 (0.56-1.87)		16/15	1.16 (0.51-2.64)		1.10 (0.59-2.06)		1385/1960		20/34	0.94 (0.50-1.75)		0.96 (0.56-1.63)		12/19	1.02 (0.45-2.33)		1.02 (0.54-1.93)		8/15	0.83 (0.32-2.17)		0.92 (0.46-1.83)		511/1960		13/34	1.46 (0.72-2.97)		1.32 (0.74-2.35)		5/19	1.08 (0.38-3.13)		1.11 (0.54-2.29)		8/15	1.90 (0.72-4.96)
8581113: MOTOR-VEHICLE-MECHANIC APPRENTICE (MOTOR VEHICLE)	1930/1985		7/9	0.64 (0.22-1.84)		0.82 (0.40-1.68)		7/7	0.88 (0.28-2.73)		0.95 (0.45-2.01)		0/2					1400/1985		5/9	0.64 (0.20-2.03)		0.84 (0.40-1.77)		5/7	0.86 (0.25-2.95)		0.96 (0.44-2.07)		0/2					522/1985		2/9	0.66 (0.14-3.22)		0.95 (0.41-2.18)		2/7	0.95 (0.18-4.85)		1.08 (0.47-2.52)		0/2
8581118: INDUSTRIAL-TRUCK MECHANIC (MECH. EQUIP., N.E.C.)	1934/1983		3/11	0.20 (0.05-0.79)*		0.59 (0.26-1.31)		1/4	0.39 (0.04-4.22)		0.88 (0.36-2.19)		2/7	0.15 (0.03-0.80)*		0.62 (0.27-1.45)		1403/1983		2/11	0.19 (0.04-0.93)*		0.64 (0.28-1.49)		0/4					2/7	0.21 (0.04-1.13)		0.69 (0.29-1.60)		523/1983		1/11	0.22 (0.03-1.81)		0.82 (0.34-2.00)		1/4	0.97 (0.08-11.36)		1.11 (0.45-2.77)		0/7
8581142: BODY REPAIRER (MOTOR VEHICLE)	1926/1976		11/18	0.57 (0.25-1.34)		0.73 (0.39-1.39)		1/7	0.21 (0.02-1.89)		0.78 (0.32-1.92)		10/11	0.73 (0.28-1.89)		0.86 (0.43-1.70)		1396/1976		9/18	0.70 (0.29-1.71)		0.83 (0.43-1.61)		1/7	0.31 (0.03-2.86)		0.85 (0.35-2.08)		8/11	0.88 (0.32-2.37)		0.95 (0.47-1.91)		522/1976		2/18	0.31 (0.06-1.45)		0.76 (0.33-1.74)		0/7					2/11	0.43 (0.09-2.15)
8582: AIRCRAFT MECHANICS AND REPAIRMEN	1936/1976		1/18	0.09 (0.01-0.67)*		0.64 (0.27-1.56)		0/6					1/12	0.14 (0.02-1.10)		0.71 (0.29-1.72)		1405/1976		0/18					0/6					0/12					523/1976		1/18	0.29 (0.04-2.22)		0.85 (0.35-2.06)		0/6					1/12	0.42 (0.05-3.40)
8582110: AIRCRAFT MECHANIC (AIR & SPACE-CRAFT)	1937/1979		0/15					0/5					0/10					1405/1979		0/15					0/5					0/10					524/1979		0/15					0/5					0/10
8583: RAIL TRANSPORT EQUIPMENT MECHANICS AND REPAIRMEN	1926/1986		11/8	1.59 (0.53-4.76)		1.24 (0.60-2.58)		6/3	2.16 (0.41-11.31)		1.24 (0.53-2.87)		5/5	1.22 (0.28-5.33)		1.07 (0.47-2.43)		1397/1986		8/8	1.62 (0.51-5.18)		1.24 (0.59-2.62)		4/3	2.00 (0.35-11.56)		1.20 (0.51-2.84)		4/5	1.38 (0.29-6.50)		1.12 (0.49-2.56)		521/1986		3/8	1.58 (0.37-6.85)		1.22 (0.54-2.76)		2/3	2.74 (0.37-20.35)		1.35 (0.56-3.26)		1/5	0.86 (0.09-8.49)
8583110: CAR REPAIRER (RAIL. ROLLING STOCK)	1930/1988		7/6	1.21 (0.33-4.35)		1.08 (0.50-2.36)		5/2	1.52 (0.28-8.32)		1.12 (0.48-2.63)		2/4	0.84 (0.11-6.54)		0.98 (0.41-2.38)		1401/1988		4/6	0.94 (0.22-3.98)		1.00 (0.44-2.24)		3/2	1.25 (0.20-7.93)		1.07 (0.45-2.56)		1/4	0.57 (0.05-6.95)		0.95 (0.38-2.37)		521/1988		3/6	1.96 (0.42-9.12)		1.29 (0.56-2.95)		2/2	2.38 (0.32-17.78)				1/4	1.52 (0.13-17.57)
8584: INDUSTRIAL, FARM AND CONSTRUCTION MACHINERY MECHANICS AND REPAIRMEN	1874/1932		63/62	0.93 (0.62-1.39)		0.94 (0.65-1.36)		31/28	1.02 (0.57-1.83)		1.02 (0.62-1.68)		32/34	0.86 (0.50-1.47)		0.89 (0.56-1.43)		1363/1932		42/62	0.89 (0.57-1.38)		0.91 (0.61-1.36)		21/28	1.02 (0.54-1.92)		1.02 (0.60-1.74)		21/34	0.80 (0.44-1.45)		0.85 (0.51-1.42)		503/1932		21/62	1.02 (0.59-1.76)		1.04 (0.65-1.67)		10/28	1.03 (0.46-2.30)		1.07 (0.58-2.00)		11/34	1.02 (0.49-2.10)
8584112: HEAVY-DUTY-EQUIPMENT MECHANIC (MECH. EQUIP., N.E.C.; MOTOR VEHICLE)	1927/1987		10/7	2.08 (0.62-6.99)		1.35 (0.63-2.89)		6/2	2.26 (0.42-12.29)		1.24 (0.53-2.90)		4/5	1.90 (0.33-10.92)		1.18 (0.50-2.77)		1397/1987		8/7	2.32 (0.66-8.10)		1.39 (0.64-3.02)		4/2	2.06 (0.34-12.43)		1.21 (0.51-2.86)		4/5	2.63 (0.46-14.82)		1.29 (0.55-3.03)		522/1987		2/7	1.49 (0.26-8.47)		1.17 (0.50-2.76)		2/2	2.80 (0.37-21.22)				0/5
8584122: MILLWRIGHT (MECH. EQUIP., N.E.C.)	1909/1964		28/30	0.70 (0.40-1.22)		0.77 (0.47-1.25)		10/13	0.68 (0.27-1.74)		0.83 (0.42-1.63)		18/17	0.71 (0.35-1.41)		0.80 (0.45-1.41)		1387/1964		18/30	0.67 (0.36-1.25)		0.76 (0.45-1.28)		7/13	0.79 (0.29-2.16)		0.90 (0.45-1.83)		11/17	0.61 (0.28-1.35)		0.75 (0.41-1.39)		514/1964		10/30	0.76 (0.35-1.66)		0.87 (0.48-1.61)		3/13	0.47 (0.10-2.19)		0.88 (0.39-2.02)		7/17	0.93 (0.37-2.29)
8585: BUSINESS AND COMMERCIAL MACHINE MECHANICS AND REPAIRMEN	1933/1986		4/8	0.89 (0.23-3.49)		0.97 (0.44-2.16)		3/4	3.67 (0.43-31.54)		1.27 (0.52-3.09)		1/4	0.22 (0.02-2.15)		0.80 (0.33-1.97)		1402/1986		3/8	0.93 (0.21-4.09)		0.99 (0.44-2.25)		2/4	3.59 (0.36-35.56)		1.25 (0.51-3.08)		1/4	0.30 (0.03-2.86)		0.85 (0.34-2.08)		523/1986		1/8	0.88 (0.10-7.77)		1.05 (0.43-2.57)		1/4	4.38 (0.29-66.55)		1.33 (0.53-3.35)		0/4
8586: INSPECTING AND TESTING OCCUPATIONS, EQUIPMENT REPAIR, N.E.C.	1932/1980		5/14	0.46 (0.15-1.38)		0.71 (0.34-1.48)		1/4	0.39 (0.04-4.04)		0.88 (0.36-2.18)		4/10	0.48 (0.14-1.67)		0.76 (0.35-1.65)		1400/1980		5/14	0.65 (0.22-1.95)		0.83 (0.40-1.74)		1/4	0.51 (0.05-5.25)		0.93 (0.38-2.29)		4/10	0.69 (0.20-2.44)		0.89 (0.41-1.92)		524/1980		0/14					0/4					0/10
8589: OTHER MECHANICS AND REPAIRMEN, N.E.C.	1926/1983		11/11	0.76 (0.32-1.79)		0.86 (0.45-1.64)		7/7	0.69 (0.24-2.05)		0.86 (0.41-1.77)		4/4	0.88 (0.21-3.58)		0.97 (0.43-2.16)		1401/1983		4/11	0.39 (0.12-1.26)		0.69 (0.32-1.46)		2/7	0.28 (0.06-1.39)		0.72 (0.31-1.67)		2/4	0.63 (0.11-3.53)		0.91 (0.39-2.14)		517/1983		7/11	1.59 (0.60-4.22)		1.32 (0.66-2.63)		5/7	1.64 (0.50-5.35)		1.32 (0.62-2.81)		2/4	1.46 (0.26-8.13)
859: OTHER PRODUCT FABRICATING, ASSEMBLING AND REPAIRING OCCUPATIONS	1843/1911		94/83	1.14 (0.81-1.61)		1.13 (0.81-1.56)		66/52	1.37 (0.88-2.12)		1.30 (0.87-1.94)		28/31	0.85 (0.49-1.48)		0.89 (0.55-1.44)		1332/1911		73/83	1.29 (0.90-1.86)		1.25 (0.89-1.77)		51/52	1.51 (0.95-2.40)		1.41 (0.93-2.14)		22/31	1.01 (0.57-1.82)		1.02 (0.62-1.68)		503/1911		21/83	0.84 (0.50-1.41)		0.89 (0.56-1.40)		15/52	1.07 (0.57-2.01)		1.09 (0.64-1.85)		6/31	0.55 (0.22-1.36)
8590: FOREMEN: PRODUCT FABRICATING, ASSEMBLING AND REPAIRING OCCUPATIONS, N.E.C.	1932/1989		5/5	0.72 (0.20-2.58)		0.90 (0.41-1.95)		3/2	0.87 (0.14-5.50)		0.98 (0.41-2.34)		2/3	0.60 (0.10-3.66)		0.90 (0.38-2.14)		1402/1989		3/5	0.62 (0.14-2.66)		0.87 (0.39-1.97)		2/2	0.81 (0.11-6.04)				1/3	0.44 (0.05-4.30)				522/1989		2/5	1.01 (0.19-5.34)		1.07 (0.46-2.49)		1/2	1.08 (0.09-12.61)				1/3	0.98 (0.10-9.54)
8591: JEWELLERY AND SILVERWARE FABRICATING, ASSEMBLING AND REPAIRING OCCUPATIONS	1928/1987		9/7	1.22 (0.42-3.60)		1.11 (0.53-2.28)		4/1	3.04 (0.31-30.21)		1.20 (0.49-2.96)		5/6	0.86 (0.23-3.17)		0.96 (0.44-2.10)		1396/1987		9/7	1.85 (0.62-5.49)		1.33 (0.64-2.76)		4/1	4.26 (0.42-43.29)		1.28 (0.52-3.15)		5/6	1.36 (0.37-5.00)		1.14 (0.52-2.49)		524/1987		0/7					0/1					0/6
8591122: JEWELLER (JEWELLERY & PRECIOUS METAL PROD.)	1930/1990		7/4	1.59 (0.41-6.25)		1.18 (0.53-2.63)		3/0					4/4	0.90 (0.19-4.23)		0.98 (0.43-2.25)		1398/1990		7/4	2.44 (0.62-9.62)		1.37 (0.62-3.04)		3/0					4/4	1.44 (0.31-6.74)		1.13 (0.49-2.59)		524/1990		0/4					0/0					0/4
8592: MARINE CRAFT FABRICATING, ASSEMBLING AND REPAIRING OCCUPATIONS	1930/1981		7/13	0.75 (0.26-2.14)		0.88 (0.43-1.81)		3/9	0.51 (0.10-2.54)		0.84 (0.37-1.95)		4/4	1.00 (0.25-4.08)		1.01 (0.45-2.26)		1399/1981		6/13	0.92 (0.31-2.80)		0.98 (0.47-2.04)		3/9	0.73 (0.14-3.69)		0.94 (0.41-2.17)		3/4	1.12 (0.25-5.09)		1.06 (0.46-2.40)		523/1981		1/13	0.36 (0.04-2.91)		0.89 (0.37-2.17)		0/9					1/4	0.78 (0.08-7.10)
8593: PAPER PRODUCT FABRICATING AND ASSEMBLING OCCUPATIONS	1925/1979		12/15	0.87 (0.37-2.06)		0.93 (0.49-1.78)		8/11	0.89 (0.30-2.64)		0.96 (0.46-1.98)		4/4	0.84 (0.20-3.44)		0.95 (0.43-2.14)		1396/1979		9/15	0.96 (0.38-2.42)		0.99 (0.50-1.94)		5/11	0.81 (0.24-2.74)		0.94 (0.44-2.01)		4/4	1.26 (0.30-5.23)		1.10 (0.49-2.46)		521/1979		3/15	0.70 (0.19-2.61)		0.93 (0.42-2.04)		3/11	1.10 (0.27-4.57)		1.13 (0.50-2.53)		0/4
8595: PAINTING AND DECORATING OCCUPATIONS, EXCEPT CONSTRUCTION	1902/1975		35/19	1.86 (0.99-3.51)		1.56 (0.92-2.65)		27/9	2.98 (1.26-6.99)*		1.87 (0.98-3.56)		8/10	0.84 (0.30-2.36)		0.93 (0.45-1.89)		1380/1975		25/19	1.93 (0.99-3.78)		1.58 (0.91-2.74)		19/9	3.00 (1.23-7.35)*		1.85 (0.95-3.57)		6/10	0.94 (0.31-2.86)		0.99 (0.47-2.06)		514/1975		10/19	1.72 (0.75-3.92)		1.42 (0.76-2.67)		8/9	2.89 (1.03-8.13)*		1.77 (0.87-3.61)		2/10	0.65 (0.13-3.16)
8595114: PAINTER (MOTOR VEHICLE)	1932/1989		5/5	0.93 (0.24-3.57)		0.98 (0.45-2.18)		4/2	1.47 (0.26-8.34)		1.11 (0.47-2.61)		1/3	0.38 (0.03-4.47)				1401/1989		4/5	1.13 (0.27-4.68)		1.05 (0.47-2.37)		3/2	1.64 (0.26-10.21)		1.14 (0.48-2.71)		1/3	0.61 (0.05-7.24)				523/1989		1/5	0.55 (0.06-5.04)		0.97 (0.40-2.39)		1/2	1.17 (0.10-13.26)				0/3
8595142: SPRAY PAINTER, FINISH, SMALL (ANY IND.)	1927/1990		10/4	1.79 (0.54-5.95)		1.28 (0.60-2.73)		9/2	2.99 (0.63-14.25)		1.38 (0.60-3.16)		1/2	0.43 (0.04-5.38)				1398/1990		7/4	1.79 (0.50-6.43)		1.26 (0.58-2.74)		6/2	2.80 (0.54-14.41)		1.34 (0.58-3.11)		1/2	0.67 (0.05-8.38)				521/1990		3/4	1.82 (0.40-8.37)		1.27 (0.55-2.89)		3/2	3.46 (0.57-21.13)		1.46 (0.62-3.47)		0/2
8598: OCCUPATIONS IN LABOURING AND OTHER ELEMENTAL WORK: PRODUCT FABRICATING, ASSEMBLING AND REPAIRING, N.E.C.	1925/1987		12/7	2.12 (0.67-6.69)		1.39 (0.66-2.92)		11/7	1.83 (0.57-5.87)		1.30 (0.61-2.75)		1/0					1396/1987		9/7	2.23 (0.67-7.43)		1.39 (0.65-2.98)		9/7	2.10 (0.63-7.03)		1.37 (0.64-2.92)		0/0					521/1987		3/7	1.94 (0.43-8.73)		1.29 (0.57-2.94)		2/7	1.23 (0.22-6.78)		1.16 (0.50-2.72)		1/0
8599: OTHER PRODUCT FABRICATING, ASSEMBLING AND REPAIRING OCCUPATIONS, N.E.C.	1924/1977		13/17	0.57 (0.25-1.28)		0.72 (0.39-1.35)		10/13	0.61 (0.24-1.60)		0.78 (0.40-1.56)		3/4	0.47 (0.10-2.17)		0.81 (0.36-1.85)		1395/1977		10/17	0.63 (0.26-1.50)		0.78 (0.41-1.49)		7/13	0.61 (0.21-1.74)		0.81 (0.39-1.65)		3/4	0.70 (0.15-3.26)		0.92 (0.40-2.10)		521/1977		3/17	0.45 (0.12-1.64)		0.79 (0.36-1.72)		3/13	0.64 (0.17-2.48)		0.93 (0.42-2.07)		0/4
87: CONSTRUCTION TRADES OCCUPATIONS	1555/1618		382/376	1.10 (0.91-1.32)		1.09 (0.91-1.32)		165/155	1.12 (0.86-1.46)		1.11 (0.86-1.44)		217/221	1.08 (0.85-1.37)		1.07 (0.85-1.35)		1133/1618		272/376	1.10 (0.90-1.36)		1.10 (0.90-1.35)		122/155	1.15 (0.87-1.53)		1.14 (0.87-1.50)		150/221	1.07 (0.82-1.38)		1.06 (0.83-1.37)		414/1618		110/376	1.08 (0.83-1.41)		1.08 (0.84-1.40)		43/155	1.06 (0.72-1.55)		1.07 (0.75-1.52)		67/221	1.10 (0.79-1.53)
871: EXCAVATING, GRADING, PAVING AND RELATED OCCUPATIONS	1903/1953		34/41	0.81 (0.49-1.34)		0.85 (0.54-1.33)		17/23	0.71 (0.36-1.40)		0.80 (0.46-1.39)		17/18	0.94 (0.45-1.97)		0.97 (0.54-1.75)		1383/1953		22/41	0.75 (0.42-1.31)		0.81 (0.49-1.32)		11/23	0.66 (0.31-1.43)		0.78 (0.43-1.44)		11/18	0.86 (0.38-1.95)		0.92 (0.49-1.74)		512/1953		12/41	0.95 (0.48-1.88)		0.99 (0.56-1.74)		6/23	0.82 (0.32-2.10)		0.96 (0.49-1.89)		6/18	1.12 (0.42-2.99)
8711: EXCAVATING, GRADING AND RELATED OCCUPATIONS	1923/1976		14/18	0.80 (0.38-1.72)		0.88 (0.48-1.60)		3/8	0.35 (0.09-1.43)		0.72 (0.32-1.60)		11/10	1.22 (0.47-3.15)		1.12 (0.56-2.21)		1396/1976		9/18	0.76 (0.32-1.80)		0.86 (0.45-1.65)		1/8	0.18 (0.02-1.52)		0.76 (0.31-1.85)		8/10	1.28 (0.46-3.57)		1.14 (0.56-2.32)		519/1976		5/18	0.89 (0.31-2.52)		0.99 (0.48-2.02)		2/8	0.67 (0.13-3.44)		0.99 (0.43-2.30)		3/10	1.07 (0.28-4.13)
8711110: HEAVY-DUTY-EQUIPMENT OPERATOR (ANY IND.)	1927/1982		10/12	0.70 (0.29-1.70)		0.83 (0.43-1.60)		2/5	0.38 (0.07-1.99)		0.79 (0.34-1.83)		8/7	0.94 (0.32-2.78)		0.98 (0.47-2.03)		1398/1982		7/12	0.72 (0.27-1.91)		0.86 (0.43-1.71)		1/5	0.29 (0.03-2.55)		0.83 (0.34-2.03)		6/7	1.01 (0.31-3.23)		1.02 (0.48-2.16)		521/1982		3/12	0.66 (0.18-2.44)		0.91 (0.42-1.99)		1/5	0.54 (0.06-4.86)		1.01 (0.41-2.46)		2/7	0.77 (0.15-3.88)
8718: OCCUPATIONS IN LABOURING AND OTHER ELEMENTAL WORK: EXCAVATING, GRADING, AND PAVING	1924/1982		13/12	1.06 (0.45-2.52)		1.04 (0.54-1.99)		10/11	0.79 (0.31-1.98)		0.89 (0.45-1.74)		3/1	16.94 (0.38-760.71)				1397/1982		8/12	0.92 (0.35-2.42)		0.97 (0.48-1.93)		7/11	0.76 (0.28-2.10)		0.89 (0.44-1.80)		1/1	8.22 (0.14-484.02)				519/1982		5/12	1.43 (0.47-4.38)		1.23 (0.59-2.56)		3/11	0.86 (0.22-3.26)		1.03 (0.47-2.27)		2/1	28.40 (0.64-1267.95)
8718118: LABOURER, EXCAVATION (CONSTRUCTION)	1930/1988		7/6	1.33 (0.38-4.65)		1.13 (0.52-2.44)		4/5	0.70 (0.17-2.91)		0.90 (0.40-2.02)		3/1	16.94 (0.38-761.99)				1401/1988		4/6	1.10 (0.27-4.51)		1.05 (0.47-2.34)		3/5	0.75 (0.16-3.46)		0.94 (0.41-2.14)		1/1	8.22 (0.14-484.62)				521/1988		3/6	1.85 (0.40-8.49)		1.27 (0.56-2.90)		1/5	0.61 (0.06-5.61)		1.03 (0.42-2.52)		2/1	28.35 (0.63-1266.84)
873: ELECTRICAL POWER, LIGHTING AND WIRE COMMUNICATIONS EQUIPMENT ERECTING, INSTALLING AND REPAIRING OCCUPATIONS	1852/1924		85/70	1.28 (0.89-1.84)		1.25 (0.89-1.75)		41/28	2.02 (1.12-3.62)*		1.68 (1.02-2.78)*		44/42	0.95 (0.60-1.50)		0.96 (0.63-1.46)		1346/1924		59/70	1.23 (0.83-1.82)		1.20 (0.83-1.73)		29/28	1.96 (1.05-3.65)*		1.63 (0.96-2.76)		30/42	0.90 (0.54-1.49)		0.92 (0.59-1.45)		498/1924		26/70	1.43 (0.88-2.34)		1.35 (0.87-2.10)		12/28	2.20 (1.03-4.71)*		1.72 (0.94-3.13)		14/42	1.08 (0.57-2.06)
8730: FOREMEN/WOMEN: ELECTRICAL POWER, LIGHTING AND WIRE COMMUNICATIONS EQUIPMENT ERECTING, INSTALLING AND REPAIRING OCCUPATIONS	1927/1984		10/10	0.84 (0.34-2.09)		0.92 (0.47-1.79)		4/5	0.63 (0.16-2.52)		0.87 (0.39-1.93)		6/5	1.05 (0.31-3.51)		1.03 (0.48-2.20)		1396/1984		9/10	1.04 (0.41-2.65)		1.03 (0.52-2.03)		4/5	0.87 (0.22-3.52)		0.97 (0.44-2.17)		5/5	1.19 (0.34-4.22)		1.09 (0.50-2.36)		523/1984		1/10	0.33 (0.04-2.59)		0.87 (0.36-2.12)		0/5					1/5	0.68 (0.08-5.90)
8731: ELECTRICAL POWER LINE WORKERS AND RELATED OCCUPATIONS	1931/1990		6/4	1.36 (0.33-5.65)		1.12 (0.50-2.51)		4/3	1.18 (0.21-6.70)		1.05 (0.45-2.48)		2/1	1.78 (0.15-20.85)				1402/1990		3/4	0.94 (0.18-4.81)		1.00 (0.43-2.32)		2/3	0.80 (0.11-5.87)		0.98 (0.41-2.36)		1/1	1.29 (0.08-21.88)				521/1990		3/4	2.55 (0.50-13.07)		1.36 (0.59-3.16)		2/3	2.37 (0.32-17.61)		1.31 (0.54-3.17)		1/1	2.90 (0.17-48.44)
8733: CONSTRUCTION ELECTRICIANS AND REPAIR WORKERS	1890/1953		47/41	1.09 (0.69-1.75)		1.08 (0.71-1.65)		21/19	1.18 (0.59-2.35)		1.12 (0.64-1.97)		26/22	1.03 (0.55-1.93)		1.03 (0.60-1.74)		1374/1953		31/41	1.01 (0.60-1.68)		1.01 (0.64-1.59)		15/19	1.17 (0.55-2.46)		1.11 (0.62-2.02)		16/22	0.89 (0.44-1.79)		0.93 (0.53-1.65)		508/1953		16/41	1.31 (0.70-2.43)		1.24 (0.73-2.10)		6/19	1.23 (0.47-3.24)		1.18 (0.59-2.36)		10/22	1.35 (0.61-3.00)
8733122: ELECTRICIAN (CONSTRUCTION)	1905/1965		32/29	1.02 (0.59-1.79)		1.02 (0.63-1.66)		9/11	0.83 (0.32-2.20)		0.92 (0.46-1.83)		23/18	1.13 (0.57-2.25)		1.09 (0.62-1.92)		1383/1965		22/29	0.99 (0.54-1.81)		1.00 (0.59-1.67)		8/11	1.00 (0.37-2.72)		1.01 (0.50-2.04)		14/18	0.98 (0.46-2.11)		1.00 (0.55-1.83)		514/1965		10/29	1.11 (0.52-2.39)		1.10 (0.60-2.02)		1/11	0.37 (0.04-2.95)		0.93 (0.38-2.25)		9/18	1.46 (0.62-3.44)
8733123: ELECTRICIAN APPRENTICE (CONSTRUCTION)	1920/1981		17/13	1.07 (0.48-2.35)		1.05 (0.57-1.94)		17/13	1.07 (0.48-2.35)		1.05 (0.57-1.93)		0/0					1393/1981		12/13	1.04 (0.44-2.43)		1.03 (0.54-1.96)		12/13	1.04 (0.44-2.43)		1.03 (0.54-1.97)		0/0					519/1981		5/13	1.14 (0.39-3.35)		1.11 (0.54-2.30)		5/13	1.14 (0.39-3.35)		1.14 (0.55-2.35)		0/0
8735: WIRE COMMUNICATIONS AND RELATED EQUIPMENT INSTALLING AND REPAIRING OCCUPATIONS	1909/1974		28/20	1.71 (0.87-3.36)		1.44 (0.83-2.52)		19/12	2.02 (0.84-4.91)		1.48 (0.77-2.86)		9/8	1.32 (0.46-3.78)		1.15 (0.56-2.35)		1383/1974		22/20	1.81 (0.89-3.67)		1.49 (0.84-2.64)		15/12	2.13 (0.85-5.33)		1.51 (0.77-2.96)		7/8	1.42 (0.47-4.32)		1.19 (0.57-2.47)		518/1974		6/20	1.48 (0.55-3.96)		1.27 (0.63-2.54)		4/12	1.79 (0.51-6.22)		1.35 (0.63-2.93)		2/8	1.11 (0.22-5.59)
8735162: TELEPHONE-STATION INSTALLER (TELECOM.)	1926/1988		11/6	2.63 (0.72-9.55)		1.44 (0.66-3.14)		9/3	6.14 (0.82-46.21)		1.43 (0.59-3.46)		2/3	0.78 (0.11-5.71)		0.97 (0.40-2.33)		1397/1988		8/6	2.51 (0.65-9.61)		1.39 (0.63-3.08)		7/3	6.23 (0.80-48.66)		1.44 (0.59-3.48)		1/3	0.53 (0.05-5.99)				521/1988		3/6	3.08 (0.62-15.47)		1.44 (0.62-3.33)		2/3	6.07 (0.57-64.02)		1.46 (0.59-3.61)		1/3	1.54 (0.14-17.46)
8736: INSPECTING AND TESTING OCCUPATIONS: ELECTRICAL POWER, LIGHTING AND WIRE COMMUNICATIONS EQUIPMENT ERECTING, INSTALLING AND REPAIRING	1932/1989		5/5	0.81 (0.22-2.96)		0.94 (0.43-2.05)		4/3	1.24 (0.26-5.88)		1.07 (0.47-2.46)		1/2	0.30 (0.02-3.58)				1402/1989		3/5	0.69 (0.16-3.05)		0.91 (0.40-2.06)		2/3	0.90 (0.14-5.67)		1.00 (0.42-2.37)		1/2	0.41 (0.04-4.88)				522/1989		2/5	1.14 (0.20-6.34)		1.10 (0.47-2.58)		2/3	2.10 (0.32-13.85)		1.30 (0.54-3.10)		0/2
8739: ELECTRICAL POWER, LIGHTING AND WIRE COMMUNICATIONS EQUIPMENT ERECTING, INSTALLING AND REPAIRING OCCUPATIONS, N.E.C.	1933/1980		4/14	0.26 (0.08-0.83)*		0.58 (0.27-1.22)		2/8	0.22 (0.04-1.14)		0.68 (0.29-1.58)		2/6	0.30 (0.06-1.60)		0.74 (0.32-1.73)		1403/1980		2/14	0.18 (0.04-0.84)*		0.62 (0.27-1.41)		1/8	0.16 (0.02-1.39)		0.75 (0.31-1.83)		1/6	0.21 (0.02-1.82)		0.78 (0.32-1.92)		522/1980		2/14	0.43 (0.09-2.02)		0.83 (0.36-1.91)		1/8	0.34 (0.04-2.99)		0.93 (0.38-2.27)		1/6	0.57 (0.07-5.00)
878/879: OTHER CONSTRUCTION TRADES OCCUPATIONS	1648/1709		289/285	1.12 (0.91-1.39)		1.12 (0.91-1.37)		131/125	1.07 (0.80-1.44)		1.07 (0.81-1.41)		158/160	1.17 (0.89-1.54)		1.16 (0.89-1.51)		1195/1709		210/285	1.17 (0.93-1.47)		1.16 (0.93-1.45)		98/125	1.13 (0.82-1.54)		1.12 (0.83-1.50)		112/160	1.21 (0.90-1.63)		1.19 (0.90-1.59)		445/1709		79/285	1.02 (0.76-1.38)		1.03 (0.77-1.37)		33/125	0.96 (0.63-1.47)		0.98 (0.67-1.45)		46/160	1.08 (0.74-1.59)
8780: FOREMEN/WOMEN, OTHER CONSTRUCTION TRADES OCCUPATIONS	1897/1936		40/58	0.74 (0.47-1.17)		0.78 (0.52-1.19)		17/22	0.75 (0.37-1.52)		0.83 (0.47-1.48)		23/36	0.74 (0.41-1.33)		0.80 (0.48-1.33)		1376/1936		29/58	0.75 (0.46-1.24)		0.80 (0.51-1.25)		13/22	0.80 (0.37-1.72)		0.88 (0.48-1.61)		16/36	0.72 (0.37-1.39)		0.80 (0.47-1.39)		513/1936		11/58	0.72 (0.36-1.43)		0.82 (0.47-1.44)		4/22	0.62 (0.20-1.92)		0.88 (0.42-1.84)		7/36	0.78 (0.33-1.86)
8780114: FOREMAN/WOMAN, CARPENTERS AND RELATED WORKERS (CONSTRUCTION)	1933/1988		4/6	1.25 (0.27-5.81)		1.08 (0.47-2.47)		1/1	6.64 (0.05-896.33)				3/5	0.99 (0.19-5.24)		1.01 (0.43-2.35)		1402/1988		3/6	1.31 (0.25-6.79)		1.09 (0.47-2.53)		1/1	9.31 (0.06-1385.18)				2/5	0.93 (0.14-5.95)		1.01 (0.42-2.40)		523/1988		1/6	1.13 (0.12-11.20)		1.10 (0.44-2.70)		0/1					1/5	1.17 (0.12-11.81)
8780134: FOREMAN/WOMAN, LABOURERS AND OTHER ELEMENTAL WORKERS (CONSTRUCTION)	1933/1987		4/7	0.62 (0.16-2.39)		0.86 (0.39-1.89)		0/3					4/4	1.03 (0.22-4.86)		1.02 (0.45-2.34)		1402/1987		3/7	0.63 (0.14-2.77)		0.88 (0.39-2.00)		0/3					3/4	1.07 (0.20-5.67)		1.04 (0.45-2.42)		523/1987		1/7	0.58 (0.07-5.14)		0.98 (0.40-2.40)		0/3					1/4	0.94 (0.10-9.34)
8780146: FOREMAN/WOMAN, PIPE FITTERS, PLUMBERS AND RELATED WORKERS (CONSTRUCTION)	1932/1989		5/5	1.53 (0.35-6.66)		1.15 (0.51-2.61)		4/1	2.96 (0.31-27.81)		1.21 (0.49-2.96)		1/4	0.68 (0.06-7.52)		0.96 (0.39-2.38)		1401/1989		4/5	1.73 (0.37-8.09)		1.19 (0.52-2.72)		3/1	3.10 (0.30-31.61)				1/4	0.98 (0.09-10.88)		1.02 (0.41-2.53)		523/1989		1/5	1.10 (0.11-10.85)		1.09 (0.44-2.69)		1/1	2.69 (0.16-44.22)				0/4
8780162: HOUSING REHABILITATION SPECIALIST (CONSTRUCTION)	1923/1970		14/24	0.57 (0.27-1.21)		0.71 (0.39-1.28)		8/10	0.85 (0.28-2.55)		0.94 (0.45-1.95)		6/14	0.41 (0.14-1.15)		0.66 (0.32-1.35)		1393/1970		12/24	0.69 (0.32-1.51)		0.80 (0.44-1.48)		8/10	1.18 (0.39-3.56)		1.09 (0.52-2.27)		4/14	0.39 (0.12-1.28)		0.69 (0.33-1.48)		522/1970		2/24	0.29 (0.07-1.29)		0.73 (0.32-1.66)		0/10					2/14	0.45 (0.10-2.09)
8780199: MISCELLANEOUS FOREMEN, OTHER CONSTRUCTION WORKERS	1932/1986		5/8	0.81 (0.24-2.69)		0.93 (0.43-1.98)		4/5	1.41 (0.31-6.31)		1.12 (0.49-2.55)		1/3	0.27 (0.03-2.69)				1402/1986		3/8	0.67 (0.16-2.72)		0.89 (0.40-1.99)		3/5	1.46 (0.29-7.32)		1.13 (0.49-2.61)		0/3					522/1986		2/8	1.20 (0.24-6.04)		1.12 (0.48-2.59)		1/5	1.32 (0.14-12.72)		1.17 (0.47-2.87)		1/3	1.00 (0.10-9.83)
8781: CARPENTERS AND RELATED OCCUPATIONS	1888/1944		49/50	1.00 (0.63-1.57)		1.00 (0.66-1.51)		19/22	0.91 (0.45-1.83)		0.94 (0.53-1.67)		30/28	1.06 (0.59-1.90)		1.05 (0.63-1.73)		1369/1944		36/50	1.06 (0.65-1.73)		1.05 (0.68-1.63)		16/22	1.10 (0.53-2.28)		1.07 (0.60-1.93)		20/28	1.03 (0.54-1.95)		1.03 (0.60-1.76)		511/1944		13/50	0.86 (0.44-1.66)		0.92 (0.54-1.60)		3/22	0.48 (0.14-1.68)		0.82 (0.38-1.78)		10/28	1.13 (0.52-2.46)
8781110: CARPENTER (CONSTRUCTION)	1903/1958		34/36	0.98 (0.57-1.67)		0.99 (0.62-1.58)		8/12	0.72 (0.27-1.91)		0.85 (0.43-1.71)		26/24	1.11 (0.59-2.11)		1.08 (0.63-1.85)		1380/1958		25/36	1.04 (0.58-1.85)		1.03 (0.63-1.70)		7/12	0.90 (0.33-2.47)		0.96 (0.48-1.95)		18/24	1.12 (0.56-2.23)		1.09 (0.62-1.91)		515/1958		9/36	0.85 (0.39-1.85)		0.93 (0.51-1.72)		1/12	0.29 (0.04-2.40)		0.89 (0.37-2.18)		8/24	1.11 (0.47-2.64)
8781121: CONCRETE FORMER (CONSTRUCTION)	1929/1989		8/5	1.39 (0.40-4.80)		1.15 (0.53-2.47)		3/4	0.57 (0.11-3.09)		0.88 (0.38-2.05)		5/1	4.04 (0.46-35.63)		1.28 (0.52-3.13)		1400/1989		5/5	1.21 (0.31-4.76)		1.08 (0.49-2.40)		3/4	0.80 (0.15-4.41)		0.97 (0.41-2.26)		2/1	2.28 (0.20-26.24)				521/1989		3/5	1.74 (0.38-7.96)		1.25 (0.55-2.85)		0/4					3/1	7.15 (0.73-69.98)
8781122: CARPENTER HELPER (CONSTRUCTION)	1928/1987		9/7	1.41 (0.46-4.34)		1.17 (0.56-2.45)		9/5	2.38 (0.63-9.06)		1.37 (0.62-3.02)		0/2					1398/1987		7/7	1.62 (0.49-5.31)		1.23 (0.58-2.62)		7/5	2.75 (0.69-11.05)		1.43 (0.64-3.18)		0/2					522/1987		2/7	0.96 (0.18-5.07)		1.05 (0.45-2.46)		2/5	1.59 (0.26-9.70)		1.23 (0.52-2.91)		0/2
8782: BRICK AND STONE MASONS AND TILE SETTERS	1918/1981		19/13	1.23 (0.56-2.68)		1.14 (0.62-2.10)		8/4	1.29 (0.37-4.46)		1.11 (0.52-2.40)		11/9	1.19 (0.44-3.23)		1.10 (0.54-2.21)		1388/1981		17/13	1.60 (0.72-3.57)		1.34 (0.72-2.49)		7/4	1.61 (0.45-5.75)		1.22 (0.56-2.65)		10/9	1.60 (0.57-4.46)		1.27 (0.63-2.58)		522/1981		2/13	0.42 (0.09-1.96)		0.83 (0.36-1.89)		1/4	0.56 (0.06-5.15)		1.01 (0.41-2.49)		1/9	0.34 (0.04-2.85)
8782110: BRICKLAYER (CONSTRUCTION)	1928/1987		9/7	1.02 (0.35-2.96)		1.02 (0.49-2.09)		4/2	1.42 (0.25-8.06)		1.10 (0.47-2.59)		5/5	0.81 (0.21-3.21)		0.94 (0.42-2.09)		1396/1987		9/7	1.50 (0.51-4.38)		1.21 (0.59-2.51)		4/2	2.04 (0.36-11.50)		1.21 (0.52-2.85)		5/5	1.22 (0.30-4.87)		1.09 (0.49-2.42)		524/1987		0/7					0/2					0/5
8782130: TILE SETTER (CONSTRUCTION)	1930/1991		7/3	3.13 (0.59-16.61)		1.36 (0.58-3.16)		2/0					5/3	2.71 (0.48-15.24)		1.29 (0.55-3.03)		1400/1991		5/3	3.27 (0.57-18.71)		1.35 (0.57-3.17)		1/0					4/3	3.30 (0.56-19.50)		1.35 (0.57-3.19)		522/1991		2/3	2.86 (0.37-22.24)		1.30 (0.54-3.16)		1/0					1/3	1.56 (0.13-18.66)
8783: CONCRETE FINISHING AND RELATED OCCUPATIONS	1924/1989		13/5	2.55 (0.88-7.40)		1.55 (0.75-3.19)		7/2	2.63 (0.54-12.86)		1.32 (0.57-3.04)		6/3	2.48 (0.59-10.45)		1.35 (0.60-3.03)		1397/1989		8/5	2.29 (0.72-7.24)		1.43 (0.68-3.02)		4/2	2.20 (0.40-12.16)		1.24 (0.53-2.91)		4/3	2.41 (0.51-11.36)		1.31 (0.57-3.01)		519/1989		5/5	3.15 (0.87-11.39)		1.61 (0.74-3.51)		3/2	3.64 (0.59-22.39)		1.48 (0.62-3.51)		2/3	2.64 (0.42-16.82)
8784: PLASTERERS AND RELATED OCCUPATIONS	1933/1985		4/9	0.25 (0.07-0.89)*		0.60 (0.28-1.32)		0/5					4/4	0.41 (0.09-1.79)		0.77 (0.34-1.74)		1403/1985		2/9	0.17 (0.03-0.87)*		0.63 (0.27-1.47)		0/5					2/4	0.28 (0.05-1.69)		0.76 (0.32-1.81)		522/1985		2/9	0.43 (0.08-2.25)		0.86 (0.37-1.99)		0/5					2/4	0.68 (0.11-4.15)
8785: PAINTERS, PAPERHANGERS AND RELATED OCCUPATIONS	1909/1967		28/27	1.56 (0.82-2.94)		1.37 (0.81-2.34)		12/13	1.36 (0.54-3.41)		1.19 (0.61-2.32)		16/14	1.76 (0.73-4.22)		1.38 (0.72-2.65)		1383/1967		22/27	1.79 (0.92-3.48)		1.50 (0.86-2.60)		11/13	1.80 (0.71-4.58)		1.38 (0.70-2.72)		11/14	1.77 (0.69-4.52)		1.37 (0.69-2.69)		518/1967		6/27	1.04 (0.40-2.72)		1.06 (0.53-2.11)		1/13	0.35 (0.04-2.88)		0.92 (0.38-2.25)		5/14	1.69 (0.54-5.30)
8785110: PAINTER AND DECORATOR (CONSTRUCTION)	1926/1983		11/11	1.64 (0.62-4.35)		1.29 (0.65-2.58)		3/6	1.10 (0.21-5.77)		1.04 (0.45-2.41)		8/5	2.02 (0.59-6.97)		1.33 (0.61-2.86)		1396/1983		9/11	1.97 (0.72-5.42)		1.40 (0.69-2.84)		3/6	1.63 (0.31-8.49)		1.16 (0.50-2.70)		6/5	2.23 (0.61-8.10)		1.36 (0.62-2.98)		522/1983		2/11	0.89 (0.18-4.42)		1.03 (0.45-2.38)		0/6					2/5	1.50 (0.26-8.50)
8785120: PAINTER (CONSTRUCTION)	1924/1982		13/12	1.54 (0.59-3.97)		1.26 (0.64-2.49)		6/5	1.33 (0.35-5.03)		1.12 (0.51-2.46)		7/7	1.78 (0.46-6.93)		1.23 (0.56-2.73)		1395/1982		10/12	1.73 (0.64-4.68)		1.32 (0.66-2.66)		6/5	1.90 (0.50-7.16)		1.28 (0.58-2.81)		4/7	1.49 (0.33-6.77)		1.15 (0.50-2.62)		521/1982		3/12	1.10 (0.28-4.41)		1.09 (0.49-2.44)		0/5					3/7	2.34 (0.47-11.72)
8786: INSULATING OCCUPATIONS, CONSTRUCTION	1932/1989		5/5	0.71 (0.19-2.72)		0.90 (0.41-1.98)		4/0					1/5	0.14 (0.02-1.30)		0.74 (0.30-1.80)		1401/1989		4/5	0.82 (0.20-3.36)		0.95 (0.42-2.13)		4/0					0/5					523/1989		1/5	0.49 (0.05-4.46)		0.95 (0.39-2.34)		0/0					1/5	0.48 (0.05-4.39)
8787: ROOFING, WATERPROOFING AND RELATED OCCUPATIONS	1930/1989		7/5	1.59 (0.41-6.19)		1.19 (0.54-2.63)		3/1	13.25 (0.32-545.52)				4/4	0.89 (0.19-4.12)		0.98 (0.43-2.23)		1399/1989		6/5	2.01 (0.50-8.15)		1.28 (0.57-2.85)		3/1	20.43 (0.51-823.48)				3/4	0.98 (0.19-5.04)		1.02 (0.44-2.36)		523/1989		1/5	0.70 (0.07-6.78)		1.02 (0.41-2.50)		0/1					1/4	0.70 (0.07-6.93)
8791: PIPEFITTING, PLUMBING AND RELATED OCCUPATIONS, N.E.C.	1886/1954		51/40	1.68 (1.01-2.79)*		1.51 (0.96-2.37)		28/19	1.76 (0.89-3.48)		1.47 (0.84-2.57)		23/21	1.58 (0.74-3.37)		1.34 (0.74-2.44)		1369/1954		36/40	1.66 (0.96-2.87)		1.48 (0.92-2.39)		19/19	1.67 (0.80-3.48)		1.40 (0.78-2.53)		17/21	1.62 (0.73-3.63)		1.35 (0.73-2.52)		509/1954		15/40	1.77 (0.91-3.45)		1.52 (0.87-2.63)		9/19	2.00 (0.83-4.79)		1.56 (0.81-2.99)		6/21	1.48 (0.54-4.09)
8791110: PIPE FITTER (CONSTRUCTION)	1928/1985		9/9	1.19 (0.40-3.56)		1.09 (0.52-2.27)		4/3	1.96 (0.30-12.79)		1.17 (0.49-2.79)		5/6	0.89 (0.22-3.52)		0.97 (0.44-2.16)		1398/1985		7/9	1.29 (0.40-4.12)		1.13 (0.53-2.38)		2/3	1.38 (0.16-11.52)		1.08 (0.44-2.64)		5/6	1.29 (0.32-5.17)		1.11 (0.50-2.47)		522/1985		2/9	0.94 (0.18-4.85)		1.05 (0.45-2.43)		2/3	3.66 (0.41-32.37)		1.39 (0.57-3.39)		0/6
8791114: PLUMBER (CONSTRUCTION)	1917/1975		20/19	1.28 (0.62-2.65)		1.18 (0.66-2.12)		7/8	0.85 (0.29-2.46)		0.93 (0.45-1.92)		13/11	1.83 (0.66-5.04)		1.35 (0.67-2.73)		1392/1975		13/19	1.17 (0.52-2.60)		1.11 (0.59-2.06)		3/8	0.51 (0.13-2.00)		0.81 (0.36-1.80)		10/11	2.00 (0.69-5.80)		1.39 (0.68-2.87)		517/1975		7/19	1.57 (0.61-4.03)		1.32 (0.67-2.60)		4/8	1.75 (0.50-6.09)		1.34 (0.62-2.90)		3/11	1.45 (0.35-5.93)
8791115: PLUMBER APPRENTICE (CONSTRUCTION)	1918/1981		19/13	2.21 (0.88-5.55)		1.53 (0.78-3.00)		18/12	2.44 (0.91-6.54)		1.57 (0.78-3.15)		1/1	0.89 (0.05-15.79)				1390/1981		15/13	2.44 (0.93-6.36)		1.59 (0.80-3.16)		14/12	2.66 (0.96-7.41)		1.62 (0.80-3.29)		1/1	1.19 (0.06-22.18)				520/1981		4/13	1.68 (0.47-5.96)		1.28 (0.59-2.78)		4/12	1.94 (0.52-7.18)		1.38 (0.63-3.02)		0/1
8793: STRUCTURAL-METAL ERECTORS	1920/1971		17/23	0.69 (0.35-1.36)		0.78 (0.45-1.36)		8/14	0.47 (0.19-1.20)		0.68 (0.35-1.33)		9/9	1.08 (0.39-2.97)		1.05 (0.52-2.12)		1397/1971		8/23	0.47 (0.20-1.09)		0.65 (0.34-1.24)		4/14	0.32 (0.10-1.04)		0.64 (0.30-1.36)		4/9	0.75 (0.21-2.60)		0.91 (0.42-1.97)		515/1971		9/23	1.16 (0.51-2.64)		1.13 (0.60-2.12)		4/14	0.85 (0.27-2.70)		1.01 (0.48-2.13)		5/9	1.68 (0.51-5.56)
8793114: STRUCTURAL-STEEL ERECTOR (CONSTRUCTION)	1928/1985		9/9	1.07 (0.39-2.94)		1.04 (0.52-2.11)		4/4	1.15 (0.25-5.28)		1.05 (0.46-2.40)		5/5	1.01 (0.26-3.89)		1.02 (0.46-2.24)		1401/1985		4/9	0.72 (0.20-2.50)		0.89 (0.41-1.93)		2/4	0.77 (0.12-4.82)		0.97 (0.41-2.29)		2/5	0.66 (0.12-3.70)		0.92 (0.39-2.17)		519/1985		5/9	1.73 (0.53-5.66)		1.31 (0.62-2.80)		2/4	2.11 (0.35-12.90)		1.31 (0.55-3.10)		3/5	1.50 (0.32-7.10)
8796: INSPECTING AND TESTING OCCUPATIONS, CONSTRUCTION, EXCEPT ELECTRICAL	1932/1988		5/6	1.21 (0.32-4.58)		1.08 (0.49-2.38)		3/2	2.69 (0.28-25.73)		1.19 (0.48-2.91)		2/4	0.67 (0.11-4.17)		0.93 (0.39-2.20)		1402/1988		3/6	1.02 (0.22-4.65)		1.02 (0.45-2.33)		2/2	2.47 (0.22-27.19)				1/4	0.48 (0.05-4.80)		0.92 (0.37-2.26)		522/1988		2/6	1.71 (0.30-9.65)		1.21 (0.52-2.85)		1/2	3.34 (0.20-55.06)				1/4	1.13 (0.11-11.47)
8798: OCCUPATIONS IN LABOURING AND OTHER ELEMENTAL WORK, OTHER CONSTRUCTION TRADES	1875/1933		62/61	1.00 (0.66-1.50)		1.00 (0.69-1.46)		51/52	0.95 (0.61-1.48)		0.96 (0.65-1.44)		11/9	1.27 (0.46-3.52)		1.13 (0.56-2.29)		1359/1933		46/61	1.05 (0.68-1.63)		1.05 (0.70-1.56)		38/52	1.00 (0.63-1.61)		1.01 (0.66-1.55)		8/9	1.34 (0.45-4.00)		1.16 (0.56-2.40)		508/1933		16/61	0.88 (0.48-1.59)		0.93 (0.56-1.55)		13/52	0.84 (0.44-1.62)		0.92 (0.54-1.59)		3/9	1.09 (0.27-4.45)
8798114: CONSTRUCTION LABOURER (CONSTRUCTION)	1876/1933		61/61	0.98 (0.65-1.48)		0.98 (0.67-1.44)		50/52	0.93 (0.60-1.45)		0.95 (0.63-1.42)		11/9	1.26 (0.46-3.51)		1.13 (0.56-2.29)		1360/1933		45/61	1.02 (0.66-1.59)		1.02 (0.68-1.53)		37/52	0.98 (0.61-1.57)		0.99 (0.64-1.51)		8/9	1.34 (0.45-4.00)		1.16 (0.56-2.40)		508/1933		16/61	0.88 (0.48-1.60)		0.93 (0.56-1.55)		13/52	0.84 (0.44-1.62)		0.93 (0.54-1.59)		3/9	1.09 (0.27-4.45)
8799: OTHER CONSTRUCTION TRADES OCCUPATIONS, N.E.C.	1877/1948		60/46	1.77 (1.09-2.88)*		1.59 (1.03-2.46)*		36/26	1.60 (0.87-2.95)		1.41 (0.84-2.37)		24/20	2.09 (0.95-4.58)		1.58 (0.85-2.91)		1364/1948		41/46	1.70 (1.01-2.85)*		1.52 (0.96-2.40)		24/26	1.48 (0.77-2.85)		1.32 (0.77-2.28)		17/20	2.10 (0.91-4.82)		1.56 (0.82-2.93)		505/1948		19/46	1.96 (1.05-3.64)*		1.66 (0.98-2.80)		12/26	1.91 (0.88-4.12)		1.57 (0.85-2.87)		7/20	2.02 (0.74-5.56)
8799194: MAINTENANCE WORKER, BUILDING (ANY IND.)	1916/1976		21/18	1.54 (0.69-3.43)		1.30 (0.70-2.43)		14/9	1.51 (0.57-4.02)		1.24 (0.62-2.48)		7/9	1.60 (0.40-6.44)		1.18 (0.53-2.63)		1391/1976		14/18	1.49 (0.63-3.51)		1.26 (0.66-2.41)		10/9	1.54 (0.55-4.36)		1.25 (0.61-2.54)		4/9	1.38 (0.30-6.32)		1.12 (0.49-2.56)		517/1976		7/18	1.67 (0.60-4.61)		1.34 (0.66-2.71)		4/9	1.45 (0.40-5.25)		1.25 (0.57-2.72)		3/9	2.13 (0.40-11.38)
8799278: CONSTRUCTION HELPER (CONSTRUCTION)	1928/1990		9/4	2.92 (0.62-13.72)		1.38 (0.60-3.15)		8/4	2.40 (0.50-11.48)		1.29 (0.56-2.97)		1/0					1400/1990		5/4	2.27 (0.43-11.93)		1.25 (0.54-2.92)		4/4	1.66 (0.30-9.26)		1.16 (0.49-2.71)		1/0					520/1990		4/4	4.53 (0.81-25.25)		1.55 (0.66-3.62)		4/4	4.38 (0.78-24.62)		1.58 (0.67-3.71)		0/0
91: TRANSPORT EQUIPMENT OPERATING OCCUPATIONS	1655/1724		282/270	1.08 (0.88-1.34)		1.08 (0.88-1.33)		117/127	1.03 (0.76-1.39)		1.03 (0.77-1.37)		165/143	1.13 (0.87-1.48)		1.12 (0.87-1.45)		1199/1724		206/270	1.13 (0.91-1.42)		1.13 (0.91-1.40)		91/127	1.15 (0.84-1.58)		1.14 (0.84-1.54)		115/143	1.12 (0.84-1.50)		1.11 (0.84-1.47)		448/1724		76/270	0.99 (0.74-1.33)		1.00 (0.75-1.32)		26/127	0.78 (0.49-1.23)		0.83 (0.55-1.26)		50/143	1.16 (0.80-1.67)
911: AIR TRANSPORT OPERATING OPERATIONS	1922/1974		15/20	0.62 (0.30-1.30)		0.74 (0.41-1.34)		11/9	1.34 (0.50-3.60)		1.16 (0.58-2.34)		4/11	0.22 (0.06-0.74)*		0.56 (0.26-1.20)		1392/1974		13/20	0.75 (0.34-1.62)		0.84 (0.46-1.54)		9/9	1.58 (0.56-4.46)		1.26 (0.62-2.57)		4/11	0.28 (0.08-0.97)*		0.62 (0.29-1.35)		522/1974		2/20	0.32 (0.07-1.41)		0.75 (0.33-1.70)		2/9	0.80 (0.16-3.98)		1.04 (0.45-2.39)		0/11
9111: AIR PILOTS, FLIGHT OFFICERS AND FLIGHT ENGINEERS	1933/1987		4/7	0.42 (0.11-1.61)		0.75 (0.34-1.65)		2/3	0.55 (0.09-3.52)		0.89 (0.37-2.12)		2/4	0.32 (0.05-2.19)		0.80 (0.33-1.92)		1402/1987		3/7	0.41 (0.09-1.82)		0.78 (0.34-1.76)		1/3	0.40 (0.04-4.08)				2/4	0.40 (0.06-2.82)		0.85 (0.35-2.05)		523/1987		1/7	0.44 (0.05-3.79)		0.93 (0.38-2.28)		1/3	0.86 (0.08-8.96)				0/4
9113: AIR TRANSPORT OPERATING SUPPORT OCCUPATIONS	1927/1983		10/11	0.72 (0.28-1.83)		0.85 (0.43-1.67)		8/5	1.58 (0.45-5.55)		1.20 (0.55-2.60)		2/6	0.21 (0.04-1.10)		0.68 (0.29-1.58)		1395/1983		10/11	1.02 (0.40-2.61)		1.02 (0.52-2.01)		8/5	2.29 (0.65-8.15)		1.39 (0.64-3.02)		2/6	0.28 (0.05-1.51)		0.74 (0.32-1.73)		524/1983		0/11					0/5					0/6
913: RAILWAY TRANSPORT OPERATING OCCUPATIONS	1928/1989		9/5	2.02 (0.55-7.39)		1.31 (0.60-2.86)		7/3	4.49 (0.84-23.95)		1.49 (0.64-3.46)		2/2	0.40 (0.05-3.08)				1396/1989		9/5	2.88 (0.79-10.54)		1.49 (0.68-3.26)		7/3	6.39 (1.22-33.45)*		1.65 (0.71-3.84)		2/2	0.54 (0.07-4.18)				524/1989		0/5					0/3					0/2
915: WATER TRANSPORT OPERATING OCCUPATIONS	1923/1971		14/23	0.56 (0.27-1.19)		0.70 (0.39-1.27)		7/18	0.31 (0.12-0.82)*		0.56 (0.28-1.11)		7/5	1.72 (0.47-6.35)		1.23 (0.56-2.69)		1395/1971		10/23	0.58 (0.25-1.31)		0.73 (0.39-1.37)		4/18	0.25 (0.08-0.81)*		0.58 (0.27-1.22)		6/5	2.11 (0.55-8.15)		1.32 (0.60-2.92)		520/1971		4/23	0.55 (0.18-1.68)		0.81 (0.39-1.69)		3/18	0.45 (0.12-1.63)		0.81 (0.37-1.77)		1/5	0.87 (0.09-8.20)
9155: DECK CREW, SHIP	1927/1984		10/10	1.12 (0.40-3.15)		1.07 (0.52-2.17)		7/9	0.72 (0.23-2.21)		0.87 (0.42-1.83)		3/1	17.77 (0.53-590.72)				1399/1984		6/10	0.95 (0.30-3.02)		0.99 (0.47-2.09)		4/9	0.58 (0.16-2.15)		0.84 (0.38-1.84)		2/1	15.15 (0.43-532.42)				520/1984		4/10	1.56 (0.43-5.64)		1.24 (0.57-2.71)		3/9	1.01 (0.25-4.13)		1.09 (0.49-2.45)		1/1	29.49 (0.66-1317.99)
9155122: DECK-HAND (WATER TRANS.)	1929/1986		8/8	1.35 (0.41-4.45)		1.14 (0.53-2.43)		5/7	0.76 (0.20-2.86)		0.92 (0.42-2.02)		3/1	17.78 (0.54-590.53)				1400/1986		5/8	1.16 (0.31-4.33)		1.07 (0.49-2.35)		3/7	0.63 (0.14-2.89)		0.89 (0.39-2.03)		2/1	15.17 (0.43-532.54)				521/1986		3/8	1.90 (0.43-8.49)		1.29 (0.57-2.93)		2/7	1.07 (0.20-5.84)		1.12 (0.48-2.62)		1/1	29.49 (0.66-1316.82)
917: MOTOR TRANSPORT OPERATING OCCUPATIONS	1693/1772		244/222	1.17 (0.94-1.47)		1.16 (0.93-1.45)		97/99	1.12 (0.80-1.56)		1.11 (0.81-1.51)		147/123	1.21 (0.91-1.61)		1.19 (0.91-1.57)		1233/1772		172/222	1.17 (0.92-1.49)		1.16 (0.92-1.47)		73/99	1.19 (0.84-1.70)		1.17 (0.84-1.63)		99/123	1.16 (0.85-1.58)		1.14 (0.85-1.54)		452/1772		72/222	1.18 (0.86-1.61)		1.17 (0.87-1.57)		24/99	0.96 (0.59-1.57)		1.00 (0.64-1.54)		48/123	1.33 (0.91-1.95)
9170: SUPERVISORS, MOTOR TRANSPORT OPERATING OCCUPATIONS	1931/1990		6/4	2.11 (0.51-8.81)		1.28 (0.57-2.88)		3/2	3.31 (0.34-32.02)		1.22 (0.50-3.01)		3/2	1.49 (0.23-9.80)		1.10 (0.46-2.63)		1402/1990		3/4	1.54 (0.30-8.02)		1.14 (0.49-2.64)		1/2	1.58 (0.10-25.60)				2/2	1.51 (0.19-12.12)				521/1990		3/4	3.17 (0.62-16.23)		1.45 (0.62-3.35)		2/2	7.72 (0.69-86.98)				1/2	1.36 (0.12-15.58)
9171: BUS DRIVERS	1894/1954		43/40	1.19 (0.73-1.92)		1.15 (0.75-1.78)		21/14	1.90 (0.87-4.12)		1.49 (0.81-2.74)		22/26	0.86 (0.46-1.60)		0.90 (0.53-1.53)		1379/1954		26/40	1.00 (0.58-1.73)		1.01 (0.62-1.62)		12/14	1.51 (0.64-3.58)		1.28 (0.67-2.44)		14/26	0.76 (0.38-1.55)		0.85 (0.48-1.50)		507/1954		17/40	1.64 (0.89-3.04)		1.46 (0.87-2.47)		9/14	2.88 (1.15-7.27)*		1.86 (0.95-3.65)		8/26	1.08 (0.47-2.51)
9171110: BUS DRIVER (MOTOR TRANS.)	1894/1954		43/40	1.19 (0.73-1.92)		1.15 (0.75-1.78)		21/14	1.90 (0.87-4.12)		1.49 (0.81-2.74)		22/26	0.86 (0.46-1.60)		0.90 (0.53-1.53)		1379/1954		26/40	1.00 (0.58-1.73)		1.01 (0.62-1.62)		12/14	1.51 (0.64-3.58)		1.28 (0.67-2.44)		14/26	0.76 (0.38-1.55)		0.85 (0.48-1.50)		507/1954		17/40	1.64 (0.89-3.04)		1.46 (0.87-2.47)		9/14	2.88 (1.15-7.27)*		1.86 (0.95-3.65)		8/26	1.08 (0.47-2.51)
9173: TAXI DRIVERS AND CHAUFFEURS	1870/1937		67/57	1.21 (0.80-1.83)		1.18 (0.80-1.72)		24/29	0.76 (0.42-1.38)		0.82 (0.50-1.37)		43/28	1.81 (1.01-3.22)*		1.56 (0.95-2.56)		1358/1937		47/57	1.23 (0.79-1.92)		1.19 (0.79-1.79)		16/29	0.73 (0.38-1.42)		0.82 (0.47-1.41)		31/28	1.91 (1.03-3.53)*		1.60 (0.95-2.70)		504/1937		20/57	1.17 (0.66-2.05)		1.15 (0.70-1.87)		8/29	0.84 (0.36-1.93)		0.95 (0.50-1.80)		12/28	1.60 (0.74-3.43)
9173110: TAXI DRIVER (MOTOR TRANS.)	1881/1950		56/44	1.27 (0.80-2.03)		1.22 (0.80-1.86)		18/19	0.91 (0.44-1.89)		0.95 (0.53-1.70)		38/25	1.57 (0.86-2.86)		1.40 (0.84-2.33)		1365/1950		40/44	1.33 (0.81-2.20)		1.26 (0.81-1.97)		13/19	0.97 (0.44-2.13)		0.99 (0.54-1.83)		27/25	1.64 (0.86-3.10)		1.42 (0.83-2.43)		508/1950		16/44	1.15 (0.61-2.17)		1.13 (0.66-1.93)		5/19	0.80 (0.28-2.30)		0.97 (0.47-1.98)		11/25	1.44 (0.65-3.19)
9173114: CHAUFFEUR (MOTOR TRANS.)	1925/1978		12/16	0.81 (0.36-1.81)		0.89 (0.47-1.65)		8/13	0.53 (0.21-1.33)		0.72 (0.37-1.41)		4/3	5.71 (0.61-53.67)		1.34 (0.55-3.29)		1397/1978		8/16	0.78 (0.31-1.93)		0.88 (0.45-1.72)		5/13	0.49 (0.17-1.41)		0.73 (0.35-1.50)		3/3	5.98 (0.60-59.70)		1.35 (0.55-3.32)		520/1978		4/16	0.88 (0.28-2.78)		1.00 (0.47-2.10)		3/13	0.65 (0.18-2.34)		0.93 (0.42-2.02)		1/3	5.24 (0.30-90.84)
9175: TRUCK DRIVERS	1798/1860		139/134	1.06 (0.80-1.41)		1.06 (0.81-1.39)		63/70	1.04 (0.70-1.56)		1.04 (0.72-1.51)		76/64	1.08 (0.74-1.57)		1.07 (0.75-1.52)		1309/1860		96/134	1.03 (0.76-1.40)		1.03 (0.77-1.38)		46/70	1.08 (0.70-1.67)		1.07 (0.72-1.59)		50/64	0.98 (0.65-1.49)		0.99 (0.68-1.45)		481/1860		43/134	1.14 (0.77-1.68)		1.13 (0.79-1.63)		17/70	0.97 (0.54-1.73)		1.01 (0.61-1.67)		26/64	1.29 (0.78-2.13)
9175110: TRUCK DRIVER, GENERAL (MOTOR TRANS.)	1875/1929		62/65	0.96 (0.64-1.43)		0.97 (0.67-1.40)		29/32	0.94 (0.53-1.68)		0.96 (0.58-1.58)		33/33	0.98 (0.57-1.69)		0.99 (0.61-1.59)		1365/1929		40/65	0.86 (0.55-1.35)		0.89 (0.59-1.33)		17/32	0.78 (0.40-1.52)		0.85 (0.49-1.48)		23/33	0.93 (0.51-1.69)		0.96 (0.58-1.59)		502/1929		22/65	1.18 (0.69-2.01)		1.16 (0.72-1.85)		12/32	1.29 (0.62-2.69)		1.23 (0.69-2.22)		10/33	1.06 (0.50-2.27)
9175114: DRIVER, TANK TRUCK (MOTOR TRANS.)	1929/1978		8/16	0.44 (0.18-1.12)		0.66 (0.33-1.29)		6/11	0.56 (0.18-1.69)		0.78 (0.37-1.63)		2/5	0.27 (0.05-1.51)		0.73 (0.31-1.72)		1399/1978		6/16	0.46 (0.17-1.29)		0.70 (0.35-1.42)		4/11	0.52 (0.15-1.84)		0.80 (0.37-1.73)		2/5	0.38 (0.07-2.15)		0.81 (0.34-1.90)		522/1978		2/16	0.39 (0.08-1.76)		0.80 (0.35-1.83)		2/11	0.63 (0.13-3.10)		0.97 (0.42-2.23)		0/5
9175118: TRUCK DRIVER, HEAVY (MOTOR TRANS.)	1892/1969		45/25	1.60 (0.94-2.75)		1.44 (0.90-2.31)		22/11	2.11 (0.94-4.75)		1.57 (0.84-2.93)		23/14	1.28 (0.63-2.61)		1.18 (0.66-2.10)		1374/1969		31/25	1.53 (0.86-2.73)		1.38 (0.84-2.27)		16/11	2.12 (0.90-4.98)		1.55 (0.81-2.95)		15/14	1.16 (0.53-2.53)		1.11 (0.60-2.04)		510/1969		14/25	1.80 (0.90-3.61)		1.52 (0.86-2.68)		6/11	2.11 (0.73-6.13)		1.51 (0.73-3.11)		8/14	1.58 (0.64-3.92)
9175122: TRUCK DRIVER, TRACTOR-TRAILER (MOTOR TRANS.)	1932/1988		5/6	0.91 (0.25-3.30)		0.98 (0.45-2.13)		1/3	0.50 (0.04-6.55)				4/3	1.14 (0.25-5.20)		1.05 (0.46-2.40)		1403/1988		2/6	0.51 (0.09-2.72)		0.85 (0.37-1.99)		1/3	0.69 (0.05-9.32)				1/3	0.39 (0.04-3.87)				521/1988		3/6	1.88 (0.43-8.20)		1.29 (0.57-2.92)		0/3					3/3	2.84 (0.56-14.39)
9175129: SOLID WASTE COLLECTION TRUCK DRIVER (MOTOR TRANS.)	1935/1985		2/9	0.17 (0.03-0.86)*		0.63 (0.27-1.46)		2/7	0.22 (0.04-1.22)		0.70 (0.30-1.63)		0/2					1404/1985		1/9	0.12 (0.01-1.02)		0.70 (0.29-1.72)		1/7	0.15 (0.02-1.41)		0.75 (0.31-1.85)		0/2					523/1985		1/9	0.29 (0.03-2.48)		0.87 (0.36-2.12)		1/7	0.38 (0.04-3.40)		0.95 (0.39-2.32)		0/2
9175130: DRIVER, DUMP-TRUCK (MOTOR TRANS.)	1929/1987		8/7	1.57 (0.49-4.99)		1.22 (0.58-2.58)		7/4	2.49 (0.60-10.21)		1.36 (0.61-3.04)		1/3	0.41 (0.04-4.62)				1400/1987		5/7	1.39 (0.39-4.96)		1.14 (0.53-2.49)		5/4	2.48 (0.56-10.93)		1.35 (0.59-3.05)		0/3					521/1987		3/7	2.08 (0.48-9.13)		1.33 (0.59-3.01)		2/4	2.54 (0.40-16.24)		1.36 (0.57-3.23)		1/3	1.41 (0.12-16.05)
9175138: TRUCK DRIVER, LIGHT (MOTOR TRANS.)	1904/1972		33/22	1.51 (0.80-2.83)		1.35 (0.79-2.28)		20/15	1.36 (0.62-2.98)		1.22 (0.66-2.24)		13/7	1.80 (0.63-5.17)		1.33 (0.65-2.72)		1383/1972		22/22	1.44 (0.73-2.83)		1.29 (0.74-2.25)		13/15	1.26 (0.54-2.94)		1.15 (0.61-2.19)		9/7	1.80 (0.59-5.52)		1.31 (0.63-2.74)		513/1972		11/22	1.69 (0.76-3.74)		1.42 (0.76-2.63)		7/15	1.62 (0.61-4.34)		1.36 (0.68-2.72)		4/7	1.82 (0.48-6.90)
9179: MOTOR TRANSPORT OPERATING OCCUPATIONS, N.E.C.	1890/1958		47/36	1.49 (0.90-2.49)		1.38 (0.87-2.16)		34/30	1.24 (0.70-2.20)		1.18 (0.72-1.93)		13/6	2.96 (0.92-9.59)		1.58 (0.74-3.35)		1373/1958		32/36	1.43 (0.82-2.49)		1.32 (0.82-2.13)		21/30	1.07 (0.57-2.03)		1.06 (0.62-1.81)		11/6	3.55 (1.07-11.74)*		1.69 (0.79-3.61)		509/1958		15/36	1.66 (0.86-3.23)		1.45 (0.84-2.52)		13/30	1.64 (0.80-3.37)		1.45 (0.81-2.58)		2/6	1.62 (0.28-9.21)
9179118: DISPATCHER, MOTOR VEHICLES (MOTOR TRANS.)	1925/1991		12/3	8.38 (1.22-57.62)*		1.57 (0.65-3.76)		9/2	6.83 (0.86-53.88)		1.44 (0.59-3.50)		3/1	18.56 (0.21-1632.47)				1398/1991		7/3	6.84 (0.92-50.77)		1.47 (0.61-3.56)		4/2	4.14 (0.45-38.14)		1.29 (0.53-3.17)		3/1	21.79 (0.33-1423.71)				519/1991		5/3	12.73 (1.61-100.48)*		1.71 (0.70-4.15)		5/2	13.07 (1.51-113.06)*		1.73 (0.71-4.22)		0/1
9179164: FOOD DELIVERY DRIVER (MOTOR TRANS.)	1931/1981		6/13	0.44 (0.15-1.24)		0.68 (0.33-1.40)		4/10	0.33 (0.10-1.10)		0.65 (0.30-1.40)		2/3	1.14 (0.13-9.78)		1.04 (0.42-2.53)		1401/1981		4/13	0.42 (0.13-1.39)		0.72 (0.34-1.53)		2/10	0.24 (0.05-1.13)		0.68 (0.30-1.56)		2/3	1.68 (0.20-14.04)		1.12 (0.46-2.73)		522/1981		2/13	0.47 (0.10-2.21)		0.86 (0.37-1.96)		2/10	0.54 (0.11-2.61)		0.93 (0.40-2.13)		0/3
9179190: TRUCK-DRIVER HELPER (MOTOR TRANS.)	1916/1981		21/13	2.10 (0.92-4.82)		1.55 (0.82-2.92)		19/13	1.79 (0.77-4.16)		1.41 (0.74-2.67)		2/0					1392/1981		13/13	1.83 (0.74-4.51)		1.40 (0.72-2.72)		12/13	1.58 (0.63-3.96)		1.29 (0.66-2.53)		1/0					516/1981		8/13	2.72 (1.00-7.39)		1.70 (0.85-3.43)		7/13	2.28 (0.81-6.44)		1.58 (0.78-3.22)		1/0
919: OTHER TRANSPORT AND RELATED EQUIPMENT OPERATING OCCUPATIONS	1925/1987		12/7	1.93 (0.67-5.52)		1.37 (0.67-2.80)		5/4	1.37 (0.32-5.85)		1.12 (0.50-2.52)		7/3	2.71 (0.57-12.85)		1.34 (0.59-3.08)		1397/1987		8/7	1.80 (0.58-5.58)		1.30 (0.62-2.73)		3/4	1.14 (0.23-5.79)		1.06 (0.46-2.45)		5/3	2.75 (0.54-14.04)		1.34 (0.58-3.10)		520/1987		4/7	2.33 (0.62-8.78)		1.42 (0.65-3.13)		2/4	2.06 (0.34-12.58)		1.30 (0.55-3.09)		2/3	2.73 (0.39-19.14)
9199: OTHER TRANSPORT AND RELATED EQUIPMENT OPERATING OCCUPATIONS, N.E.C.	1929/1989		8/5	1.68 (0.50-5.64)		1.24 (0.58-2.66)		3/2	1.16 (0.19-7.15)		1.05 (0.44-2.48)		5/3	2.21 (0.44-11.14)		1.25 (0.54-2.89)		1398/1989		7/5	2.12 (0.62-7.34)		1.35 (0.63-2.92)		3/2	1.64 (0.26-10.16)		1.14 (0.48-2.71)		4/3	2.59 (0.48-13.88)		1.30 (0.56-3.03)		523/1989		1/5	0.71 (0.08-6.46)		1.02 (0.41-2.49)		0/2					1/3	1.43 (0.13-15.72)
93: MATERIAL-HANDLING AND RELATED OCCUPATIONS, N.E.C.	1742/1798		195/196	0.91 (0.71-1.16)		0.91 (0.72-1.15)		120/128	0.83 (0.62-1.11)		0.85 (0.64-1.12)		75/68	1.06 (0.72-1.58)		1.06 (0.73-1.52)		1265/1798		140/196	0.90 (0.70-1.17)		0.91 (0.71-1.17)		89/128	0.86 (0.62-1.17)		0.87 (0.65-1.18)		51/68	1.00 (0.65-1.54)		1.00 (0.68-1.49)		469/1798		55/196	0.93 (0.66-1.31)		0.95 (0.69-1.31)		31/128	0.78 (0.51-1.21)		0.83 (0.56-1.24)		24/68	1.24 (0.74-2.09)
931: MATERIAL HANDLING AND RELATED OCCUPATIONS, N.E.C.	1742/1798		195/196	0.91 (0.71-1.16)		0.91 (0.72-1.15)		120/128	0.83 (0.62-1.11)		0.85 (0.64-1.12)		75/68	1.06 (0.72-1.58)		1.06 (0.73-1.52)		1265/1798		140/196	0.90 (0.70-1.17)		0.91 (0.71-1.17)		89/128	0.86 (0.62-1.17)		0.87 (0.65-1.18)		51/68	1.00 (0.65-1.54)		1.00 (0.68-1.49)		469/1798		55/196	0.93 (0.66-1.31)		0.95 (0.69-1.31)		31/128	0.78 (0.51-1.21)		0.83 (0.56-1.24)		24/68	1.24 (0.74-2.09)
9310: FOREMEN/WOMEN, MATERIAL HANDLING AND RELATED OCCUPATIONS, N.E.C.	1926/1989		11/5	3.12 (0.85-11.47)		1.53 (0.70-3.34)		2/3	0.96 (0.12-7.54)		1.01 (0.41-2.44)		9/2	7.17 (0.91-56.18)		1.46 (0.60-3.53)		1399/1989		6/5	2.33 (0.56-9.66)		1.33 (0.59-2.99)		0/3					6/2	6.75 (0.81-56.33)		1.43 (0.59-3.49)		519/1989		5/5	5.06 (1.19-21.54)*		1.76 (0.78-3.98)		2/3	3.63 (0.46-28.37)		1.41 (0.58-3.42)		3/2	8.47 (0.88-81.19)
9311: HOISTING OCCUPATIONS, N.E.C.	1922/1984		15/10	2.15 (0.82-5.60)		1.49 (0.75-2.96)		7/5	1.62 (0.46-5.66)		1.21 (0.56-2.62)		8/5	3.10 (0.68-14.18)		1.41 (0.62-3.21)		1396/1984		9/10	1.89 (0.66-5.40)		1.36 (0.67-2.79)		5/5	1.68 (0.44-6.42)		1.22 (0.55-2.69)		4/5	2.32 (0.44-12.38)		1.27 (0.54-2.95)		518/1984		6/10	2.72 (0.86-8.60)		1.60 (0.76-3.38)		2/5	1.53 (0.27-8.49)		1.22 (0.52-2.87)		4/5	4.75 (0.88-25.58)
9313: LONGSHORE WORKERS, STEVEDORES AND FREIGHT HANDLERS	1911/1974		26/20	1.30 (0.67-2.52)		1.21 (0.70-2.09)		16/14	1.11 (0.49-2.51)		1.07 (0.57-2.00)		10/6	1.74 (0.57-5.28)		1.28 (0.62-2.68)		1387/1974		18/20	1.29 (0.63-2.62)		1.19 (0.67-2.11)		10/14	0.97 (0.39-2.39)		1.00 (0.51-1.94)		8/6	2.08 (0.65-6.68)		1.38 (0.65-2.92)		516/1974		8/20	1.34 (0.56-3.24)		1.22 (0.63-2.35)		6/14	1.46 (0.52-4.13)		1.28 (0.63-2.61)		2/6	1.07 (0.20-5.64)
9313110: LONGSHORE WORKER (WATER TRANS.)	1921/1984		16/10	1.58 (0.68-3.67)		1.31 (0.69-2.48)		10/5	2.06 (0.63-6.70)		1.36 (0.64-2.88)		6/5	1.17 (0.34-3.98)		1.07 (0.50-2.31)		1393/1984		12/10	1.72 (0.71-4.19)		1.36 (0.70-2.63)		6/5	1.75 (0.48-6.32)		1.25 (0.57-2.73)		6/5	1.78 (0.52-6.11)		1.27 (0.59-2.74)		520/1984		4/10	1.28 (0.39-4.26)		1.16 (0.54-2.49)		4/5	2.82 (0.68-11.64)		1.53 (0.68-3.42)		0/5
9313122: FURNITURE MOVER (MOTOR TRANS.)	1928/1985		9/9	1.02 (0.33-3.15)		1.02 (0.48-2.13)		5/8	0.55 (0.15-2.00)		0.81 (0.37-1.77)		4/1	21.73 (0.26-1807.12)		1.17 (0.45-3.06)		1399/1985		6/9	0.92 (0.27-3.16)		0.98 (0.45-2.11)		4/8	0.59 (0.15-2.32)		0.85 (0.38-1.89)		2/1	15.11 (0.15-1496.13)				521/1985		3/9	1.27 (0.30-5.47)		1.14 (0.51-2.58)		1/8	0.44 (0.05-3.94)		0.97 (0.40-2.38)		2/1	32.15 (0.34-3041.18)
9315: MATERIAL HANDLING EQUIPMENT OPERATORS, N.E.C.	1890/1947		47/47	0.88 (0.55-1.41)		0.90 (0.59-1.38)		26/23	1.06 (0.55-2.07)		1.05 (0.61-1.82)		21/24	0.72 (0.37-1.40)		0.81 (0.46-1.39)		1377/1947		28/47	0.72 (0.42-1.22)		0.78 (0.49-1.24)		15/23	0.83 (0.40-1.76)		0.90 (0.50-1.63)		13/24	0.61 (0.29-1.29)		0.74 (0.41-1.34)		505/1947		19/47	1.31 (0.72-2.37)		1.25 (0.75-2.07)		11/23	1.61 (0.72-3.60)		1.40 (0.75-2.61)		8/24	1.03 (0.44-2.46)
9315126: INDUSTRIAL-TRUCK OPERATOR (ANY IND.)	1891/1953		46/41	0.99 (0.60-1.61)		0.99 (0.64-1.54)		25/19	1.25 (0.61-2.57)		1.16 (0.65-2.08)		21/22	0.79 (0.41-1.55)		0.86 (0.49-1.49)		1377/1953		28/41	0.82 (0.48-1.42)		0.87 (0.54-1.40)		15/19	1.03 (0.47-2.27)		1.03 (0.56-1.91)		13/22	0.67 (0.32-1.43)		0.79 (0.43-1.43)		506/1953		18/41	1.42 (0.77-2.62)		1.32 (0.78-2.22)		10/19	1.81 (0.76-4.31)		1.48 (0.77-2.83)		8/22	1.13 (0.47-2.70)
9317: PACKAGING OCCUPATIONS, N.E.C.	1913/1969		24/25	0.94 (0.49-1.80)		0.96 (0.56-1.65)		16/19	0.83 (0.38-1.81)		0.90 (0.49-1.65)		8/6	1.23 (0.38-3.94)		1.10 (0.52-2.33)		1384/1969		21/25	1.15 (0.59-2.24)		1.11 (0.64-1.92)		13/19	0.94 (0.41-2.12)		0.97 (0.52-1.82)		8/6	1.74 (0.54-5.64)		1.28 (0.60-2.71)		521/1969		3/25	0.44 (0.13-1.52)		0.77 (0.36-1.66)		3/19	0.59 (0.16-2.13)		0.89 (0.41-1.95)		0/6
9317218: PACKAGER, MACHINE (ANY IND.)	1929/1984		8/10	0.74 (0.24-2.25)		0.89 (0.42-1.85)		6/7	1.04 (0.25-4.27)		1.02 (0.46-2.29)		2/3	0.41 (0.06-2.67)		0.84 (0.35-1.99)		1399/1984		6/10	0.75 (0.23-2.46)		0.90 (0.42-1.92)		4/7	0.95 (0.20-4.37)		1.00 (0.44-2.29)		2/3	0.54 (0.08-3.62)		0.90 (0.38-2.15)		522/1984		2/10	0.75 (0.14-3.91)		0.99 (0.43-2.30)		2/7	1.40 (0.22-8.75)		1.19 (0.50-2.83)		0/3
9318: OCCUPATIONS IN LABOURING AND OTHER ELEMENTAL WORK, MATERIAL HANDLING, N.E.C.	1826/1882		111/112	0.82 (0.60-1.12)		0.84 (0.62-1.12)		88/82	0.89 (0.63-1.26)		0.90 (0.65-1.25)		23/30	0.61 (0.33-1.15)		0.71 (0.42-1.21)		1323/1882		82/112	0.84 (0.60-1.17)		0.85 (0.62-1.17)		65/82	0.91 (0.63-1.32)		0.92 (0.65-1.31)		17/30	0.62 (0.31-1.23)		0.73 (0.42-1.28)		495/1882		29/112	0.80 (0.51-1.25)		0.85 (0.56-1.27)		23/82	0.87 (0.53-1.43)		0.92 (0.59-1.43)		6/30	0.61 (0.24-1.56)
9318110: MATERIAL HANDLER, GENERAL (ANY IND.)	1888/1946		49/48	0.87 (0.55-1.39)		0.90 (0.59-1.37)		39/35	1.06 (0.61-1.82)		1.05 (0.65-1.68)		10/13	0.48 (0.19-1.23)		0.69 (0.35-1.35)		1369/1946		36/48	0.86 (0.52-1.42)		0.89 (0.57-1.40)		29/35	1.06 (0.60-1.89)		1.05 (0.64-1.73)		7/13	0.44 (0.16-1.25)		0.69 (0.34-1.41)		511/1946		13/48	0.91 (0.47-1.78)		0.97 (0.56-1.67)		10/35	1.06 (0.50-2.29)		1.09 (0.60-2.00)		3/13	0.60 (0.16-2.23)
9318114: MATERIAL HANDLER, HEAVY (ANY IND.)	1922/1984		15/10	0.82 (0.36-1.90)		0.90 (0.48-1.70)		11/8	0.69 (0.27-1.80)		0.84 (0.42-1.66)		4/2	1.39 (0.24-7.86)		1.10 (0.47-2.57)		1395/1984		10/10	0.76 (0.30-1.89)		0.87 (0.45-1.70)		7/8	0.61 (0.21-1.76)		0.81 (0.39-1.66)		3/2	1.44 (0.23-9.00)		1.11 (0.47-2.63)		519/1984		5/10	1.01 (0.34-3.06)		1.06 (0.51-2.20)		4/8	0.93 (0.27-3.21)		1.05 (0.49-2.27)		1/2	1.28 (0.11-14.66)
9318118: MATERIAL HANDLER, LIGHT (ANY IND.)	1921/1980		16/14	0.93 (0.41-2.12)		0.96 (0.51-1.81)		12/9	0.85 (0.33-2.18)		0.93 (0.47-1.83)		4/5	1.23 (0.23-6.68)		1.07 (0.46-2.49)		1393/1980		12/14	0.96 (0.40-2.31)		0.98 (0.51-1.90)		9/9	0.87 (0.32-2.39)		0.95 (0.47-1.92)		3/5	1.26 (0.21-7.59)		1.08 (0.46-2.55)		520/1980		4/14	0.89 (0.27-2.90)		1.00 (0.47-2.13)		3/9	0.80 (0.20-3.12)		1.01 (0.46-2.24)		1/5	1.19 (0.11-13.01)
9318122: PACKAGER, HAND (ANY IND.)	1903/1951		34/43	0.72 (0.44-1.19)		0.78 (0.50-1.21)		30/34	0.79 (0.46-1.35)		0.84 (0.53-1.34)		4/9	0.41 (0.11-1.56)		0.74 (0.34-1.63)		1378/1951		27/43	0.82 (0.48-1.40)		0.86 (0.54-1.38)		24/34	0.91 (0.52-1.60)		0.94 (0.57-1.53)		3/9	0.43 (0.10-1.86)		0.79 (0.35-1.78)		517/1951		7/43	0.51 (0.22-1.18)		0.70 (0.37-1.33)		6/34	0.55 (0.22-1.34)		0.76 (0.39-1.48)		1/9	0.37 (0.04-3.12)
95: OTHER CRAFTS AND EQUIPMENT OPERATING OCCUPATIONS	1840/1912		97/82	1.13 (0.81-1.58)		1.12 (0.82-1.54)		43/45	0.89 (0.56-1.41)		0.91 (0.60-1.38)		54/37	1.47 (0.91-2.36)		1.37 (0.89-2.10)		1337/1912		68/82	1.10 (0.77-1.58)		1.09 (0.78-1.53)		30/45	0.85 (0.51-1.40)		0.88 (0.57-1.38)		38/37	1.44 (0.86-2.40)		1.34 (0.85-2.11)		497/1912		27/82	1.13 (0.70-1.80)		1.12 (0.73-1.71)		12/45	0.93 (0.47-1.81)		0.99 (0.57-1.72)		15/37	1.40 (0.73-2.67)
951: PRINTING AND RELATED OCCUPATIONS	1883/1943		54/51	1.03 (0.67-1.58)		1.03 (0.70-1.52)		23/26	0.89 (0.48-1.65)		0.92 (0.55-1.56)		31/25	1.17 (0.66-2.09)		1.13 (0.69-1.86)		1362/1943		43/51	1.18 (0.75-1.85)		1.15 (0.76-1.73)		19/26	1.04 (0.54-2.00)		1.04 (0.60-1.78)		24/25	1.32 (0.71-2.43)		1.23 (0.73-2.07)		513/1943		11/51	0.71 (0.36-1.41)		0.82 (0.46-1.43)		4/26	0.54 (0.18-1.62)		0.82 (0.39-1.70)		7/25	0.86 (0.36-2.09)
9510: FOREMEN/WOMEN, PRINTING AND RELATED OCCUPATIONS	1930/1985		7/9	0.67 (0.22-1.99)		0.84 (0.41-1.75)		2/5	0.38 (0.06-2.32)		0.81 (0.34-1.93)		5/4	0.98 (0.23-4.22)		1.00 (0.44-2.27)		1400/1985		5/9	0.67 (0.20-2.21)		0.86 (0.40-1.84)		1/5	0.26 (0.03-2.64)		0.84 (0.34-2.06)		4/4	1.09 (0.24-5.04)		1.05 (0.46-2.39)		522/1985		2/9	0.69 (0.14-3.45)		0.96 (0.42-2.23)		1/5	0.66 (0.07-6.53)		1.05 (0.42-2.58)		1/4	0.72 (0.07-7.20)
9510122: FOREMAN/WOMAN, PRINTING PRESS OCCUPATIONS (PRINT. & PUB.)	1932/1988		5/6	0.85 (0.21-3.38)		0.96 (0.43-2.13)		2/3	0.76 (0.09-6.35)		0.97 (0.40-2.35)		3/3	0.93 (0.15-5.76)		1.00 (0.42-2.36)		1401/1988		4/6	0.98 (0.23-4.19)		1.01 (0.45-2.27)		1/3	0.55 (0.04-7.17)				3/3	1.31 (0.21-8.11)		1.09 (0.46-2.58)		523/1988		1/6	0.57 (0.06-5.30)		0.98 (0.40-2.41)		1/3	1.19 (0.10-14.92)				0/3
9511: TYPESETTING AND COMPOSING OCCUPATIONS	1921/1987		16/7	1.85 (0.73-4.66)		1.39 (0.71-2.73)		5/3	1.16 (0.26-5.29)		1.06 (0.46-2.41)		11/4	2.38 (0.73-7.76)		1.44 (0.68-3.06)		1393/1987		12/7	2.00 (0.76-5.28)		1.44 (0.72-2.86)		5/3	1.68 (0.37-7.70)		1.19 (0.52-2.71)		7/4	2.21 (0.62-7.82)		1.37 (0.63-2.98)		520/1987		4/7	1.57 (0.45-5.54)		1.25 (0.58-2.71)		0/3					4/4	2.89 (0.70-12.01)
9512: PRINTING PRESS OCCUPATIONS	1917/1968		20/26	0.75 (0.39-1.41)		0.82 (0.48-1.40)		11/15	0.66 (0.29-1.52)		0.79 (0.42-1.50)		9/11	0.88 (0.33-2.35)		0.95 (0.47-1.90)		1388/1968		17/26	0.90 (0.46-1.75)		0.94 (0.54-1.63)		9/15	0.76 (0.31-1.85)		0.87 (0.45-1.68)		8/11	1.12 (0.41-3.09)		1.07 (0.53-2.17)		521/1968		3/26	0.40 (0.12-1.36)		0.74 (0.34-1.58)		2/15	0.44 (0.10-1.99)		0.86 (0.38-1.95)		1/11	0.34 (0.04-2.75)
9512126: OFFSET PRESS OPERATOR (PRINT. & PUB.)	1929/1977		8/17	0.47 (0.19-1.15)		0.67 (0.34-1.30)		4/9	0.44 (0.13-1.49)		0.73 (0.34-1.57)		4/8	0.51 (0.14-1.92)		0.80 (0.36-1.75)		1398/1977		7/17	0.59 (0.23-1.51)		0.77 (0.39-1.51)		4/9	0.65 (0.19-2.21)		0.86 (0.40-1.85)		3/8	0.52 (0.12-2.24)		0.83 (0.37-1.88)		523/1977		1/17	0.20 (0.03-1.57)		0.80 (0.33-1.93)		0/9					1/8	0.49 (0.06-4.16)
9518: OCCUPATIONS IN LABOURING AND OTHER ELEMENTAL WORK, PRINTING AND RELATED ACTIVITIES	1933/1987		4/7	0.96 (0.24-3.93)		1.00 (0.45-2.23)		4/7	0.96 (0.24-3.93)		1.00 (0.45-2.23)		0/0					1402/1987		3/7	0.99 (0.22-4.40)		1.01 (0.45-2.30)		3/7	0.99 (0.22-4.40)		1.02 (0.45-2.31)		0/0					523/1987		1/7	0.89 (0.09-8.58)		1.05 (0.43-2.60)		1/7	0.89 (0.09-8.58)		1.10 (0.45-2.70)		0/0
9518199: MISCELLANEOUS OCCUPATIONS IN LABOURING AND OTHER ELEMENTAL WORK, PRINTING AND RELATED ACTIVITIES	1933/1987		4/7	0.96 (0.24-3.93)		1.00 (0.45-2.23)		4/7	0.96 (0.24-3.93)		1.00 (0.45-2.23)		0/0					1402/1987		3/7	0.99 (0.22-4.40)		1.01 (0.45-2.30)		3/7	0.99 (0.22-4.40)		1.02 (0.45-2.31)		0/0					523/1987		1/7	0.89 (0.09-8.58)		1.05 (0.43-2.60)		1/7	0.89 (0.09-8.58)		1.10 (0.45-2.70)		0/0
9519: PRINTING AND RELATED OCCUPATIONS, N.E.C.	1933/1986		4/8	0.42 (0.11-1.56)		0.74 (0.34-1.63)		2/6	0.35 (0.06-1.92)		0.78 (0.33-1.82)		2/2	0.56 (0.06-4.98)				1401/1986		4/8	0.62 (0.16-2.31)		0.85 (0.39-1.88)		2/6	0.49 (0.09-2.72)		0.86 (0.37-2.01)		2/2	0.88 (0.10-7.80)				524/1986		0/8					0/6					0/2
953: STATIONARY ENGINE AND UTILITIES EQUIPMENT OPERATING AND RELATED OCCUPATIONS	1916/1980		21/14	1.63 (0.73-3.63)		1.35 (0.73-2.51)		9/8	1.12 (0.40-3.17)		1.07 (0.52-2.17)		12/6	2.74 (0.74-10.21)		1.45 (0.66-3.18)		1390/1980		15/14	1.60 (0.68-3.76)		1.32 (0.69-2.51)		7/8	1.19 (0.39-3.60)		1.10 (0.53-2.29)		8/6	2.54 (0.63-10.20)		1.39 (0.62-3.09)		519/1980		5/14	1.39 (0.46-4.21)		1.21 (0.58-2.53)		1/8	0.46 (0.06-3.85)		0.97 (0.40-2.37)		4/6	3.17 (0.68-14.71)
9533: STATIONARY ENGINE AND AUXILIARY EQUIPMENT OPERATING AND MAINTAINING OCCUPATIONS	1924/1986		13/8	1.86 (0.61-5.67)		1.32 (0.63-2.76)		5/5	1.00 (0.24-4.16)		1.01 (0.45-2.27)		8/3	4.80 (0.60-38.17)		1.35 (0.56-3.27)		1396/1986		9/8	1.71 (0.52-5.60)		1.26 (0.59-2.68)		4/5	1.06 (0.24-4.74)		1.04 (0.46-2.36)		5/3	3.96 (0.45-34.95)		1.29 (0.53-3.16)		520/1986		4/8	2.23 (0.56-8.89)		1.38 (0.62-3.08)		1/5	0.81 (0.08-7.88)		1.08 (0.44-2.66)		3/3	6.55 (0.68-62.66)
9533122: POWER ENGINEER, GENERAL (ELEC. POWER; UTILITIES, N.E.C.)	1929/1991		8/3	2.66 (0.53-13.27)		1.32 (0.57-3.05)		4/1	2.53 (0.26-24.49)		1.17 (0.48-2.89)		4/2	2.80 (0.29-26.99)		1.19 (0.48-2.93)		1400/1991		5/3	2.32 (0.42-12.83)		1.25 (0.53-2.93)		3/1	2.65 (0.25-27.90)				2/2	1.92 (0.16-23.67)				521/1991		3/3	3.40 (0.55-21.23)		1.40 (0.59-3.33)		1/1	2.35 (0.14-39.80)				2/2	4.38 (0.38-51.21)
955: ELECTRONIC AND RELATED COMMUNICATIONS EQUIPMENT OPERATING OCCUPATIONS, N.E.C.	1919/1985		18/9	1.84 (0.80-4.25)		1.44 (0.76-2.71)		11/6	1.49 (0.53-4.18)		1.22 (0.60-2.48)		7/3	2.65 (0.65-10.79)		1.39 (0.62-3.11)		1397/1985		8/9	1.04 (0.39-2.80)		1.03 (0.51-2.07)		4/6	0.72 (0.20-2.63)		0.90 (0.41-1.97)		4/3	1.90 (0.40-9.13)		1.22 (0.53-2.81)		515/1985		9/9	3.54 (1.36-9.19)*		2.00 (1.01-3.95)*		7/6	3.77 (1.22-11.63)*		1.91 (0.91-4.00)		2/3	2.83 (0.46-17.44)
9555: SOUND AND VIDEO RECORDING AND REPRODUCTION EQUIPMENT OPERATORS	1929/1990		8/4	2.13 (0.61-7.40)		1.35 (0.62-2.92)		4/2	2.12 (0.36-12.52)		1.21 (0.51-2.85)		4/2	2.14 (0.38-12.19)		1.22 (0.52-2.86)		1402/1990		3/4	1.00 (0.21-4.70)		1.01 (0.44-2.32)		1/2	0.73 (0.06-8.53)				2/2	1.24 (0.16-9.47)				520/1990		4/4	3.89 (0.94-16.08)		1.64 (0.73-3.68)		3/2	5.38 (0.85-34.08)		1.60 (0.67-3.81)		1/2	2.18 (0.19-24.41)
959: OTHER CRAFTS AND EQUIPMENT OPERATING OCCUPATIONS, N.E.C.	1931/1985		6/9	0.48 (0.16-1.46)		0.73 (0.35-1.52)		2/6	0.26 (0.05-1.33)		0.71 (0.31-1.64)		4/3	1.05 (0.18-6.15)		1.02 (0.43-2.41)		1401/1985		4/9	0.42 (0.12-1.47)		0.73 (0.34-1.58)		2/6	0.34 (0.07-1.74)		0.77 (0.33-1.78)		2/3	0.68 (0.09-5.24)		0.95 (0.39-2.31)		522/1985		2/9	0.68 (0.14-3.31)		0.96 (0.42-2.20)		0/6					2/3	2.08 (0.28-15.35)
9591: PHOTOGRAPHIC PROCESSING AND FINISHING OCCUPATIONS	1932/1986		5/8	0.50 (0.15-1.62)		0.76 (0.36-1.61)		2/6	0.26 (0.05-1.31)		0.70 (0.30-1.63)		3/2	1.77 (0.18-17.81)		1.11 (0.45-2.73)		1401/1986		4/8	0.54 (0.15-1.89)		0.80 (0.37-1.74)		2/6	0.35 (0.07-1.77)		0.77 (0.33-1.78)		2/2	1.58 (0.14-18.41)				523/1986		1/8	0.40 (0.05-3.31)		0.91 (0.37-2.22)		0/6					1/2	2.35 (0.14-38.58)
99: OCCUPATIONS NOT ELSEWHERE CLASSIFIED	1900/1972		37/22	2.29 (1.17-4.46)*		1.77 (1.02-3.07)*		29/14	2.77 (1.25-6.16)*		1.86 (1.00-3.45)		8/8	1.36 (0.39-4.69)		1.13 (0.53-2.45)		1376/1972		29/22	2.41 (1.20-4.82)*		1.81 (1.03-3.19)*		23/14	2.93 (1.28-6.68)*		1.90 (1.01-3.57)*		6/8	1.40 (0.38-5.20)		1.15 (0.52-2.52)		516/1972		8/22	1.99 (0.80-4.95)		1.51 (0.77-2.93)		6/14	2.38 (0.82-6.97)		1.59 (0.77-3.29)		2/8	1.24 (0.22-7.02)
991: OCCUPATIONS NOT ELSEWHERE CLASSIFIED	1900/1972		37/22	2.29 (1.17-4.46)*		1.77 (1.02-3.07)*		29/14	2.77 (1.25-6.16)*		1.86 (1.00-3.45)		8/8	1.36 (0.39-4.69)		1.13 (0.53-2.45)		1376/1972		29/22	2.41 (1.20-4.82)*		1.81 (1.03-3.19)*		23/14	2.93 (1.28-6.68)*		1.90 (1.01-3.57)*		6/8	1.40 (0.38-5.20)		1.15 (0.52-2.52)		516/1972		8/22	1.99 (0.80-4.95)		1.51 (0.77-2.93)		6/14	2.38 (0.82-6.97)		1.59 (0.77-3.29)		2/8	1.24 (0.22-7.02)
9918: OCCUPATIONS IN LABOURING AND OTHER ELEMENTAL WORK, N.E.C.	1920/1982		17/12	2.72 (0.93-7.92)		1.59 (0.77-3.28)		12/7	4.11 (1.02-16.60)*		1.61 (0.72-3.60)		5/5	1.27 (0.24-6.70)		1.08 (0.46-2.51)		1393/1982		12/12	2.63 (0.86-8.07)		1.54 (0.74-3.22)		9/7	4.22 (1.00-17.87)		1.61 (0.71-3.62)		3/5	1.06 (0.17-6.54)		1.04 (0.44-2.46)		519/1982		5/12	2.94 (0.80-10.81)		1.56 (0.71-3.41)		3/7	3.84 (0.70-21.06)		1.54 (0.66-3.61)		2/5	1.82 (0.25-13.34)
9918110: LABOURER, MUNICIPAL (GOV. SERV.)	1920/1983		17/11	3.36 (1.04-10.78)*		1.67 (0.79-3.53)		12/6	6.46 (1.25-33.47)*		1.65 (0.71-3.83)		5/5	1.27 (0.24-6.71)		1.08 (0.46-2.51)		1393/1983		12/11	3.25 (0.96-10.93)		1.61 (0.75-3.46)		9/6	6.61 (1.22-35.81)*		1.64 (0.70-3.84)		3/5	1.06 (0.17-6.55)		1.04 (0.44-2.46)		519/1983		5/11	3.66 (0.92-14.60)		1.63 (0.73-3.63)		3/6	6.10 (0.90-41.29)		1.61 (0.67-3.87)		2/5	1.82 (0.25-13.35)
9919: OTHER OCCUPATIONS, N.E.C.	1919/1986		18/8	2.46 (0.94-6.44)		1.59 (0.80-3.17)		16/6	2.49 (0.87-7.14)		1.54 (0.75-3.16)		2/2	2.28 (0.21-24.88)				1389/1986		16/8	2.87 (1.07-7.66)*		1.71 (0.85-3.42)		14/6	2.84 (0.97-8.32)		1.63 (0.79-3.37)		2/2	3.20 (0.30-34.26)				522/1986		2/8	1.23 (0.24-6.29)		1.13 (0.49-2.61)		2/6	1.46 (0.27-7.82)		1.21 (0.52-2.83)		0/2
9919108: RESEARCH ASSISTANT (ANY IND.)	1923/1986		14/8	1.75 (0.64-4.80)		1.32 (0.65-2.67)		14/6	2.19 (0.74-6.43)		1.44 (0.70-2.97)		0/2					1393/1986		12/8	1.92 (0.68-5.43)		1.38 (0.67-2.81)		12/6	2.43 (0.80-7.35)		1.50 (0.72-3.13)		0/2					522/1986		2/8	1.19 (0.23-6.18)		1.12 (0.48-2.59)		2/6	1.48 (0.27-7.98)		1.22 (0.52-2.84)		0/2
1. Only categories with at least 10 subjects ever employed (and at least 1 case and 1 control) are presented. All models adjusted for age, family history, ancestry, screening in the past 2 years, income, education, physical activity, alcohol and BMI
2. Odds ratio (95% confidence interval)
3. Odds ratio (and 95% confidence interval) after semi-Bayes adjustment, prior variance of 0.25
* P<0.05
[truncated: 1 more columns]
