# Supplementary material for: Occupation, industry, and the risk of prostate cancer: a case-control study in Montréal, Canada
Source: Environ Health. 2016 Oct 21;15:100. doi: 10.1186/s12940-016-0185-1 (PMC5073998; doi:10.1186/s12940-016-0185-1)
Supplement: Additional file 2: Table S3. — List of occupation and industry categories featuring at least one subject ever employed and <10 subjects ever employed or 0 case or control. (XLS 449 kb) [file 12940_2016_185_MOESM2_ESM.xls]

## Sheet: Table S3
Table S3: Occupations and industries with ≥1 subject ever employed and <10 subjects ever employed or 0 case or control
A) Occupation: CCDO code and description	Ever employed (n)			Never employed (n)			B) Industries: SIC code and description	Ever employed (n)			Never employed (n)
	Cases	Controls		Cases	Controls			Cases	Controls		Cases	Controls
1111114: LEGISLATIVE EXECUTIVE (GOV. SERV.)	3	1		1934	1993		0112: CATTLE FARMS	1	0		1936	1994
1111118: MAYOR (GOV. SERV.)	1	1		1936	1993		0113: HOG FARMS	2	1		1935	1993
1111199: OTHER MEMBERS OF LEGISLATIVE BODIES	0	3		1937	1991		0114: POULTRY AND EGG FARMS	1	2		1936	1992
1113110: EXECUTIVE ADMINISTRATOR, GOVERNMENT AGENCIES (GOV. SERV.)	3	2		1934	1992		0115: SHEEP AND GOAT FARMS	0	2		1937	1992
1113114: EXECUTIVE ADMINISTRATOR, GOVERNMENT DEPARTMENT (GOV. SERV.)	7	1		1930	1993		012: OTHER ANIMAL SPECIALTY FARMS	1	1		1936	1993
1113118: SENIOR ADMINISTRATOR, GOVERNMENT AGENCIES (GOV. SERV.)	4	3		1933	1991		0122: HORSE AND OTHER EQUINE FARMS	1	0		1936	1994
1113122: SENIOR ADMINISTRATOR, GOVERNMENT DEPARTMENT (GOV. SERV.)	2	5		1935	1989		0129: OTHER ANIMAL SPECIALTY FARMS N.E.C.	0	1		1937	1993
1113126: ADMINISTRATOR, GOVERNMENT AGENCIES (GOV. SERV.)	5	4		1932	1990		0131: WHEAT FARMS	0	1		1937	1993
1116110: SUPERVISOR, INSPECTORS AND REGULATORY OFFICERS (GOV. SERV.)	2	0		1935	1994		0132: SMALL-GRAIN FARMS (EXCEPT WHEAT)	1	1		1936	1993
1116118: EXCISE-TAX INSPECTOR (GOV. SERV.)	4	3		1933	1991		0134: GRAIN CORN FARMS	0	1		1937	1993
1116122: HUMAN-RIGHTS-COMMISSION OFFICER (GOV. SERV.)	1	0		1936	1994		0137: TOBACCO FARMS	4	3		1933	1991
1116126: CUSTOMS INSPECTOR (GOV. SERV.)	4	1		1933	1993		0138: POTATO FARMS	1	1		1936	1993
1116128: PROPERTY ASSESSOR (GOV. SERV.)	0	3		1937	1991		014: FIELD CROP COMBINATION FARMS	5	4		1932	1990
1116130: IMMIGRATION INSPECTOR (GOV. SERV.)	6	0		1931	1994		0141: FIELD CROP COMBINATION FARMS	5	4		1932	1990
1116138: SAFETY INSPECTOR (GOV. SERV.)	1	0		1936	1994		0163: NURSERY PRODUCTS	4	3		1933	1991
1116146: PRIMARY-PRODUCTS INSPECTOR, ANIMALS (GOV. SERV.)	4	0		1933	1994		0169: OTHER HORTICULTURAL SPECIALTIES	2	3		1935	1991
1116154: MOTOR-TRANSPORT REGULATIONS OFFICER (GOV. SERV.)	1	0		1936	1994		02: SERVICE INDUSTRIES INCIDENTAL TO AGRICULTURE	2	6		1935	1988
1116158: INSPECTOR, HEALTH STANDARDS (GOV. SERV.)	2	1		1935	1993		0200: - SERVICE INDUSTRIES INCIDENTAL TO AGRICULTURE	0	1		1937	1993
1116162: FISHERIES INSPECTOR (GOV. SERV.)	1	0		1936	1994		021: SERVICES INCIDENTAL TO LIVESTOCK AND ANIMAL SPECIALTIES	1	3		1936	1991
1119110: FOREIGN-SERVICE OFFICER (GOV. SERV.)	1	3		1936	1991		0211: VETERINARY SERVICES	1	2		1936	1992
1119122: VETERANS' SERVICE OFFICER (GOV. SERV.)	0	1		1937	1993		0219: OTHER SERVICES INCIDENTAL TO LIVESTOCK AND ANIMAL SPECIALTIES	0	1		1937	1993
1119158: AGRICULTURAL REPRESENTATIVE (GOV. SERV.)	2	3		1935	1991		022: SERVICES INCIDENTAL TO AGRICULTURAL CROPS	1	2		1936	1992
1119190: TOWN CLERK (GOV. SERV.)	0	2		1937	1992		0221: SOIL PREPARATION, PLANTING AND CULTIVATING SERVICES	0	1		1937	1993
1119210: CONCILIATOR (GOV. SERV.)	1	0		1936	1994		0229: OTHER SERVICES INCIDENTAL TO AGRICULTURAL CROPS	1	1		1936	1993
1119222: MINISTERIAL ASSISTANT (GOV. SERV.)	2	3		1935	1991		032: SERVICES INCIDENTAL TO FISHING	1	0		1936	1994
1119254: ADVISOR, PUBLIC ASSISTANCE (GOV. SERV.)	1	1		1936	1993		0321: SERVICES INCIDENTAL TO FISHING	1	0		1936	1994
1130110: CHIEF EXECUTIVE, EDUCATION (EDUC.)	2	0		1935	1994		05: FORESTRY SERVICES INDUSTRY	2	0		1935	1994
1130114: HOSPITAL ADMINISTRATOR (MEDICAL)	4	1		1933	1993		051: FORESTRY SERVICES INDUSTRY	2	0		1935	1994
1130118: CHIEF EXECUTIVE, NATURAL SCIENCES AND ENGINEERING (PROF. & TECH., N.E.C.)	1	3		1936	1991		0511: FORESTRY SERVICES INDUSTRY	2	0		1935	1994
1130142: GENERAL MANAGER, TRANSPORT AND COMMUNICATIONS (PROF. & TECH., N.E.C.)	4	5		1933	1989		0611: GOLD MINES	5	3		1932	1991
1131110: MANAGER, ARCHITECTURAL SERVICE (PROF. & TECH., N.E.C.)	2	0		1935	1994		0613: NICKEL-COPPER MINES	3	6		1934	1988
1131122: MANAGER, LIFE SCIENCES PROGRAM (PROF. & TECH., N.E.C.)	1	3		1936	1991		0614: SILVER-LEAD-ZINC MINES	1	1		1936	1993
1131126: MANAGER, PHYSICAL SCIENCES PROGRAM (PROF. & TECH., N.E.C.)	1	1		1936	1993		0619: OTHER METAL MINES	5	2		1932	1992
1132110: DIRECTOR, MUSEUM (EDUC.)	1	0		1936	1994		0621: ASBESTOS MINES	5	0		1932	1994
1132114: DIRECTOR, LIBRARY (EDUC.)	0	1		1937	1993		0622: PEAT INDUSTRY	0	1		1937	1993
1132118: DIRECTOR, SOCIAL WORK (SOCIAL WEL.)	1	4		1936	1990		0625: SALT MINES	2	2		1935	1992
1132199: OTHER MANAGERS, SOCIAL SCIENCES AND RELATED FIELDS	3	5		1934	1989		0629: OTHER NON-METAL MINES (EXCEPT COAL)	2	1		1935	1993
1133110: ACADEMIC DEAN, UNIVERSITY OR COLLEGE (EDUC.)	3	3		1934	1991		063: COAL MINES	1	3		1936	1991
1133114: DEAN OF STUDENTS (EDUC.)	1	0		1936	1994		0631: BITUMINOUS COAL MINES	1	3		1936	1991
1133118: REGISTRAR, COLLEGE OR UNIVERSITY (EDUC.)	1	1		1936	1993		07: CRUDE PETROLEUM AND NATURAL GAS INDUSTRIES	2	2		1935	1992
1133138: SUPERINTENDENT, EDUCATION (EDUC.)	5	2		1932	1992		071: CRUDE PETROLEUM AND NATURAL GAS INDUSTRIES	2	2		1935	1992
1133162: DIRECTOR OF EDUCATION, PENAL INSTITUTIONS (EDUC.)	1	2		1936	1992		0711: CONVENTIONAL CRUDE OIL AND NATURAL GAS INDUSTRY	1	2		1936	1992
1133199: OTHER ADMINISTRATORS IN TEACHING AND RELATED FIELDS	5	3		1932	1991		0712: NON-CONVENTIONAL CRUDE OIL INDUSTRY	1	0		1936	1994
1134114: DIRECTOR, OCCUPATIONAL HEALTH (MEDICAL)	0	2		1937	1992		081: STONE QUARRIES	3	4		1934	1990
1134118: DIRECTOR, NURSING SERVICES (MEDICAL)	1	1		1936	1993		0812: LIMESTONE QUARRIES	1	2		1936	1992
1134134: DIRECTOR, ADMITTING DEPARTMENT (MEDICAL)	1	0		1936	1994		0813: MARBLE QUARRIES	0	1		1937	1993
1135118: MANAGER, TRUST COMPANY (BANK. & FINANCE)	2	2		1935	1992		0814: SANDSTONE QUARRIES	2	1		1935	1993
1135126: MANAGER, CREDIT UNION (BANK. & FINANCE)	3	3		1934	1991		082: SAND AND GRAVEL PITS	4	3		1933	1991
1136110: INDUSTRIAL-RELATIONS MANAGER (PROF. & TECH., N.E.C.)	4	2		1933	1992		0821: SAND AND GRAVEL PITS	4	3		1933	1991
1137114: DIRECTOR, PUBLIC RELATIONS (PROF. & TECH., N.E.C.)	1	1		1936	1993		09: SERVICE INDUSTRIES INCIDENTAL TO MINERAL EXTRACTION	1	3		1936	1991
1141110: MANAGER, MERCHANDISE PURCHASING (RET. TRADE; WHOLE. TRADE)	1	0		1936	1994		091: SERVICE INDUSTRIES INCIDENTAL TO CRUDE PETROLEUM AND NATURAL GAS	0	1		1937	1993
1142118: DISTRICT MANAGER, PRIVATE INVESTIGATION AND SECURITY SERVICE (BUS. SERV.)	0	1		1937	1993		0911: CONTRACT DRILLING, OIL AND GAS INDUSTRY	0	1		1937	1993
1142126: BRANCH MANAGER, JANITORIAL SERVICES (MISC. SERV.)	1	1		1936	1993		092: SERVICE INDUSTRIES INCIDENTAL TO MINING	1	2		1936	1992
1143110: MANAGER, FOOD AND BEVERAGE PRODUCTION (PROF. & TECH., N.E.C.)	2	7		1935	1987		0921: CONTRACT DRILLING INDUSTRY (EXCEPT OIL AND GAS)	1	1		1936	1993
1143118: MANAGER, RAW-MATERIALS PRODUCTION (PROF. & TECH., N.E.C.)	0	1		1937	1993		0929: OTHER SERVICE INDUSTRIES INCIDENTAL TO MINING	0	1		1937	1993
1143199: OTHER PRODUCTION MANAGEMENT OCCUPATIONS	1	1		1936	1993		1012: POULTRY PRODUCTS INDUSTRY	3	4		1934	1990
1147110: MANAGER, AIRLINE (AIR TRANS.)	1	0		1936	1994		102: FISH PRODUCTS INDUSTRY	4	2		1933	1992
1147114: MANAGER, MOTOR TRANSPORT (MOTOR TRANS.)	2	0		1935	1994		1021: FISH PRODUCTS INDUSTRY	4	2		1933	1992
1147118: MANAGER, RAILWAY (RAIL TRANS.)	2	2		1935	1992		1051: CEREAL GRAIN FLOUR INDUSTRY	6	3		1931	1991
1147122: MANAGER, URBAN TRANSIT SYSTEM (MOTOR TRANS.)	2	0		1935	1994		1053: FEED INDUSTRY	2	1		1935	1993
1147126: MANAGER, WATER TRANSPORT (WATER TRANS.)	2	1		1935	1993		106: VEGETABLE OIL MILLS (EXCEPT CORN OIL)	1	2		1936	1992
1147128: FREIGHT FORWARDER (BUS. SERV.)	1	1		1936	1993		1061: VEGETABLE OIL MILLS (EXCEPT CORN OIL)	1	2		1936	1992
1147130: AIRPORT MANAGER (AIR TRANS.)	1	0		1936	1994		1083: SUGAR AND CHOCOLATE CONFECTIONERY INDUSTRY	1	7		1936	1987
1147134: HARBOUR MASTER (WATER TRANS.)	0	1		1937	1993		1091: TEA AND COFFEE INDUSTRY	2	1		1935	1993
1147142: MANAGER, TRANSPORT DEPARTMENT (ANY IND.)	2	2		1935	1992		1092: DRY PASTA PRODUCTS INDUSTRY	0	3		1937	1991
1147166: MANAGER, RADIO STATION (BROADCAST., MOTION PIC. & STAGE)	3	2		1934	1992		1093: POTATO CHIP, PRETZEL AND POPCORN INDUSTRY	3	5		1934	1989
1147170: MANAGER, TELEVISION STATION (BROADCAST., MOTION PIC. & STAGE)	2	4		1935	1990		1094: MALT AND MALT FLOUR INDUSTRY	1	0		1936	1994
1147174: REGIONAL MANAGER, TELECOMMUNICATIONS SYSTEM (TELECOM.)	2	5		1935	1989		114: WINE INDUSTRY	0	5		1937	1989
1147199: OTHER MANAGERS. TRANSPORT AND COMMUNICATIONS OPERATIONS	1	2		1936	1992		1141: WINE INDUSTRY	0	5		1937	1989
1149110: MANAGER, NEWSPAPER (PRINT. & PUB.)	1	1		1936	1993		121: LEAF TOBACCO INDUSTRY	1	0		1936	1994
1149114: MANAGER, SCIENTIFIC, TECHNICAL AND OTHER PERIODICAL PUBLICATIONS (PRINT. & PUB.)	1	1		1936	1993		1211: LEAF TOBACCO INDUSTRY	1	0		1936	1994
1149134: MANAGER, METHODS AND PROCEDURES (PROF. & TECH., N.E.C.)	2	0		1935	1994		152: RUBBER HOSE AND BELTING INDUSTRY	7	2		1930	1992
1149138: MANAGER, PUBLIC UTILITIES (ELEC. POWER; UTILITIES, N.E.C.; WATER WORKS)	1	4		1936	1990		1521: RUBBER HOSE AND BELTING INDUSTRY	7	2		1930	1992
1149146: MANAGER, WAREHOUSE (STORAGE, N.E.C.)	1	3		1936	1991		162: PLASTIC PIPE AND PIPE FITTINGS INDUSTRY	1	0		1936	1994
1149150: MANAGER, BUILDINGS, VEHICLES AND SUPPLIES (ANY IND.)	6	2		1931	1992		1621: PLASTIC PIPE AND PIPE FITTINGS INDUSTRY	1	0		1936	1994
1171122: ACCOUNTANT, COST (PROF. & TECH., N.E.C.)	3	2		1934	1992		163: PLASTIC FILM AND SHEETING INDUSTRY	1	3		1936	1991
1171158: SUPERVISOR, AUDITORS (BANK. & FINANCE)	3	0		1934	1994		1631: PLASTIC FILM AND SHEETING INDUSTRY	1	3		1936	1991
1171182: SECURITIES COUNSELLOR (BANK. & FINANCE)	1	1		1936	1993		1711: LEATHER TANNERIES	2	4		1935	1990
1171188: FOREIGN BANKING ARRANGEMENTS OFFICER (BANK. & FINANCE)	1	0		1936	1994		1719: OTHER LEATHER AND ALLIED PRODUCTS INDUSTRIES	5	2		1932	1992
1171190: TRUST OFFICER (BANK. & FINANCE)	0	1		1937	1993		183: BROAD KNITTED FABRIC INDUSTRY	4	5		1933	1989
1171194: HEAD OFFICE UNDERWRITER (INSUR. & REAL ESTATE)	4	1		1933	1993		1831: BROAD KNITTED FABRIC INDUSTRY	4	5		1933	1989
1171198: PASSENGER AND FREIGHT RATES ANALYST (PROF. & TECH., N.E.C.)	1	1		1936	1993		192: CARPET, MAT AND RUG INDUSTRY	1	2		1936	1992
1171206: FOREIGN EXCHANGE TRADER (BANK. & FINANCE)	0	1		1937	1993		1921: CARPET, MAT AND RUG INDUSTRY	1	2		1936	1992
1171298: MANAGER TRAINEE, CONSUMER CREDIT SERVICES (BANK. & FINANCE)	0	4		1937	1990		193: CANVAS AND RELATED PRODUCTS INDUSTRY	3	2		1934	1992
1171299: MISCELLANEOUS ACCOUNTANTS. AUDITORS AND OTHER FINANCIAL OFFICERS	1	1		1936	1993		1931: CANVAS AND RELATED PRODUCTS INDUSTRY	3	2		1934	1992
1173110: SUPERVISOR, ORGANIZATION AND METHODS ANALYSTS (PROF. & TECH., N.E.C.)	1	2		1936	1992		1991: NARROW FABRIC INDUSTRY	3	1		1934	1993
1173112: STANDARDS SPECIALIST (PROF. & TECH., N.E.C.)	0	1		1937	1993		2431: MEN'S AND BOYS' COAT INDUSTRY	3	4		1934	1990
1173122: ORGANIZATIONAL ANALYST (PROF. & TECH., N.E.C.)	1	0		1936	1994		2433: MEN'S AND BOYS' PANTS INDUSTRY	2	5		1935	1989
1174114: EMPLOYMENT SUPERVISOR (PROF. & TECH., N.E.C.)	1	0		1936	1994		2434: MEN'S AND BOYS' SHIRT AND UNDERWEAR INDUSTRY	1	6		1936	1988
1174122: OCCUPATIONAL ANALYST (PROF. & TECH., N.E.C.)	4	1		1933	1993		2441: WOMEN'S COAT AND JACKET INDUSTRY	1	4		1936	1990
1174134: EMPLOYMENT INTERVIEWER (PROF. & TECH., N.E.C.)	3	1		1934	1993		2442: WOMEN'S SPORTSWEAR INDUSTRY	4	5		1933	1989
1175199: OTHER PURCHASING OFFICERS AND BUYERS, EXCEPT WHOLESALE AND RETAIL TRADE	1	3		1936	1991		2491: SWEATER INDUSTRY	1	7		1936	1987
1176110: SAFETY INSPECTOR (ANY IND.)	0	1		1937	1993		2492: OCCUPATIONAL CLOTHING INDUSTRY	0	2		1937	1992
1176114: INSURANCE INSPECTOR, LOSS-PREVENTION (INSUR. & REAL ESTATE)	1	4		1936	1990		2493: GLOVE INDUSTRY	2	1		1935	1993
1176126: TRAFFIC INSPECTOR (MOTOR TRANS.; RAIL TRANS.)	2	0		1935	1994		2496: FOUNDATION GARMENT INDUSTRY	2	2		1935	1992
1176158: INSPECTOR, TRANSPORTATION SERVICES (ANY IND.)	4	2		1933	1992		252: VENEER AND PLYWOOD INDUSTRIES	1	0		1936	1994
1176162: FIRE-SAFETY INSPECTOR (ANY IND.)	1	1		1936	1993		2521: HARDWOOD VENEER AND PLYWOOD INDUSTRY	1	0		1936	1994
1176199: OTHER INSPECTORS AND REGULATORY OFFICERS, NON-GOVERNMENT	0	1		1937	1993		2541: PREFABRICATED WOODEN BUILDINGS INDUSTRY	1	0		1936	1994
1179110: EXECUTIVE SECRETARY, ASSOCIATION (MISC. SERV.)	3	3		1934	1991		2543: WOODEN DOOR AND WINDOW INDUSTRY	5	2		1932	1992
1179118: AGENT (AMUSE. & REC.; BROADCAST., MOTION PIC. & STAGE)	1	1		1936	1993		2549: OTHER MILLWORK INDUSTRIES	2	4		1935	1990
1179138: CAMPAIGN CONSULTANT (BUS. SERV.)	0	1		1937	1993		258: COFFIN AND CASKET INDUSTRY	1	0		1936	1994
1179140: TRAVEL AGENT (BUS. SERV.)	1	0		1936	1994		2581: COFFIN AND CASKET INDUSTRY	1	0		1936	1994
1179146: PUBLIC-RELATIONS AGENT (PROF. & TECH., N.E.C.)	0	2		1937	1992		2591: WOOD PRESERVATION INDUSTRY	0	3		1937	1991
1179150: INDUSTRIAL-DEVELOPMENT REPRESENTATIVE (PROF. & TECH., N.E.C.)	1	2		1936	1992		2592: PARTICLE BOARD INDUSTRY	0	1		1937	1993
1179154: SALES-PROMOTION ADMINISTRATOR (PROF. & TECH., N.E.C.)	3	5		1934	1989		2593: WAFER BOARD INDUSTRY	3	0		1934	1994
1179178: CORPORATE SECRETARY (PROF. & TECH., N.E.C.)	1	0		1936	1994		2599: OTHER WOOD INDUSTRIES N.E.C.	5	3		1932	1991
1179190: CONTRACTS ADMINISTRATOR (PROF. & TECH., N.E.C.)	5	4		1932	1990		2649: OTHER OFFICE FURNITURE INDUSTRIES	3	2		1934	1992
1179192: CONFERENCE AND MEETING PLANNER (PROF. & TECH., N.E.C.)	1	0		1936	1994		2692: HOTEL, RESTAURANT AND INSTITUTIONAL FURNITURE ANDFIXTURE INDUSTRY	4	3		1933	1991
1179198: PROPERTY ADMINISTRATOR (GOV. SERV.; INSUR. & REAL ESTATE)	1	3		1936	1991		2712: NEWSPRINT INDUSTRY	2	0		1935	1994
1179200: FOOD-AND-BEVERAGE CONTROLLER (CATER. & LODG.)	0	1		1937	1993		2713: PAPERBOARD INDUSTRY	0	4		1937	1990
1179204: COST ESTIMATOR (CONSTRUCTION)	0	8		1937	1986		272: ASPHALT ROOFING INDUSTRY	5	1		1932	1993
2111114: ANALYTICAL CHEMIST (PROF. & TECH., N.E.C.)	0	4		1937	1990		2721: ASPHALT ROOFING INDUSTRY	5	1		1932	1993
2111118: CHEMICAL OCEANOGRAPHER (PROF. & TECH., N.E.C.)	1	0		1936	1994		2732: CORRUGATED BOX INDUSTRY	0	1		1937	1993
2111122: INORGANIC CHEMIST (PROF. & TECH., N.E.C.)	1	0		1936	1994		2733: PAPER BAG INDUSTRY	0	1		1937	1993
2111126: ORGANIC CHEMIST (PROF. & TECH., N.E.C.)	3	4		1934	1990		2791: COATED AND TREATED PAPER INDUSTRY	4	0		1933	1994
2111130: PHYSICAL CHEMIST (PROF. & TECH., N.E.C.)	1	1		1936	1993		2792: STATIONERY PAPER PRODUCTS INDUSTRY	4	3		1933	1991
2111134: QUALITY-CONTROL CHEMIST (PROF. & TECH., N.E.C.)	1	3		1936	1991		2793: PAPER CONSUMER PRODUCTS INDUSTRY	2	0		1935	1994
2112: GEOLOGISTS AND RELATED OCCUPATIONS	1	4		1936	1990		2799: OTHER CONVERTED PAPER PRODUCTS INDUSTRIES N.E.C.	2	4		1935	1990
2112114: GEOLOGIST (PROF. & TECH., N.E.C.)	1	2		1936	1992		2811: BUSINESS FORMS PRINTING INDUSTRY	1	1		1936	1993
2112118: GEOPHYSICIST (PROF. & TECH., N.E.C.)	0	1		1937	1993		2839: OTHER PUBLISHING INDUSTRIES	4	4		1933	1990
2112126: MINERALOGIST (PROF. & TECH., N.E.C.)	0	1		1937	1993		2849: OTHER COMBINED PUBLISHING AND PRINTING INDUSTRIES	3	0		1934	1994
2113: PHYSICISTS	0	3		1937	1991		2911: FERRO-ALLOYS INDUSTRY	1	3		1936	1991
2113110: ACOUSTICS PHYSICIST (PROF. & TECH., N.E.C.)	0	1		1937	1993		292: STEEL PIPE AND TUBE INDUSTRY	3	4		1934	1990
2113142: NUCLEAR PHYSICIST (PROF. & TECH., N.E.C.)	0	1		1937	1993		2921: STEEL PIPE AND TUBE INDUSTRY	3	4		1934	1990
2113162: THERMAL PHYSICIST (PROF. & TECH., N.E.C.)	0	1		1937	1993		294: IRON FOUNDRIES	3	5		1934	1989
2113199: OTHER PHYSICISTS	0	1		1937	1993		2941: IRON FOUNDRIES	3	5		1934	1989
2114: METEOROLOGISTS	1	0		1936	1994		297: COPPER AND COPPER ALLOY ROLLING, CASTING AND EXTRUDING INDUSTRY	2	3		1935	1991
2114110: METEOROLOGIST (PROF. & TECH., N.E.C.)	1	0		1936	1994		2971: COPPER AND COPPER ALLOY ROLLING, CASTING ANDEXTRUDING INDUSTRY	2	3		1935	1991
2117110: CHEMICAL TECHNOLOGIST (PROF. & TECH., N.E.C.)	3	0		1934	1994		299: OTHER ROLLED, CAST AND EXTRUDED NON-FERROUS METAL PRODUCTS INDUSTRIES	4	0		1933	1994
2117118: GEOLOGICAL TECHNOLOGIST (PROF. & TECH., N.E.C.)	2	0		1935	1994		2999: OTHER ROLLED, CAST AND EXTRUDED NON-FERROUS METALPRODUCTS INDUSTRIES	4	0		1933	1994
2117126: LABORATORY PHYSICAL SCIENCES TECHNOLOGIST (PROF. & TECH., N.E.C.)	1	3		1936	1991		301: POWER BOILER AND HEAT EXCHANGER INDUSTRY	4	2		1933	1992
2117199: OTHER PHYSICAL SCIENCE TECHNOLOGISTS	0	1		1937	1993		3011: POWER BOILER AND HEAT EXCHANGER INDUSTRY	4	2		1933	1992
2117244: WATER-PURIFICATION TECHNICIAN (WATER WORKS)	0	1		1937	1993		3022: PLATE WORK INDUSTRY	1	0		1936	1994
2117252: GEOLOGICAL TECHNICIAN (PROF. & TECH., N.E.C.)	2	0		1935	1994		3023: PRE-ENGINEERED METAL BUILDINGS INDUSTRY (EXCEPTPORTABLE)	1	4		1936	1990
2117264: LABORATORY PHYSICAL SCIENCES TECHNICIAN (PROF. & TECH., N.E.C.)	4	4		1933	1990		3032: PREFABRICATED PORTABLE METAL BUILDINGS INDUSTRY	1	0		1936	1994
2117268: TEXTILE TECHNICIAN (PROF. & TECH., N.E.C.)	0	1		1937	1993		3051: UPHOLSTERY AND COIL SPRING INDUSTRY	1	0		1936	1994
2117299: OTHER PHYSICAL SCIENCES TECHNICIANS	1	0		1936	1994		3052: WIRE AND WIRE ROPE INDUSTRY	3	6		1934	1988
2119: OCCUPATIONS IN PHYSICAL SCIENCES, N.E.C.	1	1		1936	1993		3053: INDUSTRIAL FASTENER INDUSTRY	4	4		1933	1990
2119112: CRIME DETECTION LAB ANALYST (GOV. SERV.)	0	1		1937	1993		3059: OTHER WIRE PRODUCTS INDUSTRIES	2	5		1935	1989
2119118: PROSPECTOR (MINING & QUARRYING)	1	0		1936	1994		3062: METAL DIES, MOULDS AND PATTERNS INDUSTRY	0	3		1937	1991
2131: AGRICULTURISTS AND RELATED SCIENTISTS	4	1		1933	1993		3063: HAND TOOL AND IMPLEMENT INDUSTRY	3	0		1934	1994
2131110: AGRICULTURAL SCIENTIST (PROF. & TECH., N.E.C.)	3	1		1934	1993		3091: METAL PLUMBING FIXTURES AND FITTINGS INDUSTRY	0	3		1937	1991
2131122: PLANT SCIENTIST (PROF. & TECH., N.E.C.)	1	0		1936	1994		3092: METAL VALVE INDUSTRY	1	3		1936	1991
2131134: FIELD SERVICE MAN (PROF. & TECH., N.E.C.)	1	1		1936	1993		311: AGRICULTURAL IMPLEMENT INDUSTRY	4	4		1933	1990
2133110: AQUATIC BIOLOGIST (PROF. & TECH., N.E.C.)	1	1		1936	1993		3111: AGRICULTURAL IMPLEMENT INDUSTRY	4	4		1933	1990
2133130: ECOLOGIST (PROF. & TECH., N.E.C.)	0	1		1937	1993		3193: SAWMILL AND WOODWORKING MACHINERY INDUSTRY	2	2		1935	1992
2133166: MICROBIOLOGIST (PROF. & TECH., N.E.C.)	1	0		1936	1994		3241: TRUCK AND BUS BODY INDUSTRY	6	3		1931	1991
2133202: PATHOLOGIST, MEDICAL (PROF. & TECH., N.E.C.)	0	1		1937	1993		3243: NON-COMMERCIAL TRAILER INDUSTRY	0	1		1937	1993
2133214: PHYSIOLOGIST (PROF. & TECH., N.E.C.)	1	1		1936	1993		3244: MOBILE HOME INDUSTRY	3	3		1934	1991
2133234: BIOCHEMIST (PROF. & TECH., N.E.C.)	0	1		1937	1993		3253: MOTOR VEHICLE STAMPINGS INDUSTRY	1	0		1936	1994
2133242: CELL BIOLOGIST (PROF. & TECH., N.E.C.)	0	2		1937	1992		3254: MOTOR VEHICLE STEERING AND SUSPENSION PARTS INDUSTRY	1	1		1936	1993
2133246: CLINICAL CHEMIST (PROF. & TECH., N.E.C.)	0	1		1937	1993		3256: PLASTIC PARTS AND ACCESSORIES FOR MOTOR VEHICLESINDUSTRY	0	1		1937	1993
2133250: GENETICIST (PROF. & TECH., N.E.C.)	1	0		1936	1994		3259: OTHER MOTOR VEHICLE ACCESSORIES, PARTS AND ASSEMBLIESINDUSTRIES	1	3		1936	1991
2133254: MOLECULAR BIOLOGIST (PROF. & TECH., N.E.C.)	0	1		1937	1993		328: BOATBUILDING AND REPAIR INDUSTRY	1	1		1936	1993
2135: LIFE SCIENCES TECHNOLOGISTS AND TECHNICIANS	3	6		1934	1988		3281: BOATBUILDING AND REPAIR INDUSTRY	1	1		1936	1993
2135134: BIOLOGICAL TECHNOLOGIST (PROF. & TECH., N.E.C.)	0	1		1937	1993		3332: ELECTRIC LAMP AND SHADE INDUSTRY (EXCEPT BULB ANDTUBE)	1	6		1936	1988
2135142: ZOOLOGICAL TECHNOLOGIST (PROF. & TECH., N.E.C.)	0	1		1937	1993		3333: ELECTRIC LAMP (BULB AND TUBE) INDUSTRY	3	1		1934	1993
2135166: FOOD TECHNOLOGIST (PROF. & TECH., N.E.C.)	1	2		1936	1992		3362: ELECTRONIC OFFICE, STORE AND BUSINESS MACHINE INDUSTRY	2	0		1935	1994
2135240: BACTERIOLOGICAL TECHNICIAN (PROF. & TECH., N.E.C.)	1	1		1936	1993		3369: OTHER OFFICE, STORE AND BUSINESS MACHINE INDUSTRIES	4	4		1933	1990
2135244: BIOLOGICAL TECHNICIAN (PROF. & TECH., N.E.C.)	1	1		1936	1993		3371: ELECTRICAL TRANSFORMER INDUSTRY	2	6		1935	1988
2142110: CHEMICAL ENGINEER, DESIGN AND DEVELOPMENT (PROF. & TECH., N.E.C.)	0	3		1937	1991		3372: ELECTRICAL SWITCHGEAR AND PROTECTIVE EQUIPMENTINDUSTRY	1	2		1936	1992
2142114: CHEMICAL ENGINEER, RESEARCH (PROF. & TECH., N.E.C.)	3	2		1934	1992		3391: BATTERY INDUSTRY	1	1		1936	1993
2142118: CHEMICAL ENGINEER, PRODUCTION (PROF. & TECH., N.E.C.)	1	2		1936	1992		3392: NON-CURRENT CARRYING WIRING DEVICES INDUSTRY	3	1		1934	1993
2143110: MATERIALS AND TESTING ENGINEER (PROF. & TECH., N.E.C.)	1	2		1936	1992		3399: OTHER ELECTRICAL PRODUCTS INDUSTRIES N.E.C.	4	4		1933	1990
2143114: STRUCTURAL-DESIGN ENGINEER (PROF. & TECH., N.E.C.)	5	2		1932	1992		351: CLAY PRODUCTS INDUSTRIES	4	4		1933	1990
2143130: ENVIRONMENTAL ENGINEER (PROF. & TECH., N.E.C.)	1	0		1936	1994		3511: CLAY PRODUCTS INDUSTRY (FROM DOMESTIC CLAY)	2	3		1935	1991
2143134: HIGHWAY ENGINEER (PROF. & TECH., N.E.C.)	1	0		1936	1994		3512: CLAY PRODUCTS INDUSTRY (FROM IMPORTED CLAY)	2	1		1935	1993
2143138: IRRIGATION AND DRAINAGE ENGINEER (PROF. & TECH., N.E.C.)	1	0		1936	1994		3541: CONCRETE PIPE INDUSTRY	5	3		1932	1991
2143140: MILITARY-ENGINEERING OFFICER (MILITARY)	1	1		1936	1993		3542: STRUCTURAL CONCRETE PRODUCTS INDUSTRY	2	0		1935	1994
2143146: RAILWAY ENGINEER (PROF. & TECH., N.E.C.)	1	2		1936	1992		3549: OTHER CONCRETE PRODUCTS INDUSTRIES	5	4		1932	1990
2143154: WATER-RESOURCES ENGINEER (PROF. & TECH., N.E.C.)	2	2		1935	1992		3562: GLASS PRODUCTS INDUSTRY (EXCEPT GLASS CONTAINERS)	4	1		1933	1993
2143199: OTHER CIVIL ENGINEERS	3	3		1934	1991		3591: REFRACTORIES INDUSTRY	0	2		1937	1992
2144114: RESEARCH ENGINEER, ELECTRICAL AND ELECTRONIC (PROF. & TECH., N.E.C.)	3	2		1934	1992		3593: GYPSUM PRODUCTS INDUSTRY	1	1		1936	1993
2144118: ELECTRICAL ENGINEER, GENERAL (PROF. & TECH., N.E.C.)	2	4		1935	1990		3594: NON-METALLIC MINERAL INSULATING MATERIALS INDUSTRY	2	0		1935	1994
2144122: ELECTRONIC ENGINEER, GENERAL (PROF. & TECH., N.E.C.)	2	2		1935	1992		3599: OTHER NON-METALLIC MINERAL PRODUCTS INDUSTRIES N.E.C.	1	1		1936	1993
2144128: COMMUNICATIONS AND ELECTRONICS ENGINEER (MILITARY)	0	1		1937	1993		3612: LUBRICATING OIL AND GREASE INDUSTRY	2	1		1935	1993
2144130: DISTRIBUTION ENGINEER (ELEC. POWER)	0	3		1937	1991		369: OTHER PETROLEUM AND COAL PRODUCTS INDUSTRIES	1	2		1936	1992
2144134: ELECTRICAL AND ELECTRONIC AEROSPACE ENGINEER (AIR & SPACE-CRAFT)	0	1		1937	1993		3699: OTHER PETROLEUM AND COAL PRODUCTS INDUSTRIES	1	2		1936	1992
2144138: ELECTRICAL-EQUIPMENT ENGINEER (PROF. & TECH., N.E.C.)	1	1		1936	1993		3712: INDUSTRIAL ORGANIC CHEMICAL INDUSTRIES N.E.C.	4	1		1933	1993
2144142: ELECTRICAL-SYSTEMS-PLANNING ENGINEER (PROF. & TECH., N.E.C.)	1	3		1936	1991		372: AGRICULTURAL CHEMICAL INDUSTRIES	3	1		1934	1993
2144158: TELEPHONE ENGINEER (PROF. & TECH., N.E.C.)	1	3		1936	1991		3721: CHEMICAL FERTILIZER AND FERTILIZER MATERIALS INDUSTRY	1	1		1936	1993
2144162: TRANSMISSION ENGINEER (ELEC. POWER)	1	5		1936	1989		3722: MIXED FERTILIZER INDUSTRY	1	0		1936	1994
2145114: INDUSTRIAL HYGIENIST (PROF. & TECH., N.E.C.)	2	4		1935	1990		3729: OTHER AGRICULTURAL CHEMICAL INDUSTRIES	1	0		1936	1994
2145118: INDUSTRIAL-SAFETY ENGINEER (PROF. & TECH., N.E.C.)	1	1		1936	1993		373: PLASTIC AND SYNTHETIC RESIN INDUSTRY	3	6		1934	1988
2145122: TIME-STUDY ENGINEER (PROF. & TECH., N.E.C.)	2	1		1935	1993		3731: PLASTIC AND SYNTHETIC RESIN INDUSTRY	3	6		1934	1988
2145126: MANUFACTURING ENGINEER (PROF. & TECH., N.E.C.)	4	4		1933	1990		3791: PRINTING INK INDUSTRY	2	3		1935	1991
2145130: METHODS ENGINEER (PROF. & TECH., N.E.C.)	3	2		1934	1992		3792: ADHESIVES INDUSTRY	2	2		1935	1992
2147110: POWER ENGINEER, MECHANICAL (PROF. & TECH., N.E.C.)	0	1		1937	1993		3911: INDICATING, RECORDING AND CONTROLLING INSTRUMENTSINDUSTRY	4	4		1933	1990
2147114: TOOL ENGINEER (PROF. & TECH., N.E.C.)	2	1		1935	1993		3913: CLOCK AND WATCH INDUSTRY	1	0		1936	1994
2147126: HEATING-VENTILATING AND AIR-CONDITIONING ENGINEER (PROF. & TECH., N.E.C.)	3	1		1934	1993		3914: OPHTHALMIC GOODS INDUSTRY	6	2		1931	1992
2147138: PROPULSION ENGINEER, AEROSPACE VEHICLES (AIR & SPACE-CRAFT)	1	0		1936	1994		3991: BROOM, BRUSH AND MOP INDUSTRY	5	1		1932	1993
2151: METALLURGICAL ENGINEERS	1	4		1936	1990		3992: BUTTON, BUCKLE AND CLOTHES FASTENER INDUSTRY	0	2		1937	1992
2151110: METALLURGICAL ENGINEER (PROF. & TECH., N.E.C.)	1	4		1936	1990		3994: MUSICAL INSTRUMENT AND SOUND RECORDING INDUSTRY	2	2		1935	1992
2153: MINING ENGINEERS	2	2		1935	1992		4021: MANUFACTURING AND LIGHT INDUSTRIAL BUILDING	1	3		1936	1991
2153110: MINING ENGINEER (PROF. & TECH., N.E.C.)	2	2		1935	1992		4111: POWER PLANTS (EXCEPT HYDROELECTRIC)	3	3		1934	1991
2154: PETROLEUM ENGINEERS	1	1		1936	1993		4112: GAS, OIL AND OTHER ENERGY RELATED STRUCTURES (EXCEPTPIPELINES)	1	7		1936	1987
2154114: PETROLEUM ENGINEER (PROF. & TECH., N.E.C.)	1	1		1936	1993		4113: GAS AND OIL PIPELINES	5	1		1932	1993
2155: AEROSPACE ENGINEERS	1	8		1936	1986		4122: WATERWORKS AND SEWAGE SYSTEMS	5	4		1932	1990
2155110: AEROSPACE ENGINEER, DESIGN AND DEVELOPMENT (PROF. & TECH., N.E.C.)	0	4		1937	1990		4124: POWER AND TELECOMMUNICATION TRANSMISSION LINES	1	0		1936	1994
2155118: AEROSPACE ENGINEER, GENERAL (PROF. & TECH., N.E.C.)	1	2		1936	1992		4211: WRECKING AND DEMOLITION	5	2		1932	1992
2155122: AEROSPACE ENGINEER, FLIGHT-TEST (AIR & SPACE-CRAFT)	0	1		1937	1993		4212: WATER WELL DRILLING	1	0		1936	1994
2155128: AEROSPACE ENGINEER (MILITARY)	0	1		1937	1993		4213: SEPTIC SYSTEM INSTALLATION	2	1		1935	1993
2157: NUCLEAR ENGINEERS	0	2		1937	1992		4215: EQUIPMENT RENTAL (WITH OPERATOR)	2	1		1935	1993
2157110: NUCLEAR ENGINEER (PROF. & TECH., N.E.C.)	0	2		1937	1992		4216: ASPHALT PAVING	1	8		1936	1986
2159: ARCHITECTS AND ENGINEERS, N.E.C.	2	6		1935	1988		4217: FENCING INSTALLATION	1	4		1936	1990
2159124: BIOMEDICAL ENGINEER, CLINICAL (MEDICAL)	0	1		1937	1993		4223: STEEL REINFORCING	2	1		1935	1993
2159126: GAS AND STEAM-DISTRIBUTION ENGINEER (PROF. & TECH., N.E.C.)	1	1		1936	1993		4224: CONCRETE POURING AND FINISHING	4	4		1933	1990
2159134: GEOLOGICAL ENGINEER (PROF. & TECH., N.E.C.)	1	2		1936	1992		4226: ROUGH AND FRAMING CARPENTRY	2	1		1935	1993
2159138: FOREST ENGINEER (FOREST. & LOG.)	0	1		1937	1993		4229: OTHER STRUCTURAL AND RELATED WORK	1	0		1936	1994
2159146: FIRE-PREVENTION ENGINEER (PROF. & TECH., N.E.C.)	0	1		1937	1993		4232: SIDING WORK	2	7		1935	1987
2160110: SUPERVISOR, ARCHITECTURAL AND ENGINEERING TECHNOLOGISTS AND TECHNICIANS (PROF. & TECH., N.E.C.)	2	6		1935	1988		4233: GLASS AND GLAZING WORK	2	3		1935	1991
2160114: SUPERVISOR, DRAUGHTING OCCUPATIONS (PROF. & TECH., N.E.C.)	2	3		1935	1991		4234: INSULATION WORK	1	5		1936	1989
2160118: SUPERVISOR, SURVEYORS (PROF. & TECH., N.E.C.)	2	0		1935	1994		4235: ROOF SHINGLING	5	3		1932	1991
2161110: HYDROGRAPHIC SURVEYOR (PROF. & TECH., N.E.C.)	0	1		1937	1993		4236: SHEET METAL AND BUILT-UP ROOFING	1	4		1936	1990
2161118: INSTRUMENT MAN/WOMAN (PROF. & TECH., N.E.C.)	1	0		1936	1994		4239: OTHER EXTERIOR CLOSE-IN WORK	1	0		1936	1994
2161199: SURVEYOR (N.E.C.)	4	1		1933	1993		4242: DRY HEATING AND GAS PIPING WORK	2	2		1935	1992
2163116: COMPUTER-ASSISTED DESIGN DRAUGHTSMAN/WOMAN (PROF. & TECH., N.E.C.)	1	2		1936	1992		4243: WET HEATING AND AIR CONDITIONING WORK	5	4		1932	1990
2163122: DETAIL DRAUGHTSMAN/WOMAN (PROF. & TECH., N.E.C.)	2	3		1935	1991		4252: AUTOMATIC SPRINKLER SYSTEM INSTALLATION	2	1		1935	1993
2163127: DRAUGHTSMAN/WOMAN, ARCHITECTURAL APPRENTICE (PROF. & TECH., N.E.C.)	1	1		1936	1993		4253: COMMERCIAL REFRIGERATION WORK	2	1		1935	1993
2163138: DRAUGHTSMAN/WOMAN, ELECTRICAL (PROF. & TECH., N.E.C.)	2	3		1935	1991		4255: MILLWRIGHT AND RIGGING WORK	2	0		1935	1994
2163142: DRAUGHTSMAN/WOMAN, ELECTRONIC (PROF. & TECH., N.E.C.)	3	1		1934	1993		4256: THERMAL INSULATION WORK	1	1		1936	1993
2163146: DRAUGHTSMAN/WOMAN, HEATING AND VENTILATING (PROF. & TECH., N.E.C.)	3	2		1934	1992		4259: OTHER MECHANICAL SPECIALTY WORK	1	1		1936	1993
2163155: DRAUGHTSMAN/WOMAN, MECHANICAL APPRENTICE (PROF. & TECH., N.E.C.)	0	1		1937	1993		4271: PLASTERING AND STUCCO WORK	2	4		1935	1990
2163176: TECHNICAL ILLUSTRATOR (PROF. & TECH., N.E.C.)	2	0		1935	1994		4273: ACOUSTICAL WORK	0	1		1937	1993
2163178: TRACER (PROF. & TECH., N.E.C.)	0	1		1937	1993		4277: HARDWOOD FLOORING INSTALLATION	2	1		1935	1993
2163199: OTHER DRAUGHTSMEN	2	2		1935	1992		4278: RESILIENT FLOORING AND CARPET WORK	5	2		1932	1992
2165114: ARCHITECTURAL TECHNOLOGIST (PROF. & TECH., N.E.C.)	1	2		1936	1992		4291: ELEVATOR AND ESCALATOR INSTALLATION	4	1		1933	1993
2165118: CHEMICAL-ENGINEERING TECHNOLOGIST (PROF. & TECH., N.E.C.)	1	0		1936	1994		4292: ORNAMENTAL AND MISCELLANEOUS FABRICATED METALINSTALLATION	1	3		1936	1991
2165122: CIVIL-ENGINEERING TECHNOLOGIST (PROF. & TECH., N.E.C.)	1	0		1936	1994		4293: RESIDENTIAL SWIMMING POOL INSTALLATION	1	1		1936	1993
2165126: ELECTRICAL-ENGINEERING TECHNOLOGIST (PROF. & TECH., N.E.C.)	2	3		1935	1991		4299: OTHER TRADE WORK N.E.C.	0	3		1937	1991
2165130: ELECTRONIC-ENGINEERING TECHNOLOGIST (PROF. & TECH., N.E.C.)	1	5		1936	1989		44: SERVICE INDUSTRIES INCIDENTAL TO CONSTRUCTION	2	6		1935	1988
2165134: INDUSTRIAL-ENGINEERING TECHNOLOGIST (PROF. & TECH., N.E.C.)	1	1		1936	1993		441: PROJECT MANAGEMENT, CONSTRUCTION	0	1		1937	1993
2165142: MECHANICAL-ENGINEERING TECHNOLOGIST (PROF. & TECH., N.E.C.)	0	1		1937	1993		4411: PROJECT MANAGEMENT, CONSTRUCTION	0	1		1937	1993
2165154: NUCLEAR-ENGINEERING TECHNOLOGIST (PROF. & TECH., N.E.C.)	1	0		1936	1994		449: OTHER SERVICES INCIDENTAL TO CONSTRUCTION	2	5		1935	1989
2165160: MANUFACTURING COST ESTIMATOR (PROF. & TECH., N.E.C.)	4	3		1933	1991		4499: OTHER SERVICES INCIDENTAL TO CONSTRUCTION N.E.C.	2	5		1935	1989
2165199: OTHER ARCHITECTURAL AND ENGINEERING TECHNOLOGISTS	1	2		1936	1992		4513: NON-SCHEDULED AIR TRANSPORT, SPECIALTY, INDUSTRY	1	2		1936	1992
2165218: CHEMICAL-ENGINEERING TECHNICIAN (PROF. & TECH., N.E.C.)	2	1		1935	1993		4522: AIRCRAFT RENTAL INDUSTRY	0	1		1937	1993
2165222: CIVIL-ENGINEERING TECHNICIAN (PROF. & TECH., N.E.C.)	6	2		1931	1992		4529: OTHER SERVICE INDUSTRIES INCIDENTAL TO AIR TRANSPORT	2	1		1935	1993
2165226: ELECTRICAL-ENGINEERING TECHNICIAN (PROF. & TECH., N.E.C.)	2	1		1935	1993		4532: SERVICE INDUSTRY INCIDENTAL TO RAILWAY TRANSPORT	0	1		1937	1993
2165228: METROLOGY TECHNICIAN (PROF. & TECH., N.E.C.)	0	1		1937	1993		4543: MARINE TOWING INDUSTRY	0	1		1937	1993
2165234: GEOLOGICAL-ENGINEERING TECHNICIAN (PROF. & TECH., N.E.C.)	2	1		1935	1993		4544: SHIP CHARTERING INDUSTRY	0	1		1937	1993
2165238: INDUSTRIAL-ENGINEERING TECHNICIAN (PROF. & TECH., N.E.C.)	3	3		1934	1991		4555: MARINE SHIPPING AGENCIES INDUSTRY	1	0		1936	1994
2165246: MECHANICAL-ENGINEERING TECHNICIAN (PROF. & TECH., N.E.C.)	0	1		1937	1993		4559: OTHER SERVICE INDUSTRIES INCIDENTAL TO WATER TRANSPORT	2	0		1935	1994
2165250: METALLURGICAL-ENGINEERING TECHNICIAN (PROF. & TECH., N.E.C.)	1	2		1936	1992		4562: USED GOODS MOVING AND STORAGE INDUSTRY	4	4		1933	1990
2165262: PETROCHEMICAL-ENGINEERING TECHNICIAN (PROF. & TECH., N.E.C.)	2	4		1935	1990		4563: BULK LIQUIDS TRUCKING INDUSTRY	3	1		1934	1993
2165266: PETROLEUM-ENGINEERING TECHNICIAN (PROF. & TECH., N.E.C.)	0	1		1937	1993		4564: DRY BULK MATERIALS TRUCKING INDUSTRY	1	4		1936	1990
2165270: POLLUTION CONTROL TECHNICIAN (PROF. & TECH., N.E.C.)	0	1		1937	1993		4565: FOREST PRODUCTS TRUCKING INDUSTRY	2	0		1935	1994
2165299: OTHER ENGINEERING TECHNICIANS	0	2		1937	1992		4572: INTERURBAN AND RURAL TRANSIT SYSTEMS INDUSTRY	4	4		1933	1990
2169: OTHER OCCUPATIONS IN ARCHITECTURE AND ENGINEERING, N.E.C.	1	0		1936	1994		4574: CHARTER AND SIGHTSEEING BUS SERVICES INDUSTRY	1	0		1936	1994
2169126: DRAUGHTING CLERK, TRANSIT (CLERICAL)	1	0		1936	1994		4575: LIMOUSINE SERVICE TO AIRPORTS AND STATIONS INDUSTRY	1	0		1936	1994
2181110: MATHEMATICIAN, RESEARCH (PROF. & TECH., N.E.C.)	1	0		1936	1994		4589: OTHER TRANSPORTATION INDUSTRIES N.E.C.	1	1		1936	1993
2181118: ACTUARY (INSUR. & REAL ESTATE)	2	2		1935	1992		4592: FREIGHT FORWARDING INDUSTRY	1	0		1936	1994
2181122: OPERATIONS-RESEARCH ANALYST (PROF. & TECH., N.E.C.)	2	0		1935	1994		4599: OTHER SERVICE INDUSTRIES INCIDENTAL TO TRANSPORTATIONN.E.C.	1	1		1936	1993
2181126: DEMOGRAPHER (PROF. & TECH., N.E.C.)	1	0		1936	1994		471: GRAIN ELEVATOR INDUSTRY	0	1		1937	1993
2181130: MATHEMATICIAN, A P P L I E D (PROF. & TECH., N.E.C.)	1	0		1936	1994		4711: GRAIN ELEVATOR INDUSTRY	0	1		1937	1993
2181134: STATISTICIAN, APPLIED (PROF. & TECH., N.E.C.)	1	2		1936	1992		4791: REFRIGERATED WAREHOUSING INDUSTRY	2	1		1935	1993
2181136: EPIDEMIOLOGIST (PROF. & TECH., N.E.C.)	1	0		1936	1994		4813: COMBINED RADIO AND TELEVISION BROADCASTING INDUSTRY	4	3		1933	1991
2181138: STATISTICIAN, BIOLOGICAL AND AGRICULTURAL SCIENCE (PROF. & TECH., N.E.C.)	1	0		1936	1994		4814: CABLE TELEVISION INDUSTRY	4	3		1933	1991
2181142: STATISTICIAN, BUSINESS AND ECONOMICS (PROF. & TECH., N.E.C.)	1	0		1936	1994		483: OTHER TELECOMMUNICATION INDUSTRIES	1	5		1936	1989
2183114: SYSTEMS ANALYST ENGINEERING-SCIENTIFIC, ELECTRONIC DATA-PROCESSING (PROF. & TECH., N.E.C.)	2	4		1935	1990		4839: OTHER TELECOMMUNICATION INDUSTRIES	1	5		1936	1989
2183116: SYSTEMS-SOFTWARE PROGRAMMER (PROF. & TECH., N.E.C.)	2	3		1935	1991		493: WATER SYSTEMS INDUSTRY	6	3		1931	1991
2183122: PROGRAMMER, ENGINEERING AND SCIENTIFIC (PROF. & TECH., N.E.C.)	0	2		1937	1992		4931: WATER SYSTEMS INDUSTRY	6	3		1931	1991
2183150: COMPUTER GRAPHICS SPECIALIST (PROF. & TECH., N.E.C.)	1	1		1936	1993		50: FARM PRODUCTS INDUSTRIES, WHOLESALE	3	4		1934	1990
2183154: COMPUTER HARDWARE SPECIALIST (PROF. & TECH., N.E.C.)	2	0		1935	1994		501: FARM PRODUCTS, WHOLESALE	3	4		1934	1990
2183162: TELECOMMUNICATIONS SPECIALIST COMPUTERS (PROF. & TECH., N.E.C.)	2	0		1935	1994		5012: GRAIN, WHOLESALE	0	2		1937	1992
2189: OCCUPATIONS IN MATHEMATICS, STATISTICS, SYSTEMS ANALYSIS AND RELATED FIELDS, N.E.C.	0	2		1937	1992		5019: OTHER FARM PRODUCTS, WHOLESALE	3	2		1934	1992
2189114: STATISTICAL TECHNICIAN (PROF. & TECH., N.E.C.)	0	1		1937	1993		5211: CONFECTIONERY, WHOLESALE	2	2		1935	1992
2189199: OTHER OCCUPATIONS IN MATHEMATICS, STATISTICS, SYSTEMS ANALYSIS AND RELATED FIELDS	0	1		1937	1993		5212: FROZEN FOODS (PACKAGED), WHOLESALE	1	1		1936	1993
2311110: SUPERVISOR, ECONOMIC RESEARCH (PROF. & TECH., N.E.C.)	1	0		1936	1994		5213: DAIRY PRODUCTS, WHOLESALE	3	1		1934	1993
2311114: ECONOMIST, GENERAL (PROF. & TECH., N.E.C.)	3	1		1934	1993		5215: FISH AND SEAFOOD, WHOLESALE	0	4		1937	1990
2311118: AGRICULTURAL ECONOMIST (PROF. & TECH., N.E.C.)	1	0		1936	1994		5217: MEAT AND MEAT PRODUCTS, WHOLESALE	3	6		1934	1988
2311130: FINANCIAL ECONOMIST (PROF. & TECH., N.E.C.)	2	0		1935	1994		522: BEVERAGES, WHOLESALE	3	2		1934	1992
2311134: INDUSTRIAL ECONOMIST (PROF. & TECH., N.E.C.)	3	1		1934	1993		5221: NON-ALCOHOLIC BEVERAGES, WHOLESALE	1	0		1936	1994
2311142: LABOUR ECONOMIST (PROF. & TECH., N.E.C.)	1	0		1936	1994		5222: ALCOHOLIC BEVERAGES, WHOLESALE	2	2		1935	1992
2311150: PRICE ECONOMIST (PROF. & TECH., N.E.C.)	0	1		1937	1993		5232: TOILET SOAPS AND PREPARATIONS, WHOLESALE	2	1		1935	1993
2311154: TAX ECONOMIST (PROF. & TECH., N.E.C.)	1	0		1936	1994		5239: DRUG SUNDRIES AND OTHER DRUGS AND TOILET PREPARATIONS, WHOLESALE	1	4		1936	1990
2311158: MARKET-RESEARCH ANALYST (PROF. & TECH., N.E.C.)	5	4		1932	1990		524: TOBACCO PRODUCTS, WHOLESALE	2	0		1935	1994
2311199: OTHER ECONOMISTS	2	1		1935	1993		5241: TOBACCO PRODUCTS, WHOLESALE	2	0		1935	1994
2313: SOCIOLOGISTS, ANTHROPOLOGISTS AND RELATED SOCIAL SCIENTISTS	1	1		1936	1993		5311: MEN'S AND BOYS' CLOTHING AND FURNISHINGS, WHOLESALE	2	5		1935	1989
2313114: SOCIOLOGIST (PROF. & TECH., N.E.C.)	1	1		1936	1993		5312: WOMEN'S, MISSES' AND CHILDREN'S OUTERWEAR, WHOLESALE	0	3		1937	1991
2315110: PSYCHOLOGIST, GENERAL (PROF. & TECH., N.E.C.)	1	1		1936	1993		5313: WOMEN'S, MISSES' AND CHILDREN'S HOSIERY, UNDERWEARAND APPAREL ACCESSORIES, WHOLESALE	1	0		1936	1994
2315118: PSYCHOLOGIST, DEVELOPMENTAL (PROF. & TECH., N.E.C.)	0	1		1937	1993		5314: FOOTWEAR, WHOLESALE	4	3		1933	1991
2315122: PSYCHOLOGIST, EDUCATIONAL (PROF. & TECH., N.E.C.)	1	2		1936	1992		532: DRY GOODS, WHOLESALE	1	7		1936	1987
2315134: PSYCHOLOGIST, CLINICAL (PROF. & TECH., N.E.C.)	5	3		1932	1991		5321: PIECE GOODS, WHOLESALE	1	6		1936	1988
2315138: PSYCHOLOGIST, COUNSELLING (PROF. & TECH., N.E.C.)	4	2		1933	1992		5329: NOTIONS AND OTHER DRY GOODS, WHOLESALE	0	1		1937	1993
2315142: PSYCHOLOGIST, INDUSTRIAL (PROF. & TECH., N.E.C.)	1	0		1936	1994		5412: ELECTRONIC HOUSEHOLD APPLIANCES, WHOLESALE	2	2		1935	1992
2315146: PSYCHOLOGIST, SCHOOL (PROF. & TECH., N.E.C.)	1	0		1936	1994		542: HOUSEHOLD FURNITURE, WHOLESALE	2	3		1935	1991
2315199: OTHER PSYCHOLOGISTS	0	1		1937	1993		5421: HOUSEHOLD FURNITURE, WHOLESALE	2	3		1935	1991
2319: OCCUPATIONS IN SOCIAL SCIENCES, N.E.C.	4	4		1933	1990		543: HOUSEHOLD FURNISHINGS, WHOLESALE	6	3		1931	1991
2319110: GEOGRAPHER (PROF. & TECH., N.E.C.)	0	1		1937	1993		5432: FLOOR COVERINGS, WHOLESALE	3	1		1934	1993
2319114: HISTORIAN (PROF. & TECH., N.E.C.)	1	0		1936	1994		5433: LINENS, DRAPERIES AND OTHER TEXTILE FURNISHINGS,WHOLESALE	0	1		1937	1993
2319118: LINGUIST (PROF. & TECH., N.E.C.)	1	0		1936	1994		5439: OTHER HOUSEHOLD FURNISHINGS, WHOLESALE	3	1		1934	1993
2319122: POLITICAL SCIENTIST (PROF. & TECH., N.E.C.)	0	1		1937	1993		5519: OTHER MOTOR VEHICLES AND TRAILERS, WHOLESALE	1	2		1936	1992
2319130: URBAN AND REGIONAL PLANNER (PROF. & TECH., N.E.C.)	2	3		1935	1991		5521: TIRES AND TUBES, WHOLESALE	2	3		1935	1991
2331110: SOCIAL-WORK SUPERVISOR (SOCIAL WEL.)	4	3		1933	1991		5611: IRON AND STEEL PRIMARY FORMS AND STRUCTURAL SHAPES,WHOLESALE	0	3		1937	1991
2331114: COMMUNITY-ORGANIZATION WORKER (SOCIAL WEL.)	7	1		1930	1993		5613: NON-FERROUS METAL AND METAL PRODUCTS, WHOLESALE	1	1		1936	1993
2331118: PAROLE OFFICER (GOV. SERV.)	1	1		1936	1993		5619: COMBINATION METAL AND METAL PRODUCTS, WHOLESALE	2	0		1935	1994
2331122: PROBATION OFFICER (GOV. SERV.)	0	2		1937	1992		5632: PAINT, GLASS AND WALLPAPER, WHOLESALE	5	4		1932	1990
2331124: SOCIAL WORKER (SOCIAL WEL.)	5	3		1932	1991		5639: OTHER BUILDING MATERIALS, WHOLESALE	2	3		1935	1991
2331126: SOCIAL WORKER, CASE WORK (SOCIAL WEL.)	5	0		1932	1994		571: FARM MACHINERY, EQUIPMENT AND SUPPLIES, WHOLESALE	2	4		1935	1990
2331130: SOCIAL WORKER, GROUP (SOCIAL WEL.)	1	2		1936	1992		5711: FARM MACHINERY, EQUIPMENT AND SUPPLIES, WHOLESALE	2	4		1935	1990
2331134: COUNSELLOR, ADDICTION (SOCIAL WEL.)	3	2		1934	1992		5722: MINING MACHINERY, EQUIPMENT AND SUPPLIES, WHOLESALE	2	2		1935	1992
2333113: PROGRAM DIRECTOR (SOCIAL WEL.)	2	5		1935	1989		5741: ELECTRICAL WIRING SUPPLIES AND ELECTRICAL CONSTRUCTION MATERIAL, WHOLESALE	4	2		1933	1992
2333115: CHILD-CARE WORKER (SOCIAL WEL.)	0	1		1937	1993		5742: ELECTRICAL GENERATING AND TRANSMISSION EQUIPMENT ANDSUPPLIES, WHOLESALE	1	0		1936	1994
2333116: COMMUNITY-DEVELOPMENT WORKER (SOCIAL WEL.)	0	1		1937	1993		5743: ELECTRONIC MACHINERY, EQUIPMENT AND SUPPLIES (EXCEPTCOMPUTER AND RELATED EQUIPMENT), WHOLESALE	4	4		1933	1990
2333124: DETENTION-HOME WORKER (SOCIAL WEL.)	1	0		1936	1994		5911: AUTOMOBILE WRECKING	1	2		1936	1992
2333125: MENTAL-RETARDATION WORKER (MEDICAL; SOCIAL WEL.)	2	2		1935	1992		5922: STATIONERY AND OFFICE SUPPLIES, WHOLESALE	5	4		1932	1990
2333126: CAMP COUNSELLOR (SOCIAL WEL.)	1	0		1936	1994		5929: OTHER PAPER AND PAPER PRODUCTS, WHOLESALE	0	2		1937	1992
2333134: VISITING HOMEMAKER (SOCIAL WEL.)	0	1		1937	1993		593: AGRICULTURAL SUPPLIES, WHOLESALE	3	2		1934	1992
2333199: OTHER OCCUPATIONS IN WELFARE AND COMMUNITY SERVICES	1	1		1936	1993		5931: AGRICULTURAL FEEDS, WHOLESALE	0	1		1937	1993
2339: OCCUPATIONS IN SOCIAL WORK AND RELATED FIELDS, N.E.C.	4	1		1933	1993		5932: SEEDS AND SEED PROCESSING, WHOLESALE	1	0		1936	1994
2339110: RESEARCH OFFICER, SOCIAL WELFARE (SOCIAL WEL.)	2	0		1935	1994		5939: AGRICULTURAL CHEMICAL AND OTHER FARM SUPPLIES,WHOLESALE	2	1		1935	1993
2339199: OTHER OCCUPATIONS IN SOCIAL WORK AND RELATED FIELDS	2	1		1935	1993		594: TOYS, AMUSEMENT AND SPORTING GOODS, WHOLESALE	3	5		1934	1989
2341: JUDGES AND MAGISTRATES	2	4		1935	1990		5941: TOYS, NOVELTIES AND FIREWORKS, WHOLESALE	0	4		1937	1990
2341110: JUDGE (GOV. SERV.)	2	4		1935	1990		5942: AMUSEMENT AND SPORTING GOODS, WHOLESALE	3	1		1934	1993
2343114: NOTARY, QUEBEC (PROF. & TECH., N.E.C.)	3	3		1934	1991		595: PHOTOGRAPHIC EQUIPMENT AND MUSICAL INSTRUMENTS AND SUPPLIES, WHOLESALE	0	3		1937	1991
2343199: OTHER LAWYERS AND NOTARIES	4	2		1933	1992		5951: PHOTOGRAPHIC EQUIPMENT AND SUPPLIES, WHOLESALE	0	2		1937	1992
2349114: LAW CLERK (PROF. & TECH., N.E.C.)	3	2		1934	1992		5952: MUSICAL INSTRUMENTS AND ACCESSORIES, WHOLESALE	0	1		1937	1993
2349118: CONTRACT CLERK (BUS. SERV.)	2	0		1935	1994		596: JEWELLERY AND WATCHES, WHOLESALE	1	2		1936	1992
2349134: COURT CLERK (GOV. SERV.)	3	0		1934	1994		5961: JEWELLERY AND WATCHES, WHOLESALE	1	2		1936	1992
2349136: BAILIFF (BUS. SERV.; GOV. SERV.)	2	1		1935	1993		598: GENERAL MERCHANDISE, WHOLESALE	0	2		1937	1992
2349199: OTHER OCCUPATIONS IN LAW AND JURISPRUDENCE	0	1		1937	1993		5981: GENERAL MERCHANDISE, WHOLESALE	0	2		1937	1992
2350: SUPERVISORS: OCCUPATIONS IN LIBRARY, MUSEUM AND ARCHIVAL SCIENCES	1	0		1936	1994		5991: BOOKS, PERIODICALS AND NEWSPAPERS, WHOLESALE	2	2		1935	1992
2350199: OTHER SUPERVISORS: OCCUPATIONS IN LIBRARY, MUSEUM AND ARCHIVAL SCIENCES	1	0		1936	1994		5992: SECOND-HAND GOODS, WHOLESALE (EXCEPT MACHINERY ANDAUTOMOTIVE)	1	0		1936	1994
2351110: REFERENCE LIBRARIAN (EDUC.)	0	1		1937	1993		5993: FOREST PRODUCTS, WHOLESALE	0	1		1937	1993
2351114: LIBRARIAN (EDUC.)	6	2		1931	1992		6019: OTHER FOOD (SPECIALTY) STORES, N.E.C.	4	5		1933	1989
2351118: SPECIAL LIBRARIAN (EDUC.)	0	1		1937	1993		6021: LIQUOR STORES	1	1		1936	1993
2351146: ARCHIVIST (EDUC.)	2	2		1935	1992		6032: PATENT MEDICINE AND TOILETRIES STORES	2	1		1935	1993
2353: TECHNICIANS IN LIBRARY, MUSEUM AND ARCHIVAL SCIENCES	1	0		1936	1994		6141: CHILDREN'S CLOTHING STORES	1	1		1936	1993
2353199: OTHER TECHNICIANS IN LIBRARY, MUSEUM AND ARCHIVAL SCIENCES	1	0		1936	1994		6142: FUR STORES	0	2		1937	1992
2359: OCCUPATIONS IN LIBRARY, MUSEUM AND ARCHIVAL SCIENCES, N.E.C.	2	1		1935	1993		6149: OTHER CLOTHING STORES, N.E.C.	6	3		1931	1991
2359110: EXHIBIT DESIGNER, MUSEUM (EDUC.)	1	0		1936	1994		615: FABRIC AND YARN STORES	3	2		1934	1992
2359116: MUSEUM EDUCATOR (EDUC.)	1	0		1936	1994		6151: FABRIC AND YARN STORES	3	2		1934	1992
2359199: OTHER OCCUPATIONS IN LIBRARY, MUSEUM AND ARCHIVAL SCIENCES	0	1		1937	1993		6213: FURNITURE REFINISHING AND REPAIR SHOPS	2	1		1935	1993
2391110: GUIDANCE HEAD (EDUC.)	0	1		1937	1993		6222: TELEVISION, RADIO AND STEREO STORES	3	5		1934	1989
2391114: COUNSELLOR, GENERAL (EDUC., SOCIAL WEL.)	0	1		1937	1993		6231: FLOOR COVERING STORES	4	2		1933	1992
2391122: COUNSELLOR, VOCATIONAL (EDUC.; SOCIAL WEL.)	1	2		1936	1992		632: RECREATIONAL VEHICLE DEALERS	3	3		1934	1991
2391199: OTHER EDUCATIONAL AND VOCATIONAL COUNSELLORS	1	5		1936	1989		6321: MOTOR HOME AND TRAVEL TRAILER DEALERS	1	0		1936	1994
2399110: REHABILITATION SPECIALIST (GOV. SERV.)	1	1		1936	1993		6322: BOATS, OUTBOARD MOTORS AND BOATING ACCESSORIES DEALERS	0	2		1937	1992
2399114: COUNSELLOR, REHABILITATION (MEDICAL; SOCIAL WEL.)	4	4		1933	1990		6323: MOTORCYCLE AND SNOWMOBILE DEALERS	2	1		1935	1993
2511199: OTHER MINISTERS OF RELIGION	2	1		1935	1993		6341: HOME AND AUTO SUPPLY STORES	1	5		1936	1989
2519114: RELIGIOUS EDUCATION WORKER (RELIGION)	4	0		1933	1994		6359: OTHER MOTOR VEHICLE REPAIR SHOPS	3	5		1934	1989
2519199: OTHER RELIGIOUS WORKERS	2	4		1935	1990		639: OTHER MOTOR VEHICLE SERVICES	4	3		1933	1991
2711110: DEPARTMENT HEAD, COLLEGE OR UNIVERSITY (EDUC.)	4	1		1933	1993		6391: CAR WASHES	3	2		1934	1992
2711112: UNIVERSITY TEACHER, AGRICULTURE (EDUC.)	1	2		1936	1992		6399: OTHER MOTOR VEHICLE SERVICES N.E.C.	1	1		1936	1993
2711114: UNIVERSITY TEACHER, EDUCATION (EDUC.)	3	3		1934	1991		6412: GENERAL STORES	1	2		1936	1992
2711126: UNIVERSITY TEACHER, LAW (EDUC.)	5	1		1932	1993		6413: OTHER GENERAL MERCHANDISE STORES	2	3		1935	1991
2711130: UNIVERSITY TEACHER, LIFE SCIENCES (EDUC.)	2	1		1935	1993		6521: FLORIST SHOPS	5	4		1932	1990
2711138: UNIVERSITY TEACHER, MEDICAL SCIENCES (EDUC.)	4	1		1933	1993		6522: LAWN AND GARDEN CENTRES	1	0		1936	1994
2719: UNIVERSITY TEACHING AND RELATED OCCUPATIONS, N.E.C.	3	1		1934	1993		6532: PAINT, GLASS AND WALLPAPER STORES	0	1		1937	1993
2719110: GRADUATE ASSISTANT (EDUC.)	0	1		1937	1993		654: SPORTING GOODS AND BICYCLE SHOPS	5	4		1932	1990
2719112: POST-DOCTORAL FELLOW (EDUC.)	1	0		1936	1994		6541: SPORTING GOODS STORES	4	4		1933	1990
2719199: OTHER UNIVERSITY TEACHING AND RELATED OCCUPATIONS	2	0		1935	1994		6542: BICYCLE SHOPS	1	0		1936	1994
2731111: ELEMENTARY-SCHOOL TEACHER, SPECIAL EDUCATION (EDUC.)	4	0		1933	1994		655: MUSICAL INSTRUMENT AND RECORD STORES	1	6		1936	1988
2731112: ELEMENTARY-SCHOOL TEACHER, ENGLISH AS SECOND LANGUAGE (EDUC.)	2	2		1935	1992		6551: MUSICAL INSTRUMENT STORES	1	2		1936	1992
2731113: ELEMENTARY-SCHOOL TEACHER, FRENCH AS SECOND LANGUAGE (EDUC.)	3	1		1934	1993		6552: RECORD AND TAPE STORES	0	4		1937	1990
2731114: KINDERGARTEN TEACHER (EDUC.)	2	0		1935	1994		6562: WATCH AND JEWELLERY REPAIR SHOPS	1	1		1936	1993
2731115: ELEMENTARY-SCHOOL TEACHER, OTHER LANGUAGES (EDUC.)	4	1		1933	1993		657: CAMERA AND PHOTOGRAPHIC SUPPLY STORES	2	7		1935	1987
2731118: PRE-SCHOOL TEACHER (EDUC.)	1	0		1936	1994		6571: CAMERA AND PHOTOGRAPHIC SUPPLY STORES	2	7		1935	1987
2731199: OTHER ELEMENTARY AND KINDERGARTEN TEACHERS	2	2		1935	1992		658: TOY, HOBBY, NOVELTY AND SOUVENIR STORES	4	3		1933	1991
2733118: SECONDARY-SCHOOLTEACHER, ARTS (EDUC.)	4	1		1933	1993		6581: TOY AND HOBBY STORES	1	1		1936	1993
2733122: SECONDARY-SCHOOL TEACHER, INDUSTRIAL ARTS (EDUC.)	2	0		1935	1994		6582: GIFT, NOVELTY AND SOUVENIR STORES	4	2		1933	1992
2733130: SECONDARY-SCHOOL TEACHER, HOME ECONOMICS (EDUC.)	1	1		1936	1993		6591: SECOND-HAND MERCHANDISE STORES N.E.C.	0	1		1937	1993
2733138: SECONDARY-SCHOOL TEACHER, BUSINESS/COMMERCE (EDUC.)	1	1		1936	1993		6592: OPTICIANS' SHOPS	2	0		1935	1994
2733142: SECONDARY-SCHOOL TEACHER, CLASSICAL LANGUAGES (EDUC.)	3	1		1934	1993		6596: PET STORES	1	2		1936	1992
2733146: SECONDARY-SCHOOL TEACHER, ENGLISH (EDUC.)	3	5		1934	1989		7029: OTHER BANKING-TYPE INTERMEDIARIES	6	3		1931	1991
2733158: SECONDARY-SCHOOL TEACHER, FRENCH AS SECOND LANGUAGE (EDUC.)	2	5		1935	1989		703: TRUST COMPANIES	4	3		1933	1991
2733166: SECONDARY-SCHOOL TEACHER, MODERN LANGUAGES (EDUC.)	1	1		1936	1993		7031: TRUST COMPANIES	4	3		1933	1991
2733182: SECONDARY-SCHOOL TEACHER, SPECIAL EDUCATION (EDUC.)	2	1		1935	1993		7051: LOCAL CREDIT UNIONS	2	4		1935	1990
2733199: OTHER SECONDARY SCHOOL TEACHERS	6	1		1931	1993		7052: CENTRAL CREDIT UNIONS	4	3		1933	1991
2739: ELEMENTARY AND SECONDARY SCHOOL TEACHING AND RELATED OCCUPATIONS, N.E.C.	4	2		1933	1992		709: OTHER DEPOSIT ACCEPTING INTERMEDIARIES	1	0		1936	1994
2739199: OTHER ELEMENTARY AND SECONDARY SCHOOL TEACHING AND RELATED OCCUPATIONS	4	2		1933	1992		7099: OTHER DEPOSIT ACCEPTING INTERMEDIARIES	1	0		1936	1994
2791110: ACADEMIC TEACHER, VOCATIONAL INSTITUTE (EDUC.)	1	1		1936	1993		711: CONSUMER LOAN COMPANIES	4	5		1933	1989
2791111: DEPARTMENT HEAD, COMMUNITY COLLEGE (EDUC.)	2	0		1935	1994		7111: CONSUMER LOAN COMPANIES	4	5		1933	1989
2791114: VOCATIONAL TEACHER, APPLIED-ARTS SUBJECTS (EDUC.)	3	2		1934	1992		7121: SALES FINANCE COMPANIES	1	0		1936	1994
2791118: VOCATIONAL TEACHER, BUSINESS SUBJECTS (EDUC.)	5	4		1932	1990		7123: FACTORING COMPANIES	0	1		1937	1993
2791126: VOCATIONAL TEACHER, TECHNICAL SUBJECTS (EDUC.)	3	1		1934	1993		7124: FINANCIAL LEASING COMPANIES	4	3		1933	1991
2791199: OTHER COMMUNITY COLLEGE AND VOCATIONAL TEACHERS	4	3		1933	1991		7125: VENTURE CAPITAL COMPANIES	0	1		1937	1993
2792110: MUSIC TEACHER, VOCAL (EDUC.)	1	0		1936	1994		7214: INVESTMENT COMPANIES	4	3		1933	1991
2792114: MUSIC TEACHER, INSTRUMENTAL (EDUC.)	3	6		1934	1988		7215: HOLDING COMPANIES	1	1		1936	1993
2792118: TEACHER, ART (EDUC.)	1	0		1936	1994		722: MORTGAGE COMPANIES	4	1		1933	1993
2792122: TEACHER, DRAMATIC ART (EDUC.)	0	1		1937	1993		7221: MORTGAGE INVESTMENT COMPANIES	3	0		1934	1994
2792126: TEACHER, DANCING (EDUC.)	1	1		1936	1993		7222: REAL ESTATE INVESTMENT TRUSTS	1	1		1936	1993
2793114: TEACHER, TEACHERS' COLLEGE (EDUC.)	0	1		1937	1993		7291: TRUSTEED PENSION FUNDS	0	1		1937	1993
2795: TEACHERS OF EXCEPTIONAL STUDENTS, N.E.C.	3	2		1934	1992		7331: HEALTH INSURERS	5	1		1932	1993
2795114: TEACHER-OF-THE-MENTALLY-HANDICAPPED (EDUC.)	1	1		1936	1993		7411: INVESTMENT DEALERS	3	5		1934	1989
2795126: TEACHER, REHABILITATION-OF-THE-BLIND (EDUC.)	1	0		1936	1994		7412: STOCK BROKERS	5	3		1932	1991
2795199: OTHER TEACHERS OF EXCEPTIONAL STUDENTS	1	1		1936	1993		742: MORTGAGE BROKERS	1	0		1936	1994
2797114: SUPERVISOR, STAFF TRAINING AND DEVELOPMENT (EDUC.)	3	2		1934	1992		7421: MORTGAGE BROKERS	1	0		1936	1994
2797118: INSTRUCTOR, AIRLINE PILOT (AIR TRANS.)	0	2		1937	1992		743: SECURITY AND COMMODITY EXCHANGES	2	0		1935	1994
2797120: TRAINING SPECIALIST, COMPUTERS (EDUC.)	3	2		1934	1992		7431: STOCK EXCHANGES	2	0		1935	1994
2797142: TRAINING REPRESENTATIVE (EDUC.)	1	4		1936	1990		749: OTHER FINANCIAL INTERMEDIARIES N.E.C.	1	1		1936	1993
2797146: INSTRUCTOR, AUTO DRIVING (EDUC.)	3	3		1934	1991		7499: OTHER FINANCIAL INTERMEDIARIES N.E.C.	1	1		1936	1993
2799110: PROGRAM CO-ORDINATOR (EDUC.)	2	2		1935	1992		759: OTHER REAL ESTATE OPERATORS	0	1		1937	1993
2799114: AUDIOVISUAL SPECIALIST (EDUC.)	1	0		1936	1994		7599: OTHER REAL ESTATE OPERATORS	0	1		1937	1993
2799122: EDUCATIONAL-RESOURCES ASSISTANT (EDUC.)	2	2		1935	1992		7711: EMPLOYMENT AGENCIES	4	4		1933	1990
2799199: MISCELLANEOUS TEACHING AND RELATED OCCUPATIONS	4	2		1933	1992		7712: PERSONNEL SUPPLIERS	2	2		1935	1992
3111110: CARDIOLOGIST (MEDICAL)	1	1		1936	1993		7722: COMPUTER EQUIPMENT MAINTENANCE AND REPAIR	4	4		1933	1990
3111114: DERMATOLOGIST (MEDICAL)	1	0		1936	1994		7739: OTHER ACCOUNTING AND BOOKKEEPING SERVICES	4	1		1933	1993
3111115: ENDOCRINOLOGIST (MEDICAL)	1	0		1936	1994		7742: MEDIA REPRESENTATIVES	1	0		1936	1994
3111116: GASTROENTEROLOGIST (MEDICAL)	2	1		1935	1993		7743: OUTDOOR DISPLAY AND BILLBOARD ADVERTISING	3	2		1934	1992
3111118: INTERNIST (MEDICAL)	1	0		1936	1994		7792: CREDIT BUREAU SERVICES	0	4		1937	1990
3111120: NEPHROLOGIST (MEDICAL)	1	0		1936	1994		7793: COLLECTION AGENCIES	3	1		1934	1993
3111126: OBSTETRICIAN-GYNAECOLOGIST (MEDICAL)	1	2		1936	1992		7796: DUPLICATING SERVICES	1	1		1936	1993
3111130: OPHTHALMOLOGIST (MEDICAL)	1	0		1936	1994		8121: COURTS OF LAW, FEDERAL	2	2		1935	1992
3111141: RADIATION ONCOLOGIST (MEDICAL)	0	1		1937	1993		8122: CORRECTIONAL SERVICES, FEDERAL	1	5		1936	1989
3111142: RADIOLOGIST, DIAGNOSTIC (MEDICAL)	1	0		1936	1994		8125: REGULATORY SERVICES, FEDERAL	0	3		1937	1991
3111143: RESPIROLOGIST (MEDICAL)	1	0		1936	1994		8129: OTHER PROTECTIVE SERVICES, FEDERAL	1	1		1936	1993
3111146: SURGEON, GENERAL (MEDICAL)	2	1		1935	1993		8139: OTHER LABOUR, EMPLOYMENT AND IMMIGRATION SERVICES, FEDERAL	3	3		1934	1991
3111150: UROLOGIST (MEDICAL)	1	0		1936	1994		8151: EXECUTIVE AND LEGISLATIVE ADMINISTRATION, FEDERAL	2	5		1935	1989
3111154: ANAESTHETIST (MEDICAL)	2	1		1935	1993		8162: SOCIAL SERVICE ADMINISTRATION, FEDERAL	2	5		1935	1989
3111158: PAEDIATRICIAN (MEDICAL)	0	1		1937	1993		8173: ENVIRONMENT ADMINISTRATION, FEDERAL	2	0		1935	1994
3111160: EMERGENCY PHYSICIAN (MEDICAL)	1	0		1936	1994		8174: HOUSING ADMINISTRATION, FEDERAL	1	0		1936	1994
3111162: PSYCHIATRIST (MEDICAL)	2	2		1935	1992		8176: RESEARCH ADMINISTRATION, FEDERAL	2	7		1935	1987
3111165: RESIDENT PHYSICIAN OR SURGEON (MEDICAL)	4	1		1933	1993		8261: HEALTH ADMINISTRATION, PROVINCIAL	6	3		1931	1991
3111168: PHYSICIAN, COMMUNITY MEDICINE (MEDICAL)	0	1		1937	1993		8273: ENVIRONMENT ADMINISTRATION, PROVINCIAL	2	3		1935	1991
3111178: INTERN (MEDICAL)	4	1		1933	1993		8274: HOUSING ADMINISTRATION, PROVINCIAL	4	4		1933	1990
3111186: MEDICAL OFFICER (MILITARY)	1	0		1936	1994		8275: REGIONAL PLANNING AND DEVELOPMENT ADMINISTRATION, PROVINCIAL	3	6		1934	1988
3111199: OTHER PHYSICIANS AND SURGEONS	0	2		1937	1992		8276: RESEARCH ADMINISTRATION, PROVINCIAL	2	3		1935	1991
3113142: DENTAL OFFICER (MILITARY)	0	1		1937	1993		8321: COURTS OF LAW, MUNICIPAL	3	3		1934	1991
3115: VETERINARIANS	1	1		1936	1993		8322: CORRECTIONAL SERVICES, MUNICIPAL	1	0		1936	1994
3115110: VETERINARIAN (PROF. & TECH., N.E.C.)	1	1		1936	1993		8329: OTHER PROTECTIVE SERVICES, MUNICIPAL	4	0		1933	1994
3119: HEALTH DIAGNOSING AND TREATING OCCUPATIONS, N.E.C.	0	1		1937	1993		8352: FINANCE AND ECONOMIC ADMINISTRATION, MUNICIPAL	5	3		1932	1991
3119199: OTHER HEALTH DIAGNOSING AND TREATING OCCUPATIONS	0	1		1937	1993		8361: HEALTH ADMINISTRATION, MUNICIPAL	2	2		1935	1992
3130: SUPERVISORS, NURSING OCCUPATIONS	6	2		1931	1992		8363: EDUCATION ADMINISTRATION, MUNICIPAL	0	1		1937	1993
3130110: NURSE, SUPERVISOR (MEDICAL)	6	1		1931	1993		8371: TRANSPORTATION ADMINISTRATION, MUNICIPAL	1	6		1936	1988
3130118: NURSING OFFICER (MILITARY)	0	1		1937	1993		8372: RESOURCE CONSERVATION AND INDUSTRIAL DEVELOPMENT ADMINISTRATION, MUNICIPAL	3	1		1934	1993
3131118: NURSE, PUBLIC HEALTH (MEDICAL)	3	0		1934	1994		8373: ENVIRONMENT ADMINISTRATION, MUNICIPAL	2	1		1935	1993
3131122: NURSE, OCCUPATIONAL HEALTH (MEDICAL)	0	1		1937	1993		8374: HOUSING ADMINISTRATION, MUNICIPAL	7	0		1930	1994
3131126: NURSE, DOCTOR'S OFFICE OR CLINIC (MEDICAL)	0	1		1937	1993		854: LIBRARY SERVICES	1	6		1936	1988
3131138: NURSE, PSYCHIATRY (MEDICAL)	1	1		1936	1993		8541: LIBRARY SERVICES	1	6		1936	1988
3137: PHYSIOTHERAPISTS, OCCUPATIONAL AND OTHER THERAPISTS	2	0		1935	1994		8612: REHABILITATION HOSPITALS	0	3		1937	1991
3137114: SPEECH PATHOLOGIST (MEDICAL)	1	0		1936	1994		8613: EXTENDED CARE HOSPITALS	4	4		1933	1990
3137122: PHYSIOTHERAPIST (MEDICAL)	1	0		1936	1994		8616: NURSING STATIONS AND OUTPOST HOSPITALS	2	0		1935	1994
3139: NURSING, THERAPY AND RELATED ASSISTING OCCUPATIONS, N.E.C.	4	2		1933	1992		8617: CHILDREN'S (PAEDIATRIC) HOSPITALS	2	1		1935	1993
3139114: RECREATIONAL THERAPIST (MEDICAL)	0	1		1937	1993		8619: OTHER SPECIALTY HOSPITALS	3	1		1934	1993
3139124: MEDICAL ASSISTANT (MILITARY)	1	0		1936	1994		8622: HOMES FOR PHYSICALLY HANDICAPPED AND/OR DISABLED	4	4		1933	1990
3139130: AMBULANCE ATTENDANT (MEDICAL)	3	0		1934	1994		8624: HOMES FOR MENTALLY HANDICAPPED AND/OR DISABLED	0	2		1937	1992
3139199: OTHER NURSING, THERAPY AND RELATED ASSISTING OCCUPATIONS	0	1		1937	1993		8625: HOMES FOR EMOTIONALLY DISTURBED CHILDREN	2	3		1935	1991
3151: PHARMACISTS	0	3		1937	1991		8626: HOMES FOR ALCOHOL-DRUG ADDICTS	1	2		1936	1992
3151110: PHARMACIST, HOSPITAL (PROF. & TECH., N.E.C.)	0	1		1937	1993		8627: HOMES FOR CHILDREN IN NEED OF PROTECTION	0	1		1937	1993
3151118: PHARMACIST, RETAIL (PROF. & TECH., N.E.C.)	0	2		1937	1992		8631: AMBULANCE SERVICES	6	3		1931	1991
3153: OPTOMETRISTS	1	2		1936	1992		8632: DRUG ADDICTION AND ALCOHOLISM TREATMENT CLINICS	2	2		1935	1992
3153110: OPTOMETRIST (MEDICAL)	1	2		1936	1992		8633: HEALTH REHABILITATION CLINICS	1	1		1936	1993
3155: RADIOLOGICAL TECHNICIANS	6	1		1931	1993		8634: HOME CARE SERVICES (INCLUDING HOME NURSING)	2	3		1935	1991
3155114: DIAGNOSTIC-RADIOLOGICAL TECHNICIAN (MEDICAL)	6	1		1931	1993		8641: CHILD DAY-CARE AND NURSERY SCHOOL SERVICES	7	1		1930	1993
3156122: MEDICAL-LABORATORY TECHNOLOGIST (MEDICAL)	2	1		1935	1993		8643: FAMILY PLANNING SERVICES	2	2		1935	1992
3156126: MICROBIOLOGY TECHNOLOGIST (MEDICAL; PROF. & TECH., N.E.C.)	0	1		1937	1993		8645: HOME-MAKER SERVICES	0	2		1937	1992
3156134: MEDICAL-LABORATORY TECHNICIAN (MEDICAL)	2	2		1935	1992		8647: SOCIAL REHABILITATION SERVICES	4	2		1933	1992
3156199: OTHER MEDICAL LABORATORY TECHNOLOGISTS AND TECHNICIANS	1	2		1936	1992		8648: CRISIS INTERVENTION	0	1		1937	1993
3157: DENTURISTS, DENTAL HYGIENISTS, DENTAL ASSISTANTS AND DENTAL TECHNICIANS	2	3		1935	1991		8652: OFFICES OF PHYSICIANS AND SURGEONS, SPECIALISTS	2	0		1935	1994
3157126: DENTURIST (MEDICAL)	1	0		1936	1994		8661: OFFICES OF CHIROPRACTORS AND OSTEOPATHS	0	1		1937	1993
3157138: DENTAL TECHNICIAN, GENERAL (SCIENT. & IND. EQUIP., N.E.C.)	1	1		1936	1993		8665: OFFICES OF PHYSIOTHERAPISTS-OCCUPATIONAL THERAPISTS	0	1		1937	1993
3157146: DENTAL TECHNICIAN, CROWN AND BRIDGE (SCIENT. & IND. EQUIP., N.E.C.)	0	2		1937	1992		8666: OFFICES OF OPTOMETRISTS	1	2		1936	1992
3157299: OTHER DENTURISTS, DENTAL HYGIENISTS, DENTAL ASSISTANTS, AND DENTAL TECHNICIANS	1	0		1936	1994		8668: OFFICES OF DENTURISTS	2	4		1935	1990
3159134: RESPIRATORY TECHNOLOGIST (MEDICAL)	0	1		1937	1993		8669: OFFICES OF OTHER HEALTH PRACTITIONERS N.E.C.	0	1		1937	1993
3159171: ANIMAL HEALTH TECHNICIAN (MEDICAL)	2	0		1935	1994		8671: OFFICES OF PSYCHOLOGISTS	5	4		1932	1990
3159172: ORTHOPAEDIC ASSISTANT (MEDICAL)	1	1		1936	1993		8672: OFFICES OF SOCIAL WORKERS	2	0		1935	1994
3159174: PHARMACY AIDE (MEDICAL)	4	5		1933	1989		8681: MEDICAL LABORATORIES	4	2		1933	1992
3159186: VETERINARY ATTENDANT (MEDICAL)	1	0		1936	1994		8682: RADIOLOGICAL LABORATORIES	1	0		1936	1994
3159194: CENTRAL-SUPPLY AIDE (MEDICAL)	1	1		1936	1993		8684: PUBLIC HEALTH LABORATORIES	2	0		1935	1994
3159199: MISCELLANEOUS OCCUPATIONS IN MEDICINE AND HEALTH	1	0		1936	1994		8685: BLOOD BANK LABORATORIES	1	1		1936	1993
3311110: ARTIST, PICTORIAL (PROF. & TECH., N.E.C.)	3	3		1934	1991		8691: HEALTH CARE AND PUBLIC SAFETY PROMOTION ASSOCIATIONS AND AGENCIES	0	2		1937	1992
3311114: SCULPTOR (PROF. & TECH., N.E.C.)	3	2		1934	1992		8693: HEALTH CARE RESEARCH AGENCIES	3	2		1934	1992
3313110: EXHIBITION AND DISPLAY DESIGNER (PROF. & TECH., N.E.C.)	2	3		1935	1991		8694: SOCIAL SERVICE PLANNING AND ADVOCACY AGENCIES	2	1		1935	1993
3313114: INTERIOR DESIGNER AND DECORATOR (BUS. SERV.)	5	4		1932	1990		8699: OTHER HEALTH AND SOCIAL SERVICE ASSOCIATIONS AND AGENCIES	1	5		1936	1989
3313118: FURNITURE DESIGNER (FURN.)	1	1		1936	1993		913: CAMPING GROUNDS AND TRAVEL TRAILER PARKS	1	1		1936	1993
3313122: SET DESIGNER (BROADCAST., MOTION PIC. & STAGE)	5	1		1932	1993		9131: CAMPING GROUNDS AND TRAVEL TRAILER PARKS	1	1		1936	1993
3313134: GARMENT DESIGNER (GARMENT & FABRIC; KNIT GOODS)	0	3		1937	1991		914: RECREATION AND VACATION CAMPS	4	3		1933	1991
3313138: INDUSTRIAL-PRODUCTS DESIGNER (PROF. & TECH., N.E.C.)	2	4		1935	1990		9141: OUTFITTERS (HUNTING AND FISHING CAMPS)	1	1		1936	1993
3313142: SHOE DESIGNER (SHOES)	1	0		1936	1994		9149: OTHER RECREATION AND VACATION CAMPS	3	2		1934	1992
3313150: COMMERCIAL-DESIGN ARTIST (PROF. & TECH., N.E.C.)	0	1		1937	1993		9612: MOTION PICTURE AND VIDEO DISTRIBUTION	1	1		1936	1993
3313162: WOMEN'S FASHION DESIGNER (RET. TRADE)	1	0		1936	1994		9614: SOUND RECORDING SERVICES	0	1		1937	1993
3313170: SUPERVISOR, DISPLAY (BUS. SERV.)	1	0		1936	1994		9619: OTHER MOTION PICTURE, AUDIO AND VIDEO SERVICES	1	0		1936	1994
3313182: SIGN DESIGNER (BUS. SERV.)	0	2		1937	1992		962: MOTION PICTURE EXHIBITION	3	3		1934	1991
3313199: MISCELLANEOUS PRODUCT-AND-INTERIOR DESIGNERS	0	1		1937	1993		9621: REGULAR MOTION PICTURE THEATRES	3	2		1934	1992
3314110: SUPERVISOR, ART (PROF. & TECH., N.E.C.)	1	1		1936	1993		9629: OTHER MOTION PICTURE EXHIBITION	0	1		1937	1993
3314135: VIDEOTEX PAGE DESIGNER (PROF. & TECH., N.E.C.)	1	1		1936	1993		9639: OTHER THEATRICAL AND STAGED ENTERTAINMENT SERVICES	1	3		1936	1991
3314136: LAYOUT DESIGNER (PROF. & TECH., N.E.C.)	2	0		1935	1994		9642: PROFESSIONAL ATHLETES AND PROMOTERS ON OWN ACCOUNT	2	1		1935	1993
3315114: SCIENTIFIC PHOTOGRAPHER (PROF. & TECH., N.E.C.)	1	0		1936	1994		9643: HORSE RACE TRACKS	0	7		1937	1987
3315118: COMMERCIAL PHOTOGRAPHER (PROF. & TECH., N.E.C.)	1	0		1936	1994		9652: CURLING CLUBS	0	2		1937	1992
3315120: PHOTOGRAPHIC TECHNICIAN (MILITARY)	0	1		1937	1993		9653: SKIING FACILITIES	3	2		1934	1992
3315126: PORTRAIT PHOTOGRAPHER (PROF. & TECH., N.E.C.)	0	3		1937	1991		9654: BOAT RENTALS AND MARINAS	3	0		1934	1994
3315130: NEWS PHOTOGRAPHER (PRINT. & PUB.)	1	0		1936	1994		9691: BOWLING ALLEYS AND BILLIARD PARLOURS	1	5		1936	1989
3315134: ANIMATION-CAMERA OPERATOR (BROADCAST., MOTION PIC. & STAGE)	0	1		1937	1993		9692: AMUSEMENT PARK, CARNIVAL AND CIRCUS OPERATIONS	6	1		1931	1993
3315138: AERIAL PHOTOGRAPHER (PROF. & TECH., N.E.C.)	0	1		1937	1993		9693: DANCE HALLS, STUDIOS AND SCHOOLS	0	1		1937	1993
3315150: PHOTOGRAPHER'S HELPER (MISC. SERV.)	0	1		1937	1993		9694: COIN-OPERATED AMUSEMENT SERVICES	0	1		1937	1993
3315172: CAMERA OPERATOR, MOTION PICTURE (BROADCAST., MOTION PIC. & STAGE)	0	1		1937	1993		9696: BOTANICAL AND ZOOLOGICAL GARDENS	5	3		1932	1991
3315174: NEWS-CAMERA OPERATOR (BROADCAST., MOTION PIC. & STAGE)	0	1		1937	1993		9712: BEAUTY SHOPS	2	4		1935	1990
3315178: TELEVISION-CAMERA OPERATOR (BROADCAST., MOTION PIC. & STAGE)	3	2		1934	1992		9713: COMBINATION BARBER AND BEAUTY SHOPS	1	0		1936	1994
3319110: SCENERY ARTIST (BROADCAST., MOTION PIC. & STAGE)	1	0		1936	1994		9722: DISTRIBUTORS AND/OR AGENTS FOR DRY CLEANERS	1	0		1936	1994
3319114: SIGN PAINTER (BUS. SERV.)	1	1		1936	1993		9724: VALET SERVICES, PRESSING AND/OR REPAIR	0	1		1937	1993
3319230: FLORAL ARRANGER (RET. TRADE)	2	3		1935	1991		9726: CARPET CLEANING	1	1		1936	1993
3319238: ARTIFICIAL-FLOWER MAKER (MISC. PROD. FAB., N.E.C.)	1	0		1936	1994		973: FUNERAL SERVICES	5	4		1932	1990
3330110: PRODUCER, MOTION PICTURE (BROADCAST., MOTION PIC. & STAGE)	6	1		1931	1993		9731: FUNERAL HOMES	4	4		1933	1990
3330114: PRODUCER, STAGE (BROADCAST., MOTION PIC. & STAGE)	7	2		1930	1992		9732: CEMETERIES AND CREMATORIA	1	0		1936	1994
3330122: TECHNICAL PRODUCER (BROADCAST., MOTION PIC. & STAGE)	1	1		1936	1993		974: PRIVATE HOUSEHOLDS	1	0		1936	1994
3330126: PROGRAM CO-ORDINATOR, BROADCASTING (BROADCAST., MOTION PIC. & STAGE)	3	0		1934	1994		9741: PRIVATE HOUSEHOLDS	1	0		1936	1994
3330150: DIRECTOR, MOTION PICTURE (BROADCAST., MOTION PIC. & STAGE)	1	0		1936	1994		9799: OTHER PERSONAL AND HOUSEHOLD SERVICES N.E.C.	1	1		1936	1993
3330158: DIRECTOR, BROADCASTING (BROADCAST., MOTION PIC. & STAGE)	3	1		1934	1993		983: PROFESSIONAL MEMBERSHIP ASSOCIATIONS	2	2		1935	1992
3330162: DIRECTOR, STAGE (BROADCAST., MOTION PIC. & STAGE)	0	1		1937	1993		9831: PROFESSIONAL HEALTH AND SOCIAL SERVICE MEMBERSHIP ASSOCIATIONS	1	0		1936	1994
3330166: STAGE MANAGER (BROADCAST., MOTION PIC. & STAGE)	1	2		1936	1992		9839: OTHER PROFESSIONAL MEMBERSHIP ASSOCIATIONS	1	2		1936	1992
3330170: ART DIRECTOR (BROADCAST., MOTION PIC. & STAGE)	1	1		1936	1993		985: POLITICAL ORGANIZATIONS	1	0		1936	1994
3330174: FILM EDITOR (BROADCAST., MOTION PIC. & STAGE)	3	1		1934	1993		9851: POLITICAL ORGANIZATIONS	1	0		1936	1994
3330178: RECORDING DIRECTOR (AMUSE. & REC.)	0	1		1937	1993		991: MACHINERY AND EQUIPMENT RENTAL AND LEASING SERVICES	2	5		1935	1989
3332114: COMPOSER (AMUSE. & REC.)	0	1		1937	1993		9911: INDUSTRIAL MACHINERY AND EQUIPMENT RENTAL AND LEASING	0	4		1937	1990
3332136: MUSICIAN (MILITARY)	2	1		1935	1993		9919: OTHER MACHINERY AND EQUIPMENT RENTAL AND LEASING	2	1		1935	1993
3332138: POPULAR SINGER (AMUSE. & REC.)	1	3		1936	1991		9941: ELECTRIC MOTOR REPAIR	0	2		1937	1992
3333: CHOREOGRAPHERS AND DANCERS	2	0		1935	1994		9949: OTHER REPAIR SERVICES N.E.C.	2	3		1935	1991
3333114: DANCER (AMUSE. & REC.)	2	0		1935	1994		9951: DISINFECTING AND EXTERMINATING SERVICES	1	4		1936	1990
3335: ACTORS	2	4		1935	1990		9952: WINDOW CLEANING SERVICES	4	0		1933	1994
3335110: ACTOR (AMUSE. & REC.)	1	2		1936	1992		9962: TOUR WHOLESALERS AND OPERATORS	2	2		1935	1992
3335118: VENTRILOQUIST (AMUSE. & REC.)	1	0		1936	1994
3335122: COMEDIAN (AMUSE. & REC.)	0	2		1937	1992
3337114: ANNOUNCER (BROADCAST., MOTION PIC. & STAGE)	5	3		1932	1991
3337116: BROADCAST JOURNALIST (BROADCAST., MOTION PIC. & STAGE)	1	2		1936	1992
3337122: MASTER OF CEREMONIES (AMUSE. & REC.; BROADCAST., MOTION PIC. & STAGE)	0	2		1937	1992
3337130: DISK JOCKEY (BROADCAST., MOTION PIC. & STAGE)	1	0		1936	1994
3339110: PROPERTY MASTER (BROADCAST., MOTION PIC. & STAGE)	1	0		1936	1994
3339118: CHIEF-STAGE ELECTRICIAN (BROADCAST., MOTION PIC. & STAGE)	1	0		1936	1994
3339120: LIGHT TECHNICIAN (BROADCAST., MOTION PIC. & STAGE)	3	3		1934	1991
3339124: STAGE PRODUCTION TECHNICIAN (BROADCAST., MOTION PIC. & STAGE)	1	1		1936	1993
3339126: PRODUCTION ASSISTANT (BROADCAST., MOTION PIC. & STAGE)	2	3		1935	1991
3339130: SCRIPT ASSISTANT (BROADCAST., MOTION PIC. & STAGE)	0	1		1937	1993
3339138: STAGE HAND (BROADCAST., MOTION PIC. & STAGE)	1	1		1936	1993
3339158: HORSE TRAINER, DRESSAGE-AND-STUNT (AMUSE. & REC.)	0	1		1937	1993
3339162: CLOWN (AMUSE. & REC.)	1	1		1936	1993
3339170: PUPPETEER (AMUSE. & REC.)	1	0		1936	1994
3339199: OTHER PERFORMERS AND ENTERTAINERS	0	4		1937	1990
3351110: EDITOR, BOOK (PRINT. & PUB.)	0	1		1937	1993
3351114: EDITOR, ADVERTISING (BUS. SERV.; PRINT. & PUB.)	1	1		1936	1993
3351118: EDITOR, CITY (PRINT. & PUB.)	0	1		1937	1993
3351130: EDITOR, MAGAZINE (PRINT. & PUB.)	2	1		1935	1993
3351134: EDITOR, NEWS (PRINT. & PUB.)	1	4		1936	1990
3351138: EDITOR, TECHNICAL PUBLICATION (PRINT. & PUB.; PROF. & TECH., N.E.C.)	0	2		1937	1992
3351142: EDITOR, TRADE OR TECHNICAL JOURNAL (PRINT. & PUB.)	3	1		1934	1993
3351154: LITERARY WRITER (PROF. & TECH., N.E.C.)	0	2		1937	1992
3351162: ADVERTISING COPYWRITER (PROF. & TECH., N.E.C.)	1	0		1936	1994
3351166: COLUMNIST (PRINT. & PUB.)	0	1		1937	1993
3351178: TECHNICAL WRITER (PROF. & TECH., N.E.C.)	1	5		1936	1989
3351182: REWRITER (PRINT. & PUB.)	1	1		1936	1993
3351190: EDITOR, COPY (PRINT. & PUB.; PROF. & TECH., N.E.C.)	0	1		1937	1993
3353: WRITERS AND EDITORS: RADIO, TELEVISION, THEATRE AND MOTION PICTURES	3	2		1934	1992
3353110: EDITOR, NEWS, SPECIAL EVENTS AND PUBLIC AFFAIRS (BROADCAST., MOTION PIC. & STAGE)	1	1		1936	1993
3353122: SCRIPT WRITER (BROADCAST., MOTION PIC. & STAGE)	1	0		1936	1994
3353128: PROGRAM RESEARCHER (BROADCAST., MOTION PIC. & STAGE)	1	2		1936	1992
3355: TRANSLATORS AND INTERPRETERS	1	7		1936	1987
3355114: TRANSLATOR, SCIENTIFIC DOCUMENTS (PROF. & TECH., N.E.C.)	0	2		1937	1992
3355122: TRANSLATOR (BUS. SERV.; PROF. & TECH., N.E.C.)	1	5		1936	1989
3359: OCCUPATIONS IN WRITING, N.E.C.	2	1		1935	1993
3359199: OTHER OCCUPATIONS IN WRITING	2	1		1935	1993
3710110: DIRECTOR, ATHLETICS (EDUC.)	2	1		1935	1993
3710118: MANAGER, ATHLETE (AMUSE. & REC.)	1	0		1936	1994
3710126: SCOUT, PROFESSIONAL SPORTS (AMUSE. & REC.)	1	0		1936	1994
3710130: INSTRUCTOR, PHYSICAL TRAINING (AMUSE. & REC.; EDUC.; PERS. SERV., N.E.C.)	1	2		1936	1992
3710134: SWIMMING INSTRUCTOR (AMUSE. & REC.)	1	0		1936	1994
3710146: GOLF PROFESSIONAL (AMUSE. & REC.)	3	1		1934	1993
3710150: SKI INSTRUCTOR (AMUSE. & REC.)	1	0		1936	1994
3710154: JUDO INSTRUCTOR (AMUSE. & REC.)	0	1		1937	1993
3711: REFEREES AND RELATED OFFICIALS	1	1		1936	1993
3711114: REFEREE (AMUSE. & REC.)	1	0		1936	1994
3711154: HORSE-RACE TIMER (AMUSE. & REC.)	0	1		1937	1993
3713: ATHLETES	3	2		1934	1992
3713110: ATHLETE (AMUSE. & REC.)	3	2		1934	1992
3715114: ICE ATTENDANT, RINK (AMUSE. & REC.)	2	3		1935	1991
3715122: AMUSEMENT-CONCESSION OPERATOR (AMUSE. & REC.)	1	0		1936	1994
3715130: ATTENDANT, RECREATIONAL FACILITY (AMUSE. & REC.)	3	1		1934	1993
3715138: SKI-LIFT ATTENDANT (AMUSE. & REC.)	1	0		1936	1994
3715154: CADDIE (AMUSE. & REC.)	2	2		1935	1992
3715166: RIDE ATTENDANT (AMUSE. & REC.)	1	1		1936	1993
3715199: OTHER ATTENDANTS, SPORT AND RECREATION	2	5		1935	1989
3719: OCCUPATIONS IN SPORT AND RECREATION, N.E.C.	1	1		1936	1993
3719114: HUNTING AND FISHING GUIDE (AMUSE. & REC.)	1	0		1936	1994
3719126: GOLF-COURSE RANGER (AMUSE. & REC.)	0	1		1937	1993
4111: SECRETARIES AND STENOGRAPHERS	7	2		1930	1992
4111110: SECRETARY (CLERICAL)	2	0		1935	1994
4111111: EXECUTIVE SECRETARY (CLERICAL)	6	0		1931	1994
4111112: LEGAL SECRETARY (CLERICAL)	0	2		1937	1992
4113110: AUTOMATIC-TYPEWRITER OPERATOR (CLERICAL)	0	1		1937	1993
4113114: TELETYPIST (CLERICAL)	1	4		1936	1990
4113123: WORD PROCESSOR OPERATOR (CLERICAL)	1	0		1936	1994
4113124: CLERK-TYPIST (CLERICAL)	1	1		1936	1993
4113126: TYPIST (CLERICAL)	0	1		1937	1993
4130114: SUPERVISOR, CASHIERS (CLERICAL)	2	2		1935	1992
4130118: SUPERVISOR, INSURANCE, BANK AND OTHER FINANCE CLERKS (BANK. & FINANCE; INSUR. & REAL ESTATE)	3	2		1934	1992
4130126: HEAD TELLER (BANK. & FINANCE)	1	1		1936	1993
4130199: OTHER SUPERVISORS, BOOKKEEPING, ACCOUNT-RECORDING AND RELATED OCCUPATIONS	1	2		1936	1992
4131116: FINANCE CLERK (MILITARY)	2	1		1935	1993
4131138: AUDIT CLERK (BANK. & FINANCE; CLERICAL)	4	4		1933	1990
4131146: BUDGET CLERK (CLERICAL)	3	2		1934	1992
4131150: BALANCE CLERK (CLERICAL)	7	1		1930	1993
4131158: TIMEKEEPER (CLERICAL)	2	7		1935	1987
4133116: CUSTOMER SERVICE OFFICER (BANK. & FINANCE)	2	1		1935	1993
4133118: CASHIER (CLERICAL)	2	7		1935	1987
4133122: CASHIER, OFFICE (CLERICAL)	0	4		1937	1990
4133126: MONEY COUNTER (CLERICAL)	1	1		1936	1993
4133128: CASHIER, ELECTRONIC CASH REGISTER (RET. TRADE)	0	1		1937	1993
4133142: TOLL COLLECTOR (GOV. SERV.)	1	2		1936	1992
4133199: OTHER TELLERS AND CASHIERS	0	2		1937	1992
4135110: GENERAL CLERK, INSURANCE (INSUR. & REAL ESTATE)	2	3		1935	1991
4135142: INSURANCE CHECKER (INSUR. & REAL ESTATE)	0	2		1937	1992
4135146: EMPLOYEE-INSURANCE CLERK (CLERICAL)	0	1		1937	1993
4135158: CLAIM CLERK (INSUR. & REAL ESTATE)	2	1		1935	1993
4135194: SECURITIES CLERK (BANK. & FINANCE)	1	0		1936	1994
4135202: COLLECTION CLERK, BANKING (BANK. & FINANCE)	2	0		1935	1994
4135210: SAFETY-DEPOSIT-BOX CUSTODIAN (BANK. & FINANCE)	1	0		1936	1994
4135230: PENSION-PLAN CLERK (CLERICAL)	1	0		1936	1994
4135238: MORTGAGE CLERK (BANK. & FINANCE)	1	2		1936	1992
4137: STATISTICAL CLERKS	4	3		1933	1991
4137110: STATISTICAL CLERK (CLERICAL)	4	3		1933	1991
4139110: CONTRACT CLERK (CLERICAL)	0	1		1937	1993
4139118: UTILITIES CLERK (ELEC. POWER; TELECOM.; UTILITIES, N.E.C.)	0	1		1937	1993
4139122: CREDIT CLERK (CLERICAL)	4	5		1933	1989
4139130: INTERLINE-ACCOUNTS CLERK (AIR TRANS.; MOTOR TRANS.; RAIL TRANS.)	0	1		1937	1993
4139138: FREIGHT-RATE CLERK (CLERICAL)	1	1		1936	1993
4139172: TAX-RETURN PREPARER (BUS. SERV.)	1	0		1936	1994
4140: SUPERVISORS, OFFICE MACHINE AND ELECTRONIC DATA-PROCESSING EQUIPMENT OPERATORS	6	2		1931	1992
4140110: SUPERVISOR, ELECTRONIC DATA-PROCESSING EQUIPMENT OPERATORS (CLERICAL)	6	2		1931	1992
4141: OFFICE MACHINE OPERATORS	2	6		1935	1988
4141110: BOOKKEEPING-MACHINE OPERATOR (CLERICAL)	1	0		1936	1994
4141130: BILLING-MACHINE OPERATOR (CLERICAL)	0	1		1937	1993
4141146: DUPLICATING-MACHINE OPERATOR (CLERICAL)	0	2		1937	1992
4141148: BLUEPRINTING-MACHINE OPERATOR (BUS. SERV.)	0	1		1937	1993
4141194: PHOTOCOPYING-MACHINE TENDER (CLERICAL)	1	1		1936	1993
4141202: MICROFILM MOUNTER (BUS. SERV.)	0	1		1937	1993
4143112: COMPUTERIZED-INFORMATION PROCESSOR (CLERICAL)	3	1		1934	1993
4143114: COMPUTER-PERIPHERAL EQUIPMENT OPERATOR (CLERICAL)	4	2		1933	1992
4143134: KEY-PUNCH OPERATOR (CLERICAL)	4	1		1933	1993
4143138: TABULATING-MACHINE OPERATOR (CLERICAL)	0	1		1937	1993
4143140: DATA ENTRY CLERK (CLERICAL)	4	1		1933	1993
4143142: REMOTE COMPUTER TERMINAL OPERATOR (CLERICAL)	0	1		1937	1993
4150110: SUPERVISOR, PRODUCTION CLERKS (CLERICAL)	0	2		1937	1992
4150199: OTHER SUPERVISORS, MATERIAL RECORDING, SCHEDULING AND DISTRIBUTING OCCUPATIONS	1	0		1936	1994
4151110: PRODUCTION CO-ORDINATOR (CLERICAL)	3	5		1934	1989
4151114: MATERIAL CO-ORDINATOR (CLERICAL)	1	3		1936	1991
4151118: MOTOR VEHICLE REPAIR CO-ORDINATOR (MOTOR VEHICLE)	1	0		1936	1994
4151124: TRAFFIC CLERK, BROADCASTING (BROADCAST., MOTION PIC. & STAGE)	0	1		1937	1993
4151130: CONTROL CLERK, DATA-PROCESSING (CLERICAL)	0	3		1937	1991
4151134: PRODUCTION CLERK (CLERICAL)	2	2		1935	1992
4151150: JOB ORDER CLERK, MANUFACTURING (CLERICAL)	2	2		1935	1992
4151162: PROGRESS CLERK, CONSTRUCTION (CLERICAL)	1	0		1936	1994
4151166: AIRCRAFT-RECORDS CLERK (AIR & SPACE-CRAFT; AIR TRANS.)	0	1		1937	1993
4151178: SERVICE-WORK-ORDER CLERK (CLERICAL; ELEC. POWER; UTILITIES, N.E.C.)	0	1		1937	1993
4153110: IMPORT-FREIGHT CLERK (WATER TRANS.)	1	0		1936	1994
4153134: CLAIM CLERK, LOST OR DAMAGED GOODS (CLERICAL)	0	1		1937	1993
4153142: ROUTE SUPPLY AND RETURN CLERK (CLERICAL)	1	0		1936	1994
4153199: SHIPPING AND RECEIVING CLERKS, OTHER	1	0		1936	1994
4155112: SUPPLY TECHNICIAN (MILITARY)	0	1		1937	1993
4155130: STOCK-RECORDS CLERK (CLERICAL)	3	0		1934	1994
4155142: TOOL-CRIB ATTENDANT (CLERICAL)	1	2		1936	1992
4155154: LABORATORY CLERK (CLERICAL)	1	0		1936	1994
4155158: KITCHEN-STOCK CLERK (CLERICAL)	1	0		1936	1994
4155162: CHECKER, INVOICE AND ORDER (CLERICAL)	2	0		1935	1994
4155184: STORAGE FACILITY RENTAL CLERK (CLERICAL)	0	1		1937	1993
4155199: OTHER STOCK CLERKS AND RELATED OCCUPATIONS	0	3		1937	1991
4157: WEIGHERS	2	2		1935	1992
4157114: WEIGHER, TRUCK (CLERICAL)	2	1		1935	1993
4157130: WEIGHER, PRODUCTION (CLERICAL)	0	1		1937	1993
4159: MATERIAL RECORDING, SCHEDULING AND DISTRIBUTING OCCUPATIONS, N.E.C.	1	1		1936	1993
4159134: WATER-METER READER (WATER WORKS)	1	0		1936	1994
4159162: SORTER, DEFECTIVE GARMENTS (GARMENT & FABRIC)	0	1		1937	1993
4160: SUPERVISORS: LIBRARY, FILE, CORRESPONDENCE CLERKS AND RELATED OCCUPATIONS	0	1		1937	1993
4160199: OTHER SUPERVISORS, LIBRARY, FILE AND CORRESPONDENCE CLERKS	0	1		1937	1993
4161118: LIBRARY CLERK (EDUC.)	1	7		1936	1987
4161122: FILE AND CLASSIFICATION CLERK (CLERICAL)	1	1		1936	1993
4161130: CUT-PILE CLERK (CLERICAL)	0	1		1937	1993
4161134: FILE CLERK (CLERICAL)	2	1		1935	1993
4161138: LIBRARY CLERK, FILMS AND RECORDINGS (CLERICAL)	1	1		1936	1993
4169118: CUSTOMS CLERK (GOV. SERV.)	0	3		1937	1991
4169122: CORRESPONDENCE CLERK (CLERICAL)	1	1		1936	1993
4169142: SALES-PROMOTION CLERK (CLERICAL)	2	2		1935	1992
4169158: PAGE, LIBRARY (EDUC.)	0	1		1937	1993
4169199: OTHER LIBRARY, FILE AND CORRESPONDENCE CLERKS, AND RELATED OCCUPATIONS	1	0		1936	1994
4170: SUPERVISORS: RECEPTION, INFORMATION, MAIL AND MESSAGE DISTRIBUTION OCCUPATIONS	4	4		1933	1990
4170110: SUPERVISOR, MAIL AND POSTAL CLERKS (CLERICAL)	2	2		1935	1992
4170114: SUPERVISOR, MAIL CARRIERS (GOV. SERV.)	0	1		1937	1993
4170118: SUPERVISOR, MESSENGERS (CLERICAL)	0	1		1937	1993
4170122: SUPERVISOR, RECEPTIONISTS AND INFORMATION CLERKS (CLERICAL)	1	1		1936	1993
4170126: SUPERVISOR, TELEPHONE OPERATORS (TELECOM.)	1	0		1936	1994
4171110: HOSPITAL-ADMITTING CLERK (MEDICAL)	3	0		1934	1994
4171114: PRICE-INFORMATON CLERK (CLERICAL)	1	0		1936	1994
4171130: RECEPTIONIST-TELEPHONE OPERATOR (CLERICAL)	2	0		1935	1994
4173110: GOVERNMENT-POSTAL CLERK, WICKET (GOV. SERV.)	1	2		1936	1992
4173118: REVENUE-POSTAL CLERK, WICKET (CLERICAL)	0	1		1937	1993
4173122: PARCEL-POST CLERK (CLERICAL)	1	0		1936	1994
4173126: MAIL CLERK (CLERICAL)	2	7		1935	1987
4173134: MAILER (CLERICAL)	0	1		1937	1993
4173199: OTHER MAIL AND POSTAL CLERKS	2	3		1935	1991
4175: TELEPHONE OPERATORS	4	1		1933	1993
4175114: TELEPHONE OPERATOR (CLERICAL)	4	1		1933	1993
4177110: MESSENGER, BANK (BANK. & FINANCE)	3	0		1934	1994
4177114: TELEPHONE MESSENGER, TELEGRAMS (TELECOM.)	0	1		1937	1993
4177126: TELEGRAPH MESSENGER (TELECOM.)	0	5		1937	1989
4177199: OTHER MESSENGERS	4	1		1933	1993
4179114: EXPRESS AND FREIGHT INFORMATION CLERK (MOTOR TRANS.; RAIL TRANS.)	1	0		1936	1994
4179130: JUNIOR OFFICE CLERK (CLERICAL)	1	4		1936	1990
4179199: OTHER RECEPTION, INFORMATION, MAIL AND MESSAGE-DISTRIBUTION OCCUPATIONS	1	3		1936	1991
4190114: SUPERVISOR, COLLECTION CLERKS (CLERICAL)	2	0		1935	1994
4190118: SUPERVISOR, GENERAL OFFICE CLERKS (CLERICAL)	5	4		1932	1990
4190122: SUPERVISOR, HOTEL CLERKS (CATER. & LODG.)	0	1		1937	1993
4190126: SUPERVISOR, PERSONNEL CLERKS (CLERICAL)	1	0		1936	1994
4190199: MISCELLANEOUS SUPERVISORS, CLERICAL AND RELATED OCCUPATIONS	4	4		1933	1990
4191110: BILL COLLECTOR (BUS. SERV.)	0	1		1937	1993
4191122: CLERK, CUSTOMER SERVICE (RET. TRADE)	1	0		1936	1994
4191199: OTHER COLLECTORS	0	1		1937	1993
4192118: CLAIM EXAMINER (INSUR. & REAL ESTATE)	1	0		1936	1994
4192120: MARINE-CARGO SURVEYOR (BUS. SERV.)	0	1		1937	1993
4192122: ADJUSTMENT CLERK (CLERICAL)	4	1		1933	1993
4192126: TIRE-ALLOWANCE CLERK (RET. TRADE; WHOLE. TRADE)	1	0		1936	1994
4193109: IMPORT CLERK (BUS. SERV.)	0	1		1937	1993
4193110: TRAVEL AGENT (CLERICAL)	5	3		1932	1991
4193112: TRAVEL COUNSELLOR (AMUSE. & REC.; GOV. SERV.)	1	1		1936	1993
4193114: RESERVATION CLERK (CLERICAL)	0	2		1937	1992
4193118: TICKET CLERK (ANY IND.)	2	6		1935	1988
4193122: TRAVEL CLERK (CLERICAL)	3	0		1934	1994
4193199: OTHER TRAVEL CLERKS, TICKET, STATION AND FREIGHT AGENTS	3	0		1934	1994
4195110: PERSONNEL CLERK (CLERICAL)	2	5		1935	1989
4197116: OFFICE ADMINISTRATION CLERK (CLERICAL)	4	1		1933	1993
4197138: TAX CLERK (CLERICAL)	2	4		1935	1990
4197199: GENERAL OFFICE CLERKS, OTHER	1	0		1936	1994
4199116: COMPUTER AIDED DISPATCH CLERK (GOV. SERV.)	0	1		1937	1993
4199118: DISPATCHER, RADIO (GOV. SERV.; WATER TRANS.)	0	1		1937	1993
4199158: MUNICIPAL OFFICE CLERK (GOV. SERV.)	2	0		1935	1994
4199166: INVESTIGATOR (BUS. SERV.)	2	1		1935	1993
4199174: PROOF-READER (CLERICAL)	2	0		1935	1994
4199182: LICENCE CLERK (GOV. SERV.)	0	1		1937	1993
4199194: CLASSIFIED-ADVERTISING CLERK (CLERICAL)	0	1		1937	1993
4199198: CREDIT-AUTHORIZATION CLERK (CLERICAL)	3	4		1934	1990
4199214: PUBLIC-OPINION COLLECTOR (CLERICAL)	2	1		1935	1993
4199234: METER READER (ELEC. POWER; UTILITIES, N.E.C.; WATER WORKS)	1	0		1936	1994
4199246: TRAFFIC CHECKER (GOV. SERV.; MOTOR TRANS.)	0	1		1937	1993
4199250: POLL CLERK (GOV. SERV.)	0	1		1937	1993
4199254: PARKING-METER COLLECTOR (GOV. SERV.)	0	1		1937	1993
4199299: MISCELLANEOUS CLERICAL AND RELATED OCCUPATIONS	6	2		1931	1992
5130125: MARINA OPERATOR (AMUSE. & REC.; RET. TRADE)	2	0		1935	1994
5130126: SUPERVISOR, DOOR-TO-DOOR SALES OCCUPATIONS (RET. TRADE)	2	1		1935	1993
5130130: SUPERVISOR, NEWSPAPER SALES (PRINT. & PUB.)	2	1		1935	1993
5130198: MANAGER TRAINEE, RETAIL (RET. TRADE)	1	0		1936	1994
5131110: SALES ENGINEER, LIGHT, HEAT AND POWER (ELEC. POWER; UTILITIES, N.E.C.)	0	1		1937	1993
5131114: TECHNICAL SALESPERSON, ELECTRONIC-DATA-PROCESSING (BUS. SERV.)	2	3		1935	1991
5131116: COMPUTER CONSULTANT, MARKET SUPPORT (BUS. SERV.)	0	1		1937	1993
5131118: TECHNICAL SALESPERSON, AIRCRAFT (WHOLE. TRADE)	0	3		1937	1991
5131122: TECHNICAL SALESPERSON, AGRICULTURAL EQUIPMENT AND SUPPLIES (WHOLE. TRADE)	1	2		1936	1992
5131130: TECHNICAL SALESPERSON, ELECTRONIC EQUIPMENT (WHOLE. TRADE)	3	4		1934	1990
5131132: TECHNICAL SALESPERSON, HEAVY EQUIPMENT (WHOLE. TRADE)	1	4		1936	1990
5131142: TECHNICAL SALESPERSON, RAILROAD EQUIPMENT AND SUPPLIES (WHOLE. TRADE)	0	1		1937	1993
5131146: SALES REPRESENTATIVE, LIGHT, HEAT AND POWER (ELEC. POWER; UTILITIES, N.E.C.)	1	1		1936	1993
5131154: TECHNICAL SALESPERSON, METALS (WHOLE. TRADE)	2	2		1935	1992
5133110: MANUFACTURERS' AGENT (WHOLE. TRADE)	2	4		1935	1990
5133118: SALES REPRESENTATIVE, TEXTBOOKS (PRINT. & PUB.; WHOLE. TRADE)	2	0		1935	1994
5133132: SALES REPRESENTATIVE, WINE, BEER AND SPIRITS (WHOLE. TRADE)	3	1		1934	1993
5133138: SALES REPRESENTATIVE, MOTOR VEHICLES AND EQUIPMENT (WHOLE. TRADE)	5	3		1932	1991
5133146: SALES REPRESENTATIVE, PLASTIC PRODUCTS (WHOLE. TRADE)	0	1		1937	1993
5133150: SALES REPRESENTATIVE, PULP AND PAPER PRODUCTS (WHOLE. TRADE)	1	2		1936	1992
5133154: SALES REPRESENTATIVE, RUBBER PRODUCTS (WHOLE. TRADE)	2	2		1935	1992
5133158: CONTACT MAN, RECORDINGS (WHOLE. TRADE)	0	1		1937	1993
5133162: SALES REPRESENTATIVE, PUBLICATIONS (WHOLE. TRADE)	1	3		1936	1991
5133166: SALES REPRESENTATIVE TOBACCO PRODUCTS AND SMOKING SUPPLIES (WHOLE. TRADE)	4	2		1933	1992
5135116: SALESPERSON, COMPUTERS (RET. TRADE)	2	1		1935	1993
5135125: INDUSTRIAL ENGINES AND EQUIPMENT PARTSPERSON (RET. TRADE; WHOLE. TRADE)	1	0		1936	1994
5135126: SALESPERSON, PARTS (RET. TRADE; WHOLE. TRADE)	2	3		1935	1991
5135128: SALESPERSON, ALUMINUM PRODUCTS (RET. TRADE)	0	2		1937	1992
5135132: SALESPERSON, BUILDING SUPPLIES (RET. TRADE; WHOLE. TRADE)	0	1		1937	1993
5135134: SALESPERSON, DRAPERY AND UPHOLSTERY (RET. TRADE; WHOLE. TRADE)	0	1		1937	1993
5135138: SALESPERSON, FLOOR COVERINGS (RET. TRADE; WHOLE. TRADE)	2	3		1935	1991
5135144: SALESPERSON, AUDIO AND VIDEO EQUIPMENT (RET. TRADE)	1	1		1936	1993
5135150: SALESPERSON, BOOKS (RET. TRADE)	2	2		1935	1992
5135161: SALESPERSON, PAINT AND WALLPAPER (RET. TRADE; WHOLE. TRADE)	1	2		1936	1992
5135162: SALESPERSON, PETS AND PET SUPPLIES (RET. TRADE; WHOLE. TRADE)	1	0		1936	1994
5135166: SALESPERSON, PHOTOGRAPHIC EQUIPMENT AND SUPPLIES (RET. TRADE; WHOLE. TRADE)	0	2		1937	1992
5135168: SALESPERSON, BICYCLES (RET. TRADE)	1	0		1936	1994
5135170: SALESPERSON, SPORTING GOODS (RET. TRADE; WHOLE. TRADE)	1	4		1936	1990
5135174: SALESPERSON, SURGICAL APPLIANCES (RET. TRADE; WHOLE. TRADE)	1	0		1936	1994
5135181: SALESPERSON, TIRES (RET. TRADE; WHOLE. TRADE)	0	3		1937	1991
5135184: SALESPERSON, LAWN AND GARDEN SUPPLIES (RET. TRADE)	0	1		1937	1993
5135185: SALESPERSON, LIGHTING APPLIANCES (RET. TRADE; WHOLE. TRADE)	1	0		1936	1994
5135186: SALESPERSON, AUTOMOBILE ACCESSORIES (RET. TRADE; WHOLE. TRADE)	1	1		1936	1993
5135188: SALESPERSON, COSMETICS (RET. TRADE)	1	0		1936	1994
5135194: SALESPERSON, YARD GOODS (RET. TRADE)	1	3		1936	1991
5137106: DELI CLERK (RET. TRADE)	1	0		1936	1994
5137107: BAKERY CLERK (RET. TRADE)	2	5		1935	1989
5137108: SEAFOODS CLERK (RET. TRADE)	0	2		1937	1992
5137115: SALES CLERK, RECORDS AND TAPES (RET. TRADE)	0	1		1937	1993
5141114: STREET VENDOR (RET. TRADE)	4	2		1933	1992
5143114: NEWSVENDOR (RET. TRADE)	1	5		1936	1989
5145118: GAS-BAR ATTENDANT (MOTOR VEHICLE; RET. TRADE)	1	0		1936	1994
5149: SALES OCCUPATIONS, COMMODITIES, N.E.C.	2	2		1935	1992
5149114: VENDOR (RET. TRADE)	0	1		1937	1993
5149199: OTHER SALES OCCUPATIONS, COMMODITIES	2	1		1935	1993
5170114: MUTUAL-FUND BROKER (BANK. & FINANCE)	1	1		1936	1993
5170115: INSURANCE BROKER (INSUR. & REAL ESTATE)	1	2		1936	1992
5170116: CUSTOMS HOUSE BROKER (BUS. SERV.)	1	2		1936	1992
5170117: SHIP BROKER (BUS. SERV.)	1	1		1936	1993
5170120: SUPERVISOR, ADVERTISING SALES OCCUPATIONS (BUS. SERV.)	0	1		1937	1993
5170122: SUPERVISOR, INSURANCE AGENTS (INSUR. & REAL ESTATE)	5	3		1932	1991
5170126: MANAGING SUPERVISOR, REAL ESTATE (INSUR. & REAL ESTATE)	3	0		1934	1994
5170199: OTHER SALES SUPERVISORY OCCUPATIONS, SERVICES	2	3		1935	1991
5171110: GROUP-INSURANCE REPRESENTATIVE (INSUR. & REAL ESTATE)	1	0		1936	1994
5172110: APPRAISER, REAL ESTATE (INSUR. & REAL ESTATE)	4	2		1933	1992
5172111: MORTGAGE BROKER (INSUR. & REAL ESTATE)	2	0		1935	1994
5172114: SALESPERSON, NEW HOMES (INSUR. & REAL ESTATE)	1	1		1936	1993
5172124: ASSISTANT APPRAISER, REAL ESTATE (INSUR. & REAL ESTATE)	1	1		1936	1993
5172126: RENTAL AGENT, APARTMENTS (INSUR. & REAL ESTATE)	1	1		1936	1993
5173110: SECURITIES TRADER (BANK. & FINANCE)	5	3		1932	1991
5173114: MUTUAL-FUND SALES AGENT (BANK. & FINANCE)	0	2		1937	1992
5174110: SALESPERSON, ART (BUS. SERV.)	0	1		1937	1993
5174199: OTHER ADVERTISING SALESMEN	0	1		1937	1993
5177118: SALES REPRESENTATIVE, TELECOMMUNICATIONS (TELECOM.)	3	3		1934	1991
5177122: SALES REPRESENTATIVE, FREIGHT SERVICE (MOTOR TRANS.; RAIL TRANS.; STORAGE, N.E.C.)	0	1		1937	1993
5177126: MEMBERSHIP PROMOTION OFFICER (MISC. SERV.)	1	1		1936	1993
5177130: SALES REPRESENTATIVE, FINANCIAL SERVICES (BUS. SERV.)	1	2		1936	1992
5177136: SALESPERSON, SECURITY SYSTEMS (BUS. SERV.)	0	1		1937	1993
5177199: OTHER BUSINESS SERVICES SALESMEN	0	3		1937	1991
5179: SALES OCCUPATIONS: SERVICES, N.E.C.	2	7		1935	1987
5179110: SALESPERSON, EDUCATION COURSES (EDUC.)	1	0		1936	1994
5179118: SERVICE REPRESENTATIVE, BUSINESS OFFICE (TELECOM.)	1	0		1936	1994
5179126: COUNTER CLERK (RET. TRADE)	0	2		1937	1992
5179199: OTHER SALES OCCUPATIONS, SERVICES	0	5		1937	1989
5190: SUPERVISORS, OTHER SALES OCCUPATIONS	6	3		1931	1991
5190110: SUPERVISOR, ROUTE DRIVERS (ANY IND.)	3	2		1934	1992
5190199: MISCELLANEOUS SUPERVISORS, OTHER SALES OCCUPATIONS	3	1		1934	1993
5191118: BUYER, SALVAGE (WHOLE. TRADE)	3	1		1934	1993
5193110: AMUSEMENT-MACHINE ROUTE AGENT (AMUSE. & REC.)	0	1		1937	1993
5193114: VENDING-MACHINE ROUTE AGENT (BUS. SERV.)	3	6		1934	1988
5193122: MOBILE-CANTEEN DRIVER (RET. TRADE)	1	1		1936	1993
5193126: ROUTE-DRIVER HELPER (ANY IND.)	3	5		1934	1989
5199110: APPRAISER (BUS. SERV.)	5	4		1932	1990
5199112: ANTIQUE DEALER (RET. TRADE)	0	1		1937	1993
5199118: APPRAISER, AUTOMOBILE (RET. TRADE)	0	1		1937	1993
5199134: SALES CLOSER (ANY IND.)	0	1		1937	1993
5199138: COMPARISON SHOPPER (RET. TRADE)	1	0		1936	1994
5199156: WELCOME HOSTESS (BUS. SERV.)	1	0		1936	1994
6111110: FIRE CHIEF (GOV. SERV.)	1	1		1936	1993
6111113: DISTRICT FIRE CHIEF (GOV. SERV.)	0	1		1937	1993
6112110: POLICE CHIEF (GOV. SERV.)	3	0		1934	1994
6112114: DETACHMENT COMMANDER (GOV. SERV.)	2	2		1935	1992
6112130: TRAFFIC INSPECTOR (GOV. SERV.)	1	0		1936	1994
6112138: STATION-DUTY OFFICER (GOV. SERV.)	2	0		1935	1994
6112150: PATROL OFFICER, TRAFFIC (GOV. SERV.)	3	2		1934	1992
6112156: MILITARY POLICEMAN/WOMAN (MILITARY)	2	2		1935	1992
6112160: SECURITY OFFICER (GOV. SERV.)	1	1		1936	1993
6112162: MUNICIPAL LAW ENFORCEMENT OFFICER (GOV. SERV.)	1	0		1936	1994
6112199: POLICE OFFICERS AND DETECTIVES, GOVERNMENT, N.E.C.	2	4		1935	1990
6113: POLICE AGENTS AND INVESTIGATORS, PRIVATE	10	0		1927	1994
6113110: SUPERVISOR, POLICE AGENTS AND INVESTIGATORS, PRIVATE (BUS. SERV.)	2	0		1935	1994
6113114: PRIVATE INVESTIGATOR (BUS. SERV.)	5	0		1932	1994
6113122: INVESTIGATOR, BUSINESS ESTABLISHMENT (BUS. SERV.)	1	0		1936	1994
6113130: POLICE CONSTABLE, RAILWAY (BUS. SERV.)	1	0		1936	1994
6113199: POLICE AGENTS AND INVESTIGATORS, PRIVATE, N.E.C.	2	0		1935	1994
6115114: SECURITY GUARD, CHIEF (ANY IND.)	1	2		1936	1992
6115122: ARMOURED-CAR GUARD (BANK. & FINANCE; BUS. SERV.)	2	1		1935	1993
6115134: GATE ATTENDANT (BUS. SERV.)	0	1		1937	1993
6115150: SCHOOL-CROSSING GUARD (GOV. SERV.)	4	3		1933	1991
6116: COMMISSIONED OFFICERS, ARMED FORCES	2	4		1935	1990
6116130: MARITIME SURFACE AND SUB SURFACE OFFICER (MILITARY)	1	0		1936	1994
6116140: ARTILLERY OFFICER (MILITARY)	1	2		1936	1992
6116150: INFANTRY OFFICER (MILITARY)	0	1		1937	1993
6116170: AIR WEAPONS CONTROL OFFICER (MILITARY)	0	1		1937	1993
6117120: WEAPONS TECHNICIAN, SURFACE (MILITARY)	1	0		1936	1994
6117180: ARTILLERY SOLDIER (MILITARY)	2	0		1935	1994
6117199: OTHER RANKS, ARMED FORCES N.E.C.	0	1		1937	1993
6117200: ARMOURED VEHICLE CREWMEMBER (MILITARY)	1	1		1936	1993
6117210: WEAPONS OPERATOR, SURFACE (MILITARY)	1	0		1936	1994
6119: OTHER PROTECTIVE SERVICE OCCUPATIONS	4	1		1933	1993
6119114: LIFEGUARD (AMUSE. & REC.)	2	1		1935	1993
6119122: PARK ATTENDANT (GOV. SERV.)	2	0		1935	1994
6120114: MANAGING SUPERVISOR, FOOD CONCESSION (CATER. & LODG.)	3	1		1934	1993
6120118: SUPERVISOR, BARTENDERS (CATER. & LODG.)	4	2		1933	1992
6120130: FOOD SERVICES SUPERVISOR (CATER. & LODG.)	2	4		1935	1990
6120132: BANQUET CAPTAIN (CATER. & LODG.)	2	0		1935	1994
6120136: MAÎTRE D’HÔTEL (CATER. & LODG.)	5	4		1932	1990
6120142: STEWARD (MILITARY)	0	1		1937	1993
6120198: MANAGER TRAINEE, RESTAURANT (CATER. & LODG.)	1	0		1936	1994
6120199: OTHER SUPERVISORS, FOOD AND BEVERAGE PREPARATION AND RELATED SERVICE OCCUPATIONS	0	1		1937	1993
6121111: CHEF-COOK, GENERAL (CATER. & LODG.)	1	4		1936	1990
6121112: HEAD CHEF (CATER. & LODG.)	7	2		1930	1992
6121113: BANQUET CHEF (CATER. & LODG.)	1	0		1936	1994
6121116: CHEF, SAUCIER (CATER. & LODG.)	1	0		1936	1994
6121117: CHEF, ROTISSEUR (CATER. & LODG.)	1	0		1936	1994
6121123: WORKING SOUS-CHEF (CATER. & LODG.)	1	0		1936	1994
6121125: COOK (MILITARY)	0	1		1937	1993
6121126: COOK, FOREIGN FOODS (CATER. & LODG.)	1	3		1936	1991
6121127: COOK, FIRST (CATER. & LODG.)	3	1		1934	1993
6121128: COOK APPRENTICE (CATER. & LODG.)	3	2		1934	1992
6121131: COOK, SECOND (CATER. & LODG.)	1	1		1936	1993
6121132: COOK, CAMP (CATER. & LODG.)	1	3		1936	1991
6121133: SHIP’S COOK, SMALL VESSEL (CATER. & LODG.)	0	3		1937	1991
6121140: SANDWICH, SALAD AND DESSERT MAKER (CATER. & LODG.)	1	1		1936	1993
6121144: CAMP COOK HELPER (CATER. & LODG.)	2	3		1935	1991
6121199: CHEFS AND COOKS, N.E.C.	0	1		1937	1993
6125110: WAITER/WAITRESS, FORMAL SERVICE (CATER. & LODG.)	4	3		1933	1991
6125122: COUNTER ATTENDANT, LUNCHROOM (CATER. & LODG.)	0	1		1937	1993
6125127: FAST FOOD SERVICE WORKER (CATER. & LODG.)	2	0		1935	1994
6125128: WAITER/WAITRESS, ROOM SERVICE (CATER. & LODG.)	0	4		1937	1990
6125134: CAFETERIA/BUFFET ATTENDANT (CATER. & LODG.)	0	1		1937	1993
6125199: FOOD AND BEVERAGE SERVING OCCUPATIONS, N.E.C.	0	2		1937	1992
6129: OTHER FOOD AND BEVERAGE PREPARATION AND RELATED SERVICE OCCUPATIONS	1	2		1936	1992
6129114: FOOD ASSEMBLER (AIR TRANS.; CATER. & LODG.; MEDICAL)	1	2		1936	1992
6130114: MANAGING SUPERVISOR, HOTEL, MOTEL AND LODGING HOUSE (CATER. & LODG.)	1	1		1936	1993
6130115: CAMPGROUND MANAGER (CATER. & LODG.)	1	1		1936	1993
6130118: SUPERVISOR, BAGGAGE PORTERS (CATER. & LODG.; RAIL TRANS.)	1	0		1936	1994
6130199: MISCELLANEOUS SUPERVISORS, OCCUPATIONS IN LODGING AND OTHER ACCOMMODATION	1	0		1936	1994
6133: LODGING CLEANERS, EXCEPT PRIVATE HOUSEHOLD	3	4		1934	1990
6133110: HOUSEMAN/WOMAN (CATER. & LODG.)	0	1		1937	1993
6133114: CLEANER, ROOM (CATER. & LODG.)	2	3		1935	1991
6133199: LODGING CLEANERS, EXCEPT PRIVATE HOUSEHOLD, N.E.C.	1	0		1936	1994
6135110: BAGGAGE PORTER (AIR TRANS.; MOTOR TRANS.; RAIL TRANS.)	2	3		1935	1991
6135114: BELLHOP (CATER. & LODG.)	2	3		1935	1991
6139: OTHER OCCUPATIONS IN LODGING AND OTHER ACCOMMODATION	1	2		1936	1992
6139113: RECREATIONAL CAMP ATTENDANT (CATER. & LODG.)	0	1		1937	1993
6139122: CAMPGROUND CLEANER (CATER. & LODG.)	1	0		1936	1994
6139199: MISCELLANEOUS OCCUPATIONS IN LODGING AND OTHER ACCOMMODATION	0	1		1937	1993
6141: FUNERAL DIRECTORS, EMBALMERS AND RELATED OCCUPATIONS	2	1		1935	1993
6141110: FUNERAL DIRECTOR (PERS. SERV., N.E.C.)	0	1		1937	1993
6141117: CREMATOR (PERS. SERV., N.E.C.)	1	0		1936	1994
6141199: FUNERAL DIRECTORS, EMBALMERS AND RELATED OCCUPATIONS, N.E.C.	1	0		1936	1994
6142: HOUSEKEEPERS, SERVANTS AND RELATED OCCUPATIONS	2	2		1935	1992
6142120: RESIDENTIAL-BOARDING HOME WORKER (PERS. SERV., N.E.C.)	0	2		1937	1992
6142126: COMPANION (PERS. SERV., N.E.C.)	2	0		1935	1994
6143115: BARBER APPRENTICE (PERS. SERV., N.E.C.)	1	2		1936	1992
6143118: HAIRDRESSER (PERS. SERV., N.E.C.)	4	5		1933	1989
6143119: HAIRDRESSER APPRENTICE (PERS. SERV., N.E.C.)	0	4		1937	1990
6144: GUIDES	5	3		1932	1991
6144108: HISTORICAL INTERPRETER (AMUSE. & REC.; EDUC.; GOV. SERV.)	1	0		1936	1994
6144110: GUIDE, TRAVEL (PERS. SERV., N.E.C.)	0	1		1937	1993
6144114: GUIDE, SIGHTSEEING (PERS. SERV., N.E.C.)	1	0		1936	1994
6144118: GUIDE, ESTABLISHMENT (PERS. SERV., N.E.C.)	3	1		1934	1993
6144122: GUIDE, HORSE DRAWN SIGHTSEEING TOUR (PERS. SERV., N.E.C.)	0	1		1937	1993
6145110: SOCIAL DIRECTOR (AMUSE. & REC.)	1	1		1936	1993
6145114: PURSER (AIR TRANS.)	0	3		1937	1991
6145118: FLIGHT ATTENDANT (AIR TRANS.)	1	3		1936	1991
6145122: PASSENGER ATTENDANT, SHIP (WATER TRANS.)	0	1		1937	1993
6147: CHILD-CARE OCCUPATIONS	2	1		1935	1993
6147122: DAY-CARE WORKER, INFANTS (PERS. SERV., N.E.C.)	2	1		1935	1993
6149: OTHER PERSONAL SERVICE OCCUPATIONS	2	5		1935	1989
6149154: USHER (PERS. SERV., N.E.C.)	2	5		1935	1989
6160110: MANAGING SUPERVISOR, LAUNDERING, DRY-CLEANING AND FUR-CLEANING ESTABLISHMENT (LAUND., CLEAN. & PRESS.)	2	4		1935	1990
6160114: FOREMAN/WOMAN, LAUNDERING, DRY-CLEANING AND PRESSING OCCUPATIONS (LAUND., CLEAN. & PRESS.)	1	4		1936	1990
6161110: WASHING-MACHINE OPERATOR (LAUND., CLEAN. & PRESS.)	2	2		1935	1992
6161130: EXTRACTOR OPERATOR (LAUND., CLEAN. & PRESS.)	1	0		1936	1994
6163: DRY-CLEANING OCCUPATIONS	3	4		1934	1990
6163110: DRY CLEANER (LAUND., CLEAN. & PRESS.)	3	4		1934	1990
6165114: SILK FINISHER (GARMENT & FABRIC; LAUND., CLEAN. & PRESS.)	4	1		1933	1993
6165134: FLATWORK FINISHER (GARMENT & FABRIC; LAUND., CLEAN. & PRESS.)	0	1		1937	1993
6169: OTHER APPAREL AND FURNISHINGS SERVICE OCCUPATIONS	0	1		1937	1993
6169110: DYER (LAUND., CLEAN. & PRESS.)	0	1		1937	1993
6190110: FOREMAN/WOMAN, JANITORS, CHARWORKERS AND CLEANERS (ANY IND.)	2	6		1935	1988
6190199: MISCELLANEOUS SUPERVISORS, OTHER SERVICE OCCUPATIONS	1	3		1936	1991
6191111: CHIMNEY CLEANER (MISC. SERV.)	0	1		1937	1993
6191112: FURNACE CLEANER (MISC. SERV.)	3	1		1934	1993
6191113: CLEANER, HEAVY DUTY (ANY IND.)	1	1		1936	1993
6191122: WINDOW CLEANER (MISC. SERV.)	4	1		1933	1993
6191199: JANITORS, CHARWORKERS AND CLEANERS, N.E.C.	0	1		1937	1993
6193: ELEVATOR-OPERATING OCCUPATIONS	2	1		1935	1993
6193110: ELEVATOR OPERATOR (ANY IND.)	2	1		1935	1993
6198110: SHOE SHINER (PERS. SERV., N.E.C.)	0	1		1937	1993
6198114: CHECKROOM ATTENDANT (PERS. SERV., N.E.C.)	0	1		1937	1993
6198130: FREIGHT-CAR CLEANER (RAIL TRANS.)	1	0		1936	1994
6198144: TANK CLEANER (ANY IND.)	4	0		1933	1994
6198148: PORTER, HOSPITAL (MEDICAL)	1	2		1936	1992
6198150: DOOR ATTENDANT (PERS. SERV., N.E.C.)	2	3		1935	1991
6198158: FOLDER, LAUNDRY (LAUND., CLEAN. & PRESS.)	0	1		1937	1993
6198174: CAR-WASH ATTENDANT (MOTOR VEHICLE)	3	3		1934	1991
6198199: MISCELLANEOUS SERVICE OCCUPATIONS IN LABOURING AND OTHER ELEMENTAL WORK	3	1		1934	1993
6199110: DIVER (ANY IND.)	0	1		1937	1993
6199114: EXTERMINATOR (MISC. SERV.)	3	6		1934	1988
6199134: SEXTON (MISC. SERV.)	1	2		1936	1992
6199142: CAR JOCKEY (MOTOR TRANS.)	0	1		1937	1993
7113114: BREEDER, HORSE (AGRIC.)	1	1		1936	1993
7113118: FARMER, POULTRY, EGG PRODUCTION (AGRIC.)	0	1		1937	1993
7113122: FARMER, POULTRY, MEAT PRODUCTION (AGRIC.)	1	1		1936	1993
7113126: FARMER, BEEF CATTLE (AGRIC.)	1	0		1936	1994
7113134: FARMER, HOG (AGRIC.)	1	1		1936	1993
7113158: BREEDER, RABBIT (AGRIC.)	0	1		1937	1993
7115110: FARMER, FRUIT (AGRIC.)	2	4		1935	1990
7115114: FARMER, TOBACCO (AGRIC.)	2	0		1935	1994
7115122: FARMER, GRAIN/OILSEED (AGRIC.)	0	7		1937	1987
7115126: FARMER, NURSERY (AGRIC.)	1	1		1936	1993
7115130: FARMER, POTATO (AGRIC.)	0	1		1937	1993
7115142: GROWER, FLOWER (AGRIC.)	0	1		1937	1993
7115160: MAPLE-SYRUP PRODUCER (AGRIC.)	1	1		1936	1993
713: FARM MANAGEMENT OCCUPATIONS	3	3		1934	1991
7131: FARM MANAGEMENT OCCUPATIONS	3	3		1934	1991
7131110: MANAGER, FARM (AGRIC.)	2	1		1935	1993
7131118: MANAGER, LANDSCAPING (AGRIC.)	1	2		1936	1992
7180: FOREMEN/WOMEN: OTHER FARMING, HORTICULTURAL AND ANIMAL-HUSBANDRY OCCUPATIONS	2	3		1935	1991
7180114: FOREMAN/WOMAN, FIELD CROP AND VEGETABLE WORKERS (AGRIC.)	0	1		1937	1993
7180122: FOREMAN/WOMAN, NURSERY AND RELATED WORKERS (AGRIC.)	1	1		1936	1993
7180130: FOREMAN/WOMAN, POULTRY-FARM WORKERS (AGRIC.)	1	0		1936	1994
7180134: FOREMAN/WOMAN, PARK (AGRIC.; AMUSE. & REC.)	0	1		1937	1993
7183114: FARM WORKER, GRAIN/OILSEEDS (AGRIC.)	0	1		1937	1993
7183126: FARM WORKER, TOBACCO (AGRIC.)	2	3		1935	1991
7183199: OTHER FIELD CROP AND VEGETABLE-GROWING WORKERS	1	1		1936	1993
7185: ORCHARD, VINEYARD AND RELATED TREE- AND SHRUB-CROP WORKERS	1	2		1936	1992
7185110: FARM WORKER, FRUIT (AGRIC.)	1	2		1936	1992
7187: LIVESTOCK WORKERS	0	6		1937	1988
7187126: RANCH WORKER (AGRIC.)	0	3		1937	1991
7187146: GROOM (AGRIC.; AMUSE. & REC.)	0	3		1937	1991
7191: DAIRY WORKERS, FARM	0	1		1937	1993
7191110: FARM WORKER, DAIRY (AGRIC.)	0	1		1937	1993
7195114: PARK CARETAKER (GOV. SERV.)	5	0		1932	1994
7195118: CEMETERY WORKER (AGRIC.)	1	0		1936	1994
7195122: NURSERY WORKER (AGRIC.)	4	1		1933	1993
7195126: GROUNDS KEEPER (AGRIC.)	3	4		1934	1990
7195130: GROUNDS KEEPER, SPORTS FACILITY (AGRIC.; AMUSE. & REC.)	2	6		1935	1988
7195134: PARK WORKER (AGRIC.; AMUSE. & REC.)	1	3		1936	1991
7195150: SPRAYER, HAND (AGRIC.)	1	1		1936	1993
7195199: NURSERY AND RELATED WORKERS, N.E.C.	1	0		1936	1994
7197: FARM-MACHINERY OPERATORS AND CUSTOM OPERATORS	0	1		1937	1993
7197114: FARM-MACHINERY OPERATOR (AGRIC.)	0	1		1937	1993
7198110: LABOURER, EGG-GRADING STATION (AGRIC.)	0	1		1937	1993
7198146: LABOURER, SUGAR-BUSH (AGRIC.)	0	1		1937	1993
7198199: MISCELLANEOUS OCCUPATIONS IN LABOURING AND OTHER ELEMENTAL WORK, AGRICULTURE	1	0		1936	1994
7199: OTHER FARMING, HORTICULTURAL AND ANIMAL-HUSBANDRY OCCUPATIONS. N.E.C.	2	4		1935	1990
7199146: AQUARIST (AGRIC.; AMUSE. & REC.)	1	0		1936	1994
7199150: ANIMAL ATTENDANT, LABORATORY (AGRIC.)	0	2		1937	1992
7199162: ATTENDANT, PET SHOP (AGRIC.; RET. TRADE)	0	1		1937	1993
7199186: TREE PRUNER (AGRIC.)	1	1		1936	1993
7313: NET, TRAP AND LINE FISHING OCCUPATIONS	6	3		1931	1991
7313126: FISHERMAN/WOMAN, GILL NET (FISHING)	0	1		1937	1993
7313146: FISHERMAN/WOMAN, LINE (FISHING)	3	0		1934	1994
7313150: FISHERMAN/WOMAN, POT (FISHING)	2	1		1935	1993
7313154: SHELLFISH-BED ATTENDANT (FISHING)	1	0		1936	1994
7315: TRAPPING AND RELATED OCCUPATIONS	1	0		1936	1994
7315199: TRAPPING AND RELATED OCCUPATIONS, N.E.C.	1	0		1936	1994
7510: FOREMEN/WOMEN, FORESTRY AND LOGGING OCCUPATIONS	3	0		1934	1994
7510116: LOGGING CONTRACTOR (FOREST. & LOG.)	1	0		1936	1994
7510126: FOREMAN/WOMAN, TIMBER-CUTTING AND RELATED OCCUPATIONS (FOREST. & LOG.)	1	0		1936	1994
7510199: OTHER FOREMEN, FORESTRY AND LOGGING OCCUPATIONS	1	0		1936	1994
7511: FORESTRY CONSERVATION OCCUPATIONS	1	0		1936	1994
7511113: FORESTRY-CONSERVATION WORKER (FOREST. & LOG.)	1	0		1936	1994
7513114: TIMBER MARKER (FOREST. & LOG.)	0	1		1937	1993
7516: LOG INSPECTING, GRADING, SCALING AND RELATED OCCUPATIONS	4	4		1933	1990
7516118: LOG SCALER (FOREST. & LOG.; PULP & PAPER; SAWMILL)	4	3		1933	1991
7516122: LOG GRADER (FOREST. & LOG.; SAWMILL)	0	1		1937	1993
7516199: LOG INSPECTING, GRADING, SCALING AND RELATED OCCUPATIONS, N.E.C.	0	1		1937	1993
7517: LOG HOISTING, SORTING, MOVING AND RELATED OCCUPATIONS	4	1		1933	1993
7517118: LOGGING-TRACTOR OPERATOR (FOREST. & LOG.)	2	0		1935	1994
7517124: SKIDDER OPERATOR (FOREST. & LOG.)	0	1		1937	1993
7517138: LOG DRIVER (FOREST. & LOG.)	1	0		1936	1994
7517199: LOG HOISTING, SORTING, MOVING AND RELATED OCCUPATIONS, N.E.C.	1	0		1936	1994
7518: OCCUPATIONS IN LABOURING AND OTHER ELEMENTAL WORK, FORESTRY AND LOGGING	2	0		1935	1994
7518122: TREE PLANTER (FOREST. & LOG.)	2	0		1935	1994
7710: FOREMEN/WOMEN, MINING AND QUARRYING INCLUDING OIL AND GAS FIELD OCCUPATIONS	1	0		1936	1994
7710118: FOREMAN/WOMAN, LABOURERS AND OTHER ELEMENTAL WORKERS (MINING & QUARRYING)	1	0		1936	1994
7711: ROTARY WELL-DRILLING AND RELATED OCCUPATIONS	1	1		1936	1993
7711118: DRILLER (OIL & NAT. GAS)	1	0		1936	1994
7711170: ROUSTABOUT (OIL & NAT. GAS)	0	1		1937	1993
7713114: DRILLER, LONG HOLE (MINING & QUARRYING)	1	1		1936	1993
7713122: DRILLING-MACHINE OPERATOR (CONSTRUCTION; MINING & QUARRYING)	4	3		1933	1991
7713162: JACKHAMMER OPERATOR (CONSTRUCTION; MINING & QUARRYING)	2	3		1935	1991
7715: BLASTING OCCUPATIONS	2	0		1935	1994
7715114: BLASTER (CONSTRUCTION)	1	0		1936	1994
7715134: BLASTER HELPER (CONSTRUCTION; MINING & QUARRYING)	1	0		1936	1994
7717: MINING AND QUARRYING: CUTTING, HANDLING AND LOADING OCCUPATIONS	2	4		1935	1990
7717116: POWER-SHOVEL OPERATOR (CONSTRUCTION; MINING & QUARRYING)	0	1		1937	1993
7717142: BOOM-CONVEYOR OPERATOR (MINING & QUARRYING)	0	1		1937	1993
7717150: CAGE ATTENDANT (MINING & QUARRYING)	0	1		1937	1993
7717154: MECHANICAL-SHOVEL OPERATOR (MINING & QUARRYING)	2	1		1935	1993
7718146: PEAT-MOSS CUTTER, HAND (MINING & QUARRYING)	0	1		1937	1993
7719: OTHER MINING AND QUARRYING INCLUDING OIL AND GAS FIELD OCCUPATIONS	4	5		1933	1989
7719112: SAFETY INSPECTOR, MINES (MINING & QUARRYING)	0	1		1937	1993
7719152: COAL OR SOFT ROCK MINER (MINING & QUARRYING)	0	2		1937	1992
7719156: HARDROCK MINER (MINING & QUARRYING)	3	2		1934	1992
7719182: MINER HELPER (MINING & QUARRYING)	1	0		1936	1994
8110: FOREMEN, MINERAL ORE TREATING OCCUPATIONS	0	1		1937	1993
8110114: FOREMAN/WOMAN, INSPECTING, TESTING AND GRADING OCCUPATIONS, MINERAL ORES (IRON & STEEL; NON-FERROUS METAL)	0	1		1937	1993
8111: CRUSHING AND GRINDING OCCUPATIONS, MINERAL ORES	2	1		1935	1993
8111110: PANELBOARD OPERATOR (IRON & STEEL; NON-FERROUS METAL)	1	0		1936	1994
8111130: CRUSHER TENDER (ANY IND.)	1	1		1936	1993
8113: MIXING, SEPARATING, FILTERING AND RELATED OCCUPATIONS, MINERAL ORES	1	1		1936	1993
8113168: FILTERING ATTENDANT (MINING & QUARRYING)	0	1		1937	1993
8113206: ELECTROLYTIC-REFINER HELPER (NON-FERROUS METAL)	1	0		1936	1994
8113299: OTHER MIXING, SEPARATING AND FILTERING OCCUPATIONS, MINERAL ORES	0	1		1937	1993
8116: INSPECTING, TESTING, GRADING AND SAMPLING OCCUPATIONS, MINERAL ORE TREATING	1	1		1936	1993
8116116: MINERAL SAMPLER (MINING & QUARRYING; NON-METAL. MIN. PROD., N.E.C.)	1	1		1936	1993
8118: OCCUPATIONS IN LABOURING AND OTHER ELEMENTAL WORK, MINERAL ORE TREATING	0	1		1937	1993
8118199: MISCELLANEOUS OCCUPATIONS IN LABOURING AND OTHER ELEMENTAL WORK, MINERAL ORE TREATING	0	1		1937	1993
8119: MINERAL ORE TREATING OCCUPATIONS, N.E.C.	3	2		1934	1992
8119124: ALUMINUM CELL TENDER (NON-FERROUS METAL)	1	1		1936	1993
8119218: SALT-FORTIFYING-EQUIPMENT OPERATOR (MINING & QUARRYING)	1	0		1936	1994
8119282: ORE-PROCESSING-PIPE TURNER (IRON & STEEL; NON-FERROUS METAL)	0	1		1937	1993
8119399: OTHER MINERAL ORE TREATING OCCUPATIONS	1	1		1936	1993
8130110: FOREMAN/WOMAN, METAL SMELTING, CONVERTING AND REFINING OCCUPATIONS (IRON & STEEL; NON-FERROUS METAL)	1	1		1936	1993
8130122: FOREMAN/WOMAN, LABOURING AND OTHER ELEMENTAL OCCUPATIONS, METAL PROCESSING (IRON & STEEL; NON-FERROUS METAL)	1	2		1936	1992
8130138: FOREMAN/WOMAN, MOULDING, COREMAKING AND METAL CASTING OCCUPATIONS (IRON & STEEL; NON-FERROUS METAL)	2	2		1935	1992
8130142: FOREMAN/WOMAN, PLATING, METAL SPRAYING AND RELATED OCCUPATIONS (METAL STAMP., PRESS. & COAT.)	0	3		1937	1991
8130199: OTHER FOREMEN, METAL PROCESSING AND RELATED OCCUPATIONS	0	1		1937	1993
8131126: FURNACE OPERATOR (IRON & STEEL; NON-FERROUS METAL)	3	1		1934	1993
8131130: SMELTING FURNACE OPERATOR (NON-FERROUS METAL)	1	0		1936	1994
8131134: BLAST-FURNACE TAPPER (IRON & STEEL)	1	0		1936	1994
8131142: HEATER, METAL (ANY IND.)	1	0		1936	1994
8131174: PRECIOUS METAL MELTER (NON-FERROUS METAL)	0	1		1937	1993
8131194: BLAST-FURNACE-TAPPER HELPER (IRON & STEEL; NON-FERROUS METAL)	1	0		1936	1994
8131299: OTHER METAL SMELTING, CONVERTING AND REFINING FURNACEMEN	0	1		1937	1993
8133: METAL HEAT-TREATING OCCUPATIONS	1	0		1936	1994
8133138: HARDENER (MACH., WELD. & FORG.)	1	0		1936	1994
8135: METAL ROLLING OCCUPATIONS	2	0		1935	1994
8135114: HOT-STEEL ROLLER (IRON & STEEL)	1	0		1936	1994
8135142: PIERCING-MILL OPERATOR (IRON & STEEL; NON-FERROUS METAL)	1	0		1936	1994
8137114: SAND MOULDER (IRON & STEEL; NON-FERROUS METAL)	1	6		1936	1988
8137115: MOULDER, FOUNDRY APPRENTICE (IRON & STEEL; NON-FERROUS METAL)	1	0		1936	1994
8137150: CASTER (NON-FERROUS METAL)	3	0		1934	1994
8137154: CASTING-MACHINE OPERATOR, AUTOMATIC (ELECTRIC. EQUIP.)	0	1		1937	1993
8137174: DIE-CASTING-MACHINE OPERATOR (NON-FERROUS METAL)	0	1		1937	1993
8137182: METAL POURER (IRON & STEEL; NON-FERROUS METAL)	0	1		1937	1993
8137186: LOST-WAX CASTER (IRON & STEEL; NON-FERROUS METAL)	1	0		1936	1994
8137218: LEAD CASTER, MANUAL (ELECTRIC. EQUIP.)	0	1		1937	1993
8137274: MOULD STRIPPER (IRON & STEEL)	0	1		1937	1993
8137299: OTHER MOULDING, COREMAKING AND METAL CASTING OCCUPATIONS	1	1		1936	1993
8141: METAL EXTRUDING AND DRAWING OCCUPATIONS	2	5		1935	1989
8141110: METAL-EXTRUDER OPERATOR (EXPLOSIVES; NON-FERROUS METAL)	0	1		1937	1993
8141118: TUBE DRAWER (IRON & STEEL; NON-FERROUS METAL)	2	0		1935	1994
8141130: SHEATHING EXTRUDER (WIRE PROD.)	0	1		1937	1993
8141142: CABLE INSULATOR (WIRE PROD.)	0	2		1937	1992
8141166: CABLE-INSULATOR HELPER (WIRE PROD.)	0	1		1937	1993
8143114: ELECTROPLATER, METAL (METAL STAMP., PRESS. & COAT.)	3	4		1934	1990
8143150: GALVANIZER, HOT DIP (METAL STAMP., PRESS. & COAT.)	1	0		1936	1994
8143170: ELECTROPLATER, PRODUCTION (METAL STAMP., PRESS. & COAT.)	0	2		1937	1992
8143178: METAL DIPPER (METAL STAMP., PRESS. & COAT.)	2	4		1935	1990
8143194: VACUUM-METALLIZER TENDER (METAL STAMP., PRESS. & COAT.)	1	0		1936	1994
8143198: PLATING-ROOM HELPER (METAL STAMP., PRESS. & COAT.)	0	1		1937	1993
8143299: OTHER PLATING, METAL SPRAYING AND RELATED OCCUPATIONS	2	3		1935	1991
8146: INSPECTING, TESTING, GRADING AND SAMPLING OCCUPATIONS, METAL PROCESSING	2	2		1935	1992
8146126: METAL PROCESSING INSPECTOR (IRON & STEEL; NON-FERROUS METAL)	1	0		1936	1994
8146134: WIRE INSPECTOR (WIRE PROD.)	1	0		1936	1994
8146146: METAL INSPECTOR (NON-FERROUS METAL)	0	1		1937	1993
8148110: LABOURER, ALL-ROUND (NON-FERROUS METAL)	2	1		1935	1993
8148130: CASTING-HOUSE LABOURER (NON-FERROUS METAL)	1	0		1936	1994
8148140: INDUSTRIAL-FURNACE CLEANER (IRON & STEEL; NON-FERROUS METAL)	1	0		1936	1994
8148142: PRODUCTION HELPER (WIRE PROD.)	0	2		1937	1992
8148199: MISCELLANEOUS OCCUPATIONS IN LABOURING AND OTHER ELEMENTAL WORK, METAL PROCESSING	1	1		1936	1993
8149174: WIRE-PAIRING-MACHINE TENDER (WIRE PROD.)	0	1		1937	1993
8149182: WIRE SPOOLER (WIRE PROD.)	0	3		1937	1991
8149218: SCRAP SORTER AND BALER (IRON & STEEL; NON-FERROUS METAL)	1	5		1936	1989
8149246: STRETCHER-LEVELLER OPERATOR (NON-FERROUS METAL)	0	1		1937	1993
8149399: MISCELLANEOUS METAL PROCESSING OCCUPATIONS	2	1		1935	1993
8150: FOREMEN: CLAY, GLASS AND STONE PROCESSING, FORMING AND RELATED OCCUPATIONS	1	0		1936	1994
8150110: FOREMAN/WOMAN, CLAY, GLASS AND STONE FORMING OCCUPATIONS (ANY IND.)	1	0		1936	1994
8151: FURNACEMEN AND KILNMEN: CLAY, GLASS AND STONE	1	1		1936	1993
8151110: PERIODIC-KILN OPERATOR (CEMENT, STONE & CLAY; NON-METAL. MIN. PROD., N.E.C.)	1	1		1936	1993
8153: SEPARATING, CRUSHING, GRINDING AND MIXING OCCUPATIONS: CLAY, GLASS AND STONE	2	4		1935	1990
8153114: CRUSHER TENDER (CEMENT, STONE & CLAY)	0	2		1937	1992
8153202: MIXER (CEMENT, STONE & CLAY)	1	2		1936	1992
8155114: POTTER (CEMENT, STONE & CLAY)	1	0		1936	1994
8155118: DRY-PRESS OPERATOR (CEMENT, STONE & CLAY)	1	0		1936	1994
8155146: HAND MOULDER (ASBESTOS & MIN. WOOL; CEMENT, STONE & CLAY; NON-METAL MIN. PROD., N.E.C.)	0	2		1937	1992
8155214: GLASS-FORMING-MACHINE SETTER (GLASS)	0	2		1937	1992
8155230: GLASS BLOWER (GLASS)	1	0		1936	1994
8155260: STAINED-GLASS WORKER (GLASS)	1	0		1936	1994
8155270: HOT-GLASS WORKER (GLASS)	1	2		1936	1992
8155338: PRECAST-CONCRETE MOULDER (CEMENT, STONE & CLAY)	1	0		1936	1994
8155350: INSULATION-MAT-MACHINE OPERATOR (ASBESTOS & MIN. WOOL)	1	0		1936	1994
8155378: CONCRETE-HYDRAULIC-PRESS OPERATOR (CEMENT, STONE & CLAY)	0	1		1937	1993
8156: INSPECTING, TESTING AND GRADING OCCUPATIONS: CLAY, GLASS AND STONE PROCESSING AND FORMING	4	3		1933	1991
8156120: CONCRETE-PRODUCTS TESTER (CEMENT, STONE & CLAY)	1	0		1936	1994
8156126: FIBREGLASS TESTER (SYN. FIBRES)	1	0		1936	1994
8156130: CONCRETE-PRODUCTS INSPECTOR (CEMENT, STONE & CLAY)	1	0		1936	1994
8156146: QUALITY-CONTROL INSPECTOR, GLASS (GLASS)	1	2		1936	1992
8156199: OTHER INSPECTING, TESTING AND GRADING OCCUPATIONS, CLAY, GLASS AND STONE PROCESSING AND FORMING	0	1		1937	1993
8158122: MIXER HELPER (CEMENT, STONE & CLAY)	0	1		1937	1993
8158126: ASBESTOS MOULDER (ASBESTOS & MIN. WOOL)	1	0		1936	1994
8158146: GLASS-SHEET CUTTER (GLASS)	0	1		1937	1993
8158154: KILN LABOURER (CEMENT, STONE & CLAY)	3	0		1934	1994
8158199: MISCELLANEOUS OCCUPATIONS IN LABOURING AND OTHER ELEMENTAL WORK, CLAY, GLASS AND STONE	2	3		1935	1991
8159: CLAY, GLASS AND STONE PROCESSING, FORMING AND RELATED OCCUPATIONS, N.E.C.	2	0		1935	1994
8159199: OTHER CLAY, GLASS AND STONE PROCESSING, FORMING AND RELATED OCCUPATIONS	2	0		1935	1994
8160: FOREMEN: CHEMICALS, PETROLEUM, RUBBER, PLASTIC AND RELATED MATERIALS PROCESSING OCCUPATIONS	1	7		1936	1987
8160110: FOREMAN/WOMAN, COATING AND CALENDERING OCCUPATIONS, CHEMICALS AND RELATED MATERIALS (ANY IND.)	0	1		1937	1993
8160118: FOREMAN/WOMAN, DISTILLING, SUBLIMING AND CARBONIZING OCCUPATION, CHEMICALS AND RELATED MATERIALS (ANY IND.)	0	2		1937	1992
8160126: FOREMAN/WOMAN, INSPECTING, TESTING, GRADING AND SAMPLING OCCUPATIONS: CHEMICALS, PETROLEUM, RUBBER, PLASTICS AND RELATED MATERIALS PROCESSING (ANY IND.)	1	2		1936	1992
8160134: FOREMAN/WOMAN, MIXING AND BLENDING OCCUPATIONS, CHEMICALS AND RELATED MATERIALS (ANY IND.)	0	2		1937	1992
8161122: TINTER (PAINT & VARN.)	0	1		1937	1993
8161146: BANBURY-MIXER OPERATOR (PLASTIC PROD.; RUBBER)	0	1		1937	1993
8161158: INK MATCHER (CHEM., N.E.C.)	0	1		1937	1993
8161170: CRUTCHER OPERATOR (SOAP)	0	1		1937	1993
8161226: CLEANING-COMPOUNDS MIXER (CHEM., N.E.C.)	2	0		1935	1994
8161242: BATTERY-PASTE MIXER (CHEM., N.E.C.)	1	0		1936	1994
8161294: MILL TENDER (PLASTIC PROD.; RUBBER)	1	0		1936	1994
8161302: MIXER, FERTILIZER (CHEM., N.E.C.)	1	0		1936	1994
8161310: MIXER TENDER (CHEM., N.E.C.)	1	0		1936	1994
8161338: BATTERY-ACID ADJUSTER (CHEM., N.E.C.)	0	1		1937	1993
8161346: GLUE BLENDER (CHEM., N.E.C.)	2	0		1935	1994
8163: FILTERING, STRAINING AND SEPARATING OCCUPATIONS, CHEMICALS AND RELATED MATERIALS	1	0		1936	1994
8163138: PLASTICS-STRAINER OPERATOR (PLASTIC PROD.)	1	0		1936	1994
8165110: PETROLEUM-PROCESS OPERATOR (PETROL. & COAL PROD.)	3	3		1934	1991
8165126: CONTROL-PANEL OPERATOR (PETROL. & COAL PROD.)	0	3		1937	1991
8165150: DISTILLATION OPERATOR (PETROL. & COAL PROD.)	1	0		1936	1994
8165299: OTHER DISTILLING, SUBLIMING AND CARBONIZING OCCUPATIONS, CHEMICALS AND RELATED MATERIALS	0	1		1937	1993
8171: CRUSHING AND GRINDING OCCUPATIONS, CHEMICALS AND RELATED MATERIALS	1	3		1936	1991
8171182: PLASTICS GRINDER (PLASTIC PROD.)	0	3		1937	1991
8171194: RUBBER-CUTTING-MACHINE FEEDER (RUBBER)	1	0		1936	1994
8173: COATING AND CALENDERING OCCUPATIONS, CHEMICALS AND RELATED MATERIALS	5	3		1932	1991
8173142: SATURATING-MACHINE TENDER (ASPHALT ROOF.; LINOLEUM PROD.)	0	1		1937	1993
8173158: SATURATING-MACHINE FEEDER (ASPHALT ROOF.; LINOLEUM PROD.)	1	0		1936	1994
8173178: CALENDER OPERATOR (PLASTIC PROD.; RUBBER)	0	1		1937	1993
8173234: HOSE MAKER, MACHINE (RUBBER)	3	0		1934	1994
8173238: FLOOR-TILE BACKER (LINOLEUM PROD.)	0	1		1937	1993
8173299: OTHER COATING AND CALENDERING OCCUPATIONS, CHEMICALS	1	0		1936	1994
8176: INSPECTING, TESTING AND SAMPLING OCCUPATIONS: CHEMICALS, PETROLEUM, RUBBER, PLASTIC AND RELATED MATERIALS PROCESSING	1	2		1936	1992
8176130: LABORATORY TESTER (PETROL. & COAL PROD.)	0	1		1937	1993
8176199: OTHER INSPECTING, TESTING AND SAMPLING OCCUPATIONS: CHEMICAL, PETROLEUM, RUBBER AND PLASTIC PROCESSING	1	1		1936	1993
8178114: LABOURER GENERAL, PETROLEUM REFINERY (PETROL. & COAL PROD.)	2	1		1935	1993
8178178: WAX-POT TENDER (IRON & STEEL)	1	0		1936	1994
8178202: LABOURER, PAINT PLANT (PAINT & VARN.)	3	1		1934	1993
8178299: MISCELLANEOUS OCCUPATIONS IN LABOURING AND OTHER ELEMENTAL WORK, CHEMICALS, PETROLEUM, RUBBER AND PLASTIC PROCESSING	1	3		1936	1991
8179122: OPERATOR, CHEMICAL PROCESS UNIT (CHEM., N.E.C.)	2	0		1935	1994
8179238: PHARMACEUTICAL OPERATOR (PHARM. & TOIL.)	2	2		1935	1992
8179264: SOAP CUTTER AND STAMPER (SOAP)	2	0		1935	1994
8179399: OTHER CHEMICALS, PETROLEUM, RUBBER. PLASTIC AND RELATED MATERIALS PROCESSING OCCUPATIONS	2	1		1935	1993
8210110: FOREMAN/WOMAN, BAKING, CONFECTIONARY-MAKING AND RELATED OCCUPATIONS (BAKE. PROD.; CONFECTION.; FOOD & BEV., N.E.C.)	1	0		1936	1994
8210114: FOREMAN/WOMAN, BEVERAGE-PROCESSING OCCUPATIONS (DISTILL., BREW. & FERMENT.; FOOD & BEV., N.E.C.)	0	1		1937	1993
8210138: FOREMAN/WOMAN, MILK-PROCESSING OCCUPATIONS (DAIRY)	1	1		1936	1993
8210142: FOREMAN/WOMAN, SLAUGHTERING-AND-MEAT-PACKING OCCUPATIONS (SLAUGHT. & MEAT PACK.)	2	4		1935	1990
8210199: OTHER FOREMEN, FOOD-AND-BEVERAGE-PROCESSING OCCUPATIONS	0	1		1937	1993
8211: FLOUR AND GRAIN MILLING OCCUPATIONS	0	4		1937	1990
8211134: FEED MIXER (FEED & FLOUR MILL.)	0	1		1937	1993
8211170: FLOUR MIXER (FEED & FLOUR MILL.; FOOD & BEV., N.E.C.)	0	1		1937	1993
8211286: VEGETABLE-OIL EXTRACTOR (ANIMAL & VEG. OIL)	0	1		1937	1993
8213110: CAKE DECORATOR (BAKE. PROD.)	1	0		1936	1994
8213115: BAKER APPRENTICE (BAKE. PROD.; CATER. & LODG.; FOOD & BEV., N.E.C.)	4	2		1933	1992
8213118: CRACKER-AND-COOKIE-MACHINE OPERATOR (BAKE. PROD.)	0	1		1937	1993
8213142: OVEN OPERATOR (BAKE. PROD.)	1	2		1936	1992
8213158: DEPOSITING-MACHINE TENDER (BAKE. PROD.)	0	1		1937	1993
8213166: BATTER AND DOUGH MIXER (BAKE. PROD.)	1	2		1936	1992
8213198: PIE MAKER, MACHINE (BAKE. PROD.)	0	1		1937	1993
8213246: CANDY MAKER (CONFECTION.)	0	1		1937	1993
8215115: MEAT-CUTTER APPRENTICE (RET. TRADE; SLAUGHT. & MEAT PACK.)	1	0		1936	1994
8215126: BONER, MEAT (SLAUGHT. & MEAT PACK.)	1	3		1936	1991
8215146: COOLER WORKER (SLAUGHT. & MEAT PACK.)	0	1		1937	1993
8215154: TRIMMER, MEAT (SLAUGHT. & MEAT PACK.)	1	1		1936	1993
8215162: DEFEATHERER (SLAUGHT. & MEAT PACK.)	1	0		1936	1994
8215222: PICKLING-SOLUTION INJECTOR (SLAUGHT. & MEAT PACK.)	0	1		1937	1993
8215238: COOK, MEATS (SLAUGHT. & MEAT PACK.)	0	2		1937	1992
8215270: PACKAGER, POULTRY (SLAUGHT. & MEAT PACK.)	0	1		1937	1993
8215294: BUTCHER HELPER (RET. TRADE)	3	3		1934	1991
8215302: SEASONING MIXER (SLAUGHT. & MEAT PACK.)	0	1		1937	1993
8215306: MEAT-MOULD SEALER (SLAUGHT. & MEAT PACK.)	0	1		1937	1993
8217: FISH CANNING, CURING AND PACKING OCCUPATIONS	2	1		1935	1993
8217111: PLANT WORKER (FISH PROCESS.)	1	1		1936	1993
8217134: SHELLFISH PROCESSOR, HAND (FISH PROCESS.)	1	0		1936	1994
8223110: MILK-PROCESSING-EQUIPMENT OPERATOR (DAIRY)	3	2		1934	1992
8223114: SPECIALTY-PRODUCTS MAKER (DAIRY)	1	0		1936	1994
8223118: BUTTER MAKER (DAIRY)	0	1		1937	1993
8223126: MILK AND CREAM RECEIVER (DAIRY)	1	0		1936	1994
8223138: DAIRY HELPER (DAIRY)	1	0		1936	1994
8223158: ICE-CREAM MAKER (DAIRY)	1	2		1936	1992
8223218: CHEESE CUTTER (DAIRY)	0	1		1937	1993
8223226: CHEESE-FACTORY WORKER (DAIRY)	4	0		1933	1994
8225: SUGAR PROCESSING AND RELATED OCCUPATIONS	1	0		1936	1994
8225142: MELTER TENDER (SUGAR)	1	0		1936	1994
8226110: FOOD TESTER (ANY IND.)	0	1		1937	1993
8226118: GRADER, MEAT (SLAUGHT. & MEAT PACK.)	0	2		1937	1992
8226122: QUALITY-CONTROL INSPECTOR (CAN. & PRESERV., N.E.C.; FOOD & BEV., N.E.C.)	1	2		1936	1992
8226126: GRADER, FRUIT-AND-VEGETABLES (CAN. & PRESERV., N.E.C.)	0	1		1937	1993
8226210: LIQUOR TESTER (DISTILL., BREW. & FERMENT.)	0	1		1937	1993
8226214: BEVERAGE AND BOTTLE INSPECTOR (DISTILL., BREW. & FERMENT.; FOOD & BEV., N.E.C.)	0	3		1937	1991
8226258: CAN INSPECTOR (CAN. & PRESERV., N.E.C.; DISTILL., BREW. & FERMENT.; FOOD & BEV., N.E.C.)	1	0		1936	1994
8226299: OTHER INSPECTING, TESTING, GRADING AND SAMPLING OCCUPATIONS: FOOD, BEVERAGE AND RELATED PROCESSING	1	0		1936	1994
8227: BEVERAGE PROCESSING OCCUPATIONS	5	4		1932	1990
8227122: COFFEE ROASTER (FOOD & BEV., N.E.C.)	1	0		1936	1994
8227234: WINE FINISHER (DISTILL., BREW. & FERMENT.)	1	0		1936	1994
8227274: TANK ATTENDANT (DISTILL., BREW. & FERMENT.)	1	1		1936	1993
8227399: OTHER BEVERAGE PROCESSING OCCUPATIONS	1	1		1936	1993
8228118: MEAT PACKAGER (RET. TRADE; SLAUGHT. & MEAT PACK.)	2	2		1935	1992
8228134: LABOURER, MEAT-PACKING PLANT (SLAUGHT. & MEAT PACK.)	6	3		1931	1991
8228146: POULTRY SLAUGHTERER (SLAUGHT. & MEAT PACK.)	0	2		1937	1992
8228150: CARCASS WASHER (SLAUGHT. & MEAT PACK.)	0	2		1937	1992
8228154: POULTRY HANGER (SLAUGHT. & MEAT PACK.)	0	1		1937	1993
8228226: LABOURER (CONFECTION.)	0	1		1937	1993
8228230: LABOURER, BAKERY (BAKE. PROD.)	2	3		1935	1991
8228290: FOOD-PROCESS LABOURER (FOOD & BEV., N.E.C.)	0	4		1937	1990
8229118: SPICE MILLER (FOOD & BEV., N.E.C.)	2	0		1935	1994
8229122: MIXER, DRESSINGS AND SAUCES (CAN. & PRESERV., N.E.C.; FOOD & BEV., N.E.C.)	1	1		1936	1993
8229266: CHOCOLATE REFINER (CONFECTION.)	0	1		1937	1993
8229322: COOK, KETTLE (CAN. & PRESERV., N.E.C.)	0	1		1937	1993
8229326: DRYING-DRUM TENDER (DAIRY; DISTILL., BREW. & FERMENT.; FOOD & BEV., N.E.C.)	1	0		1936	1994
8229330: PEANUT-BUTTER MAKER (FOOD & BEV., N.E.C.)	0	1		1937	1993
8229390: CONTAINER WASHER, MACHINE (ANY IND.)	3	1		1934	1993
8229402: FOOD-MIXING-MACHINE TENDER (CAN. & PRESERV., N.E.C.; CONFECTION.; FOOD & BEV., N.E.C.)	0	1		1937	1993
8229406: FOOD SLICER (DAIRY; SLAUGHT. & MEAT PACK.)	0	2		1937	1992
8229422: CANNERY WORKER (CAN. & PRESERV., N.E.C.)	1	1		1936	1993
8229430: COOK HELPER (CAN. & PRESERV., N.E.C.)	3	0		1934	1994
8229499: MISCELLANEOUS FOOD, BEVERAGE AND RELATED PROCESSING OCCUPATIONS	4	5		1933	1989
8230: FOREMEN: WOOD PROCESSING OCCUPATIONS, EXCEPT PAPER PULP	2	0		1935	1994
8230114: FOREMAN/WOMAN, LABOURERS AND OTHER ELEMENTAL WORKERS (SAWMILL; VENEER & PLYWOOD; WOODWORKING)	1	0		1936	1994
8230199: OTHER FOREMEN, WOOD PROCESSING OPERATIONS	1	0		1936	1994
8231: SAWMILL SAWYERS AND RELATED OCCUPATIONS	2	3		1935	1991
8231118: TRIMMER OPERATOR (SAWMILL)	0	1		1937	1993
8231130: LUMBER-SIZER OPERATOR (SAWMILL)	2	2		1935	1992
8233: PLYWOOD MAKING AND RELATED OCCUPATIONS	2	0		1935	1994
8233112: VENEER-LATHE OPERATOR (VENEER & PLYWOOD)	1	0		1936	1994
8233122: HOT-PLATE-PRESS TENDER (VENEER & PLYWOOD)	1	0		1936	1994
8235: WOOD TREATING OCCUPATIONS	0	1		1937	1993
8235126: PRESS-LINE OPERATOR, PARTICLE BOARD (WOODWORKING)	0	1		1937	1993
8236: INSPECTING, TESTING AND GRADING OCCUPATIONS: WOOD PROCESSING, EXCEPT PAPER PULP	4	3		1933	1991
8236114: GRADER, LUMBER (SAWMILL; WOODWORKING)	3	2		1934	1992
8236199: OTHER INSPECTING, TESTING AND GRADING OCCUPATIONS, WOOD PROCESSING	1	1		1936	1993
8238199: MISCELLANEOUS OCCUPATIONS IN LABOURING AND OTHER ELEMENTAL WORK, WOOD PROCESSING	2	1		1935	1993
8250: FOREMEN, PULP AND PAPERMAKING AND RELATED OCCUPATIONS	1	0		1936	1994
8250114: FOREMAN/WOMAN, LABOURERS AND ELEMENTAL WORKERS (PULP & PAPER)	1	0		1936	1994
8250199: OTHER FOREMEN, PULP AND PAPERMAKING AND RELATED OCCUPATIONS	1	0		1936	1994
8251: CELLULOSE PULP PREPARING OCCUPATIONS	1	0		1936	1994
8251146: BLEACHER TENDER (PULP & PAPER)	1	0		1936	1994
8256: INSPECTING, TESTING, GRADING AND SAMPLING OCCUPATIONS, PULP AND PAPERMAKING	0	2		1937	1992
8256110: LABORATORY TESTER (PULP & PAPER)	0	1		1937	1993
8256122: INSPECTOR, PULP (PULP & PAPER)	0	1		1937	1993
8260: FOREMEN, TEXTILE PROCESSING OCCUPATIONS	4	2		1933	1992
8260110: FOREMAN/WOMAN, TEXTILE BLEACHING AND DYEING OCCUPATIONS (KNIT GOODS; TEXTILE)	0	1		1937	1993
8260126: FOREMAN/WOMAN, KNITTING OCCUPATIONS (KNIT GOODS)	1	1		1936	1993
8260130: FOREMAN/WOMAN, TEXTILE SPINNING AND TWISTING OCCUPATIONS (TEXTILE)	1	0		1936	1994
8260134: FOREMAN/WOMAN, TEXTILE WEAVING OCCUPATIONS (TEXTILE)	1	0		1936	1994
8260199: OTHER FOREMEN, TEXTILE PROCESSING OCCUPATIONS	1	0		1936	1994
8261118: COTTON-BALL-MACHINE TENDER (TEXTILE)	1	0		1936	1994
8261130: BLENDING-MACHINE TENDER (TEXTILE)	0	1		1937	1993
8261134: CARDING-MACHINE TENDER (ASBESTOS & MIN. WOOL; TEXTILE)	1	2		1936	1992
8261162: STRETCHING-MACHINE TENDER (TEXTILE)	1	0		1936	1994
8261299: OTHER TEXTILE FIBER PREPARING OCCUPATIONS	2	3		1935	1991
8263: TEXTILE SPINNING AND TWISTING OCCUPATIONS	2	0		1935	1994
8263118: SPINNING-MACHINE TENDER (ASBESTOS & MIN. WOOL; TEXTILE)	1	0		1936	1994
8263199: OTHER TEXTILE SPINNING AND TWISTING OCCUPATIONS	1	0		1936	1994
8265142: ROVING WINDER, FIBREGLASS (SYN. FIBRES)	0	1		1937	1993
8265162: THREAD WINDER (TEXTILE)	2	3		1935	1991
8265166: YARN WINDER (SYN. FIBRES; TEXTILE)	0	3		1937	1991
8265170: YARN WINDER, AUTOMATIC (TEXTILE)	2	1		1935	1993
8265199: OTHER TEXTILE WINDING AND REELING OCCUPATIONS	1	0		1936	1994
8267299: OTHER TEXTILE WEAVING OCCUPATIONS	3	1		1934	1993
8271110: KNITTING-PATTERN SETTER (KNIT GOODS)	1	0		1936	1994
8271114: KNITTING-MACHINE FIXER (KNIT GOODS)	2	0		1935	1994
8271126: HOSIERY-KNITTING-MACHINE TENDER (KNIT GOODS)	3	2		1934	1992
8273110: MASTER DYER (KNIT GOODS; TEXTILE)	0	1		1937	1993
8273122: BLEACHER (KNIT GOODS; TEXTILE)	0	1		1937	1993
8273126: CLOTH DYER (TEXTILE)	1	3		1936	1991
8273138: SINGEING-AND-BOILING-MACHINE TENDER (TEXTILE)	1	0		1936	1994
8273142: TEXTILE WASHER (KNIT GOODS; TEXTILE)	1	0		1936	1994
8273199: OTHER TEXTILE BLEACHING AND DYEING OCCUPATIONS	3	0		1934	1994
8275: TEXTILE FINISHING AND CALENDERING OCCUPATIONS	5	1		1932	1993
8275118: FINISHING-MACHINE OPERATOR (KNIT GOODS; TEXTILE)	2	0		1935	1994
8275158: DRYING-MACHINE TENDER (GARMENT & FABRIC; KNIT GOODS; TEXTILE)	1	0		1936	1994
8275210: DRYING-MACHINE TENDER, YARN (TEXTILE)	1	0		1936	1994
8275218: EXTRACTOR-MACHINE TENDER (KNIT GOODS; TEXTILE)	1	0		1936	1994
8275238: SHEARING-MACHINE TENDER (TEXTILE)	0	1		1937	1993
8275250: TENTER-MACHINE TENDER (KNIT GOODS; TEXTILE)	1	0		1936	1994
8276110: TEXTILE TESTER (TEXTILE)	2	0		1935	1994
8276122: CLOTH GRADER (TEXTILE)	1	1		1936	1993
8276130: FABRIC INSPECTOR (TEXTILE)	0	2		1937	1992
8276146: HOSIERY PAIRER (KNIT GOODS)	0	1		1937	1993
8276150: INSPECTOR, TEXTILE PRODUCTS (TEXTILE)	2	0		1935	1994
8276166: STOCKING INSPECTOR (KNIT GOODS)	0	1		1937	1993
8276182: YARN INSPECTOR (SYN. FIBRES; TEXTILE)	1	0		1936	1994
8276186: CLOTH SORTER (TEXTILE)	2	1		1935	1993
8276299: OTHER INSPECTING, TESTING, GRADING AND SAMPLING OCCUPATIONS, TEXTILE PROCESSING	1	0		1936	1994
8278110: CLOTH FEEDER (KNIT GOODS; TEXTILE)	1	0		1936	1994
8278138: WASTE-MACHINE FEEDER (TEXTILE)	4	0		1933	1994
8278174: TEXTILE-MACHINE CLEANER (TEXTILE)	1	0		1936	1994
8278299: MISCELLANEOUS OCCUPATIONS IN LABOURING AND OTHER ELEMENTAL WORK. TEXTILE PROCESSING	1	3		1936	1991
8279: TEXTILE PROCESSING OCCUPATIONS, N.E.C.	2	2		1935	1992
8279158: CLOTH-MEASURING-MACHINE TENDER (TEXTILE)	0	1		1937	1993
8279174: CLOTH FOLDER, HAND (GARMENT & FABRIC; TEXTILE)	0	1		1937	1993
8279210: WINDING-MACHINE TENDER (TEXTILE)	2	0		1935	1994
8290: FOREMEN, OTHER PROCESSING OCCUPATIONS	1	1		1936	1993
8290199: FOREMAN, MISCELLANEOUS PROCESSING OCCUPATIONS	1	1		1936	1993
8293: TOBACCO PROCESSING OCCUPATIONS	0	2		1937	1992
8293142: TOBACCO-CUTTING-MACHINE TENDER (TOBACCO)	0	1		1937	1993
8293164: CIGARETTE-MACHINE TENDER (TOBACCO)	0	2		1937	1992
8295: HIDE AND PELT PROCESSING OCCUPATIONS	2	2		1935	1992
8295114: HIDE AND SKIN PREPARER (LEATHER TAN. & FUR DRESS.)	1	1		1936	1993
8295118: PELT DRESSER (LEATHER TAN. & FUR DRESS.)	1	0		1936	1994
8295199: OTHER HIDE AND PELT PROCESSING OCCUPATIONS	0	1		1937	1993
8296: INSPECTING, TESTING, GRADING AND SAMPLING OCCUPATIONS, PROCESSING. N.E.C.	0	1		1937	1993
8296134: HIDE-AND-PELT INSPECTOR (LEATHER TAN. & FUR DRESS.; SLAUGHT. & MEAT PACK.)	0	1		1937	1993
8298110: LABOURER, LEATHER PROCESSING (LEATHER TAN. & FUR DRESS.)	1	1		1936	1993
8298114: LABOURER, TOBACCO PROCESSING (TOBACCO)	2	4		1935	1990
8298118: FEATHER WASHER-AND-DRYER (FURN.)	2	0		1935	1994
8299: OTHER PROCESSING OCCUPATIONS, N.E.C.	1	0		1936	1994
8299146: PROCESSING-EQUIPMENT CLEANER (CHEM., N.E.C.; PETROL. & COAL PROD.)	1	0		1936	1994
8310110: FOREMAN/WOMAN, MACHINE-TOOL OPERATORS (MACH., WELD. & FORG.)	2	0		1935	1994
8310118: FOREMAN/WOMAN, METAL MACHINING, INSPECTION (MACH., WELD. & FORG.)	0	1		1937	1993
8310199: OTHER FOREMEN, METAL MACHINING OCCUPATIONS	1	0		1936	1994
8311: TOOL-AND- DIE-MAKING OCCUPATIONS	4	3		1933	1991
8311110: TOOL AND DIE MAKER (MACH., WELD. & FORG.)	4	3		1933	1991
8313142: MACHINE-TOOL SETTER (MACH., WELD. & FORG.)	2	0		1935	1994
8313146: MACHINE-TOOL SET-UP OPERATOR (MACH., WELD. & FORG.)	3	2		1934	1992
8313150: MACHINIST, AUTOMOTIVE (MACH., WELD. & FORG.)	2	0		1935	1994
8313153: NC MACHINIST (MACH., WELD. & FORG.)	0	2		1937	1992
8313158: MACHINIST, MOTION-PICTURE EQUIPMENT (MACH., WELD. & FORG.)	0	1		1937	1993
8313162: MAINTENANCE MACHINIST (MACH., WELD. & FORG.)	2	3		1935	1991
8313182: GEAR-CUTTING MACHINE SET-UP OPERATOR (MACH., WELD. & FORG.)	1	0		1936	1994
8313190: BORING-MILL SET-UP OPERATOR VERTICAL (MACH., WELD. & FORG.)	1	0		1936	1994
8313202: DRILL-PRESS SET-UP OPERATOR, MULTIPLE-SPINDLE (MACH., WELD. & FORG.)	0	1		1937	1993
8313210: ELECTRICAL-DISCHARGE-MACHINE SET-UP OPERATOR (MACH., WELD. & FORG.)	1	0		1936	1994
8313214: ENGINE-LATHE SET-UP OPERATOR (MACH., WELD. & FORG.)	1	0		1936	1994
8313218: GRINDER SET-UP OPERATOR, PRECISION (MACH., WELD. & FORG.)	0	2		1937	1992
8313226: MILLING-MACHINE SET-UP OPERATOR (MACH., WELD. & FORG.)	0	1		1937	1993
8313238: PROFILING-MACHINE SET-UP OPERATOR (MACH., WELD. & FORG.)	1	1		1936	1993
8313242: TAPE-CONTROL-MACHINE-TOOL SET-UP OPERATOR (MACH., WELD. & FORG.)	0	1		1937	1993
8313246: TURRET-LATHE SET-UP OPERATOR (MACH., WELD. & FORG.)	1	0		1936	1994
8313286: SHAPER SET-UP OPERATOR (MACH., WELD. & FORG.)	0	1		1937	1993
8315122: MACHINE-TOOL OPERATOR, PRODUCTION (MACH., WELD. & FORG.)	1	1		1936	1993
8315150: DRILL-PRESS OPERATOR, PRODUCTION (MACH., WELD. & FORG.)	4	3		1933	1991
8315158: HONING-MACHINE OPERATOR, PRODUCTION (MACH., WELD. & FORG.)	1	0		1936	1994
8315162: METAL-SAWING-MACHINE OPERATOR (MACH., WELD. & FORG.)	2	3		1935	1991
8315166: THREADING-MACHINE OPERATOR (MACH., WELD. & FORG.)	1	2		1936	1992
8315174: GRINDER OPERATOR, PRODUCTION (MACH., WELD. & FORG.)	3	4		1934	1990
8315178: LATHE OPERATOR, PRODUCTION (MACH., WELD. & FORG.)	6	3		1931	1991
8315182: MILLING-MACHINE OPERATOR, PRODUCTION (MACH., WELD. & FORG.)	1	0		1936	1994
8315190: SCREWMAKER, AUTOMATIC (MACH., WELD. & FORG.)	1	0		1936	1994
8315234: BLADE SHARPENER (METAL FAB., N.E.C.)	1	2		1936	1992
8315299: OTHER MACHINE-TOOL OPERATING OCCUPATIONS	1	2		1936	1992
8316: INSPECTING AND TESTING OCCUPATIONS, METAL MACHINING	1	2		1936	1992
8316110: INSPECTOR, TOOL AND GAUGE (MACH., WELD. & FORG.)	1	0		1936	1994
8316114: INSPECTOR, MACHINE SHOP (MACH., WELD. & FORG.)	0	2		1937	1992
8319: METAL MACHINING OCCUPATIONS, N.E.C.	1	0		1936	1994
8319299: OTHER METAL MACHINING OCCUPATIONS	1	0		1936	1994
8330110: FOREMAN/WOMAN, BOILERMAKERS, PLATERS AND STRUCTURAL METAL WORKERS (STRUCT., PLATE & ORNAM. METAL)	1	0		1936	1994
8330114: FOREMAN/WOMAN, FORGING OCCUPATIONS (MACH., WELD. & FORG.)	1	0		1936	1994
8330118: FOREMAN/WOMAN, METALWORKING-MACHINE OPERATORS, N.E.C. (ANY IND.)	2	0		1935	1994
8330122: FOREMAN/WOMAN, SHEET-METAL WORKERS (METAL STAMP., PRESS. & COAT.)	2	1		1935	1993
8330126: FOREMAN/WOMAN, WELDING AND FLAME CUTTING OCCUPATIONS (MACH., WELD. & FORG.)	2	3		1935	1991
8330199: OTHER FOREMEN: METAL SHAPING AND FORMING OCCUPATIONS, EXCEPT MACHINING	3	2		1934	1992
8331: FORGING OCCUPATIONS	1	2		1936	1992
8331114: BLACKSMITH (MACH., WELD. & FORG.)	0	1		1937	1993
8331138: FORGING-PRESS OPERATOR (MACH., WELD. & FORG.)	1	0		1936	1994
8331198: FORGE HELPER (MACH., WELD. & FORG.)	0	1		1937	1993
8333114: COPPERSMITH (METAL STAMP., PRESS. & COAT.)	1	0		1936	1994
8333126: MODEL MAKER, METAL FURNITURE (METAL STAMP., PRESS. & COAT.)	0	1		1937	1993
8333138: SHEET-METAL FINISHER (METAL STAMP., PRESS. & COAT.)	0	1		1937	1993
8333142: CUTTER, ALUMINUM SHEET (SHIP & BOAT BLDG.)	1	2		1936	1992
8333199: OTHER SHEET METAL WORKERS	1	4		1936	1990
8334118: BRAKE SET-UP OPERATOR (METAL STAMP., PRESS. & COAT.)	1	0		1936	1994
8334130: SHEET-METAL-WORKING-MACHINE SET-UP OPERATOR (METAL STAMP., PRESS. & COAT.)	0	4		1937	1990
8334138: NAIL-MAKING-MACHINE SET-UP OPERATOR (WIRE PROD.)	0	1		1937	1993
8334146: BENDING-MACHINE SET-UP OPERATOR (METAL STAMP., PRESS. & COAT.)	2	2		1935	1992
8334214: POWER-SHEAR OPERATOR (METAL STAMP., PRESS. & COAT.)	4	1		1933	1993
8334222: PUNCH-PRESS OPERATOR (METAL STAMP., PRESS. & COAT.)	2	4		1935	1990
8334230: ROTARY-SHEAR OPERATOR (METAL STAMP., PRESS. & COAT.)	0	1		1937	1993
8334338: POWER-SHEAR TENDER (METAL STAMP., PRESS. & COAT.)	0	2		1937	1992
8334366: POWER-PRESS TENDER (METAL STAMP., PRESS. & COAT.)	4	2		1933	1992
8335114: WELDER-FITTER (MACH., WELD. & FORG.)	1	2		1936	1992
8335115: WELDER APPRENTICE (MACH., WELD. & FORG.)	4	4		1933	1990
8335122: WELDER, PRESSURE VESSELS (MACH., WELD. & FORG.)	0	1		1937	1993
8335146: TACK WELDER, ASSEMBLER (MACH., WELD. & FORG.)	1	1		1936	1993
8335150: WELDER, GAS-SHIELDED ARC (MACH., WELD. & FORG.)	0	1		1937	1993
8335162: WELDER, RESISTANCE, SPOT (MACH., WELD. & FORG.)	2	0		1935	1994
8335174: WELDER, RESISTANCE, HAND (MACH., WELD. & FORG.)	0	1		1937	1993
8335202: BRAZER, GAS (MACH., WELD. & FORG.)	1	0		1936	1994
8335214: SOLDERER (MACH., WELD. & FORG.)	0	3		1937	1991
8335238: SOLDERER, ASSEMBLER (MACH., WELD. & FORG.)	1	0		1936	1994
8335298: FLAME-CUTTING-MACHINE OPERATOR (MACH., WELD. & FORG.)	2	0		1935	1994
8335306: ARC CUTTER (MACH., WELD. & FORG.)	1	0		1936	1994
8335310: FLAME CUTTER, HAND (MACH., WELD. & FORG.)	2	1		1935	1993
8335342: WELDER HELPER (MACH., WELD. & FORG.)	3	2		1934	1992
8336: INSPECTING AND TESTING OCCUPATIONS, METAL SHAPING AND FORMING, EXCEPT MACHINING	4	4		1933	1990
8336110: WELD INSPECTOR (MACH., WELD. & FORG.)	1	0		1936	1994
8336114: INSPECTOR, METAL FABRICATING (ANY IND.)	3	3		1934	1991
8336126: INSPECTOR, METAL-PARTS (ANY IND.)	0	1		1937	1993
8337110: BOILERMAKER (STRUCT., PLATE & ORNAM. METAL)	0	1		1937	1993
8337118: BOILERMAKER, ERECTION AND REPAIR (STRUCT., PLATE & ORNAM. METAL)	4	1		1933	1993
8337122: FITTER, STRUCTURAL METAL (STRUCT., PLATE & ORNAM. METAL)	2	3		1935	1991
8337134: HEAVY-DUTY PRESS-SET-UP OPERATOR (STRUCT., PLATE & ORNAM. METAL)	0	1		1937	1993
8337142: ORNAMENTAL-METAL WORKER (STRUCT., PLATE & ORNAM. METAL)	2	0		1935	1994
8339130: METAL-CAN MACHINE SETTER (METAL STAMP., PRESS. & COAT.)	2	1		1935	1993
8339146: METALWORKING-MACHINE SET-UP OPERATOR (METAL STAMP., PRESS. & COAT.)	2	0		1935	1994
8339162: STRANDING-MACHINE OPERATOR (WIRE PROD.)	1	0		1936	1994
8339178: LAY-OUT MARKER (METAL STAMP., PRESS. & COAT.; STRUCT., PLATE & ORNAM. METAL)	0	1		1937	1993
8339182: WIRE-ROPE-SLING AND CABLE SPLICER (WIRE PROD.)	0	1		1937	1993
8339399: OTHER METAL SHAPING AND FORMING OCCUPATIONS, EXCEPT MACHINING	2	0		1935	1994
8350: FOREMEN, WOOD MACHINING OCCUPATIONS	0	1		1937	1993
8350122: FOREMAN/WOMAN, WOOD SANDING OCCUPATIONS (FURN.; WOODWORKING)	0	1		1937	1993
8353: WOOD SAWING AND RELATED OCCUPATIONS, EXCEPT SAWMILL	7	2		1930	1992
8353118: RESAW OPERATOR (WOODWORKING)	1	0		1936	1994
8353126: STOCK CUTTER, WOOD (WOODWORKING)	2	0		1935	1994
8353130: CUT-OFF-SAW OPERATOR (ANY IND.)	2	2		1935	1992
8353154: MITRE-SAW TENDER (WOODWORKING)	1	0		1936	1994
8355: PLANING, TURNING, SHAPING AND RELATED WOOD MACHINING OCCUPATIONS	4	3		1933	1991
8355110: WOODWORKING-MACHINE SET-UP OPERATOR (FURN.; WOODWORKING)	2	1		1935	1993
8355130: WOOD-TURNING-LATHE OPERATOR (FURN.; WOODWORKING)	0	1		1937	1993
8355162: PLANER OPERATOR (FURN.; WOODWORKING)	1	0		1936	1994
8355194: ROUTER OPERATOR (FURN.; WOODWORKING)	1	0		1936	1994
8355299: OTHER PLANING, TURNING, SHAPING AND RELATED WOOD-MACHINING OCCUPATIONS	0	1		1937	1993
8357: WOOD SANDING OCCUPATIONS	3	5		1934	1989
8357118: SANDER, MACHINE (FURN.; MISC. PROD. FAB., N.E.C.; WOODWORKING)	2	2		1935	1992
8357126: SANDER, PORTABLE MACHINE (FURN.; WOODWORKING)	1	3		1936	1991
8359: WOOD MACHINING OCCUPATIONS, N.E.C.	1	3		1936	1991
8359199: OTHER WOOD MACHINING OCCUPATIONS	1	3		1936	1991
8370: FOREMEN: CLAY, GLASS, STONE AND RELATED MATERIALS MACHINING OCCUPATIONS	1	0		1936	1994
8370110: FOREMAN/WOMAN, ABRADING AND POLISHING OCCUPATIONS: CLAY, STONE AND RELATED MATERIALS (ANY IND.)	1	0		1936	1994
8371: CUTTING AND SHAPING OCCUPATIONS: CLAY, GLASS, STONE AND RELATED MATERIAL	1	1		1936	1993
8371118: STONECUTTER, HAND (CEMENT, STONE & CLAY)	0	1		1937	1993
8371126: STONE SAWYER (CEMENT, STONE & CLAY; NON-METAL. MIN. PROD., N.E.C.)	1	0		1936	1994
8373: ABRADING AND POLISHING OCCUPATIONS: CLAY, GLASS, STONE AND RELATED MATERIALS	5	0		1932	1994
8373114: STONE POLISHER, MACHINE (CEMENT, STONE & CLAY)	1	0		1936	1994
8373170: GLASS P O L I S H E R (GLASS)	1	0		1936	1994
8373210: OPTICIAN (SCIENT. & IND. EQUIP., N.E.C.)	3	0		1934	1994
8379: CLAY, GLASS, STONE AND RELATED MATERIALS MACHINING OCCUPATIONS, N.E.C.	3	1		1934	1993
8379118: BRAKE-LINING FINISHER, ASBESTOS (ASBESTOS & MIN. WOOL)	1	0		1936	1994
8379126: SLATE-CUTTING-AND-GRINDING-MACHINE TENDER (CEMENT, STONE & CLAY)	0	1		1937	1993
8379154: LENS CUTTER-GRINDER (SCIENT. & IND. EQUIP., N.E.C.)	1	0		1936	1994
8379158: MIRROR MAKER (GLASS)	1	0		1936	1994
8391: ENGRAVERS, ETCHERS, AND RELATED OCCUPATIONS	1	1		1936	1993
8391118: ENGRAVER, DECORATIVE (JEWELLERY & PRECIOUS METAL PROD.; MISC. PROD. FAB., N.E.C.)	0	1		1937	1993
8391122: DESIGN CUTTER, JEWELLERY (JEWELLERY & PRECIOUS METAL PROD.)	1	0		1936	1994
8393146: BENCH GRINDER, HAND (ANY IND.)	1	2		1936	1992
8393150: GRINDER-CHIPPER (ANY IND.)	6	2		1931	1992
8393206: BUFFING-MACHINE SET-UP OPERATOR (ANY IND.)	0	1		1937	1993
8393210: BUFFER, HAND (ANY IND.)	2	0		1935	1994
8393214: BUFFING-MACHINE TENDER (ANY IND.)	1	1		1936	1993
8393238: METAL CLEANER, IMMERSION (ANY IND.)	2	4		1935	1990
8393246: SANDBLASTING-MACHINE TENDER (ANY IND.)	1	0		1936	1994
8393266: SANDBLASTER (ANY IND.)	0	1		1937	1993
8393298: POLISHER AND BUFFER, SHEET METAL (METAL STAMP., PRESS. & COAT.)	2	3		1935	1991
8393399: MISCELLANEOUS OCCUPATIONS IN FILING, GRINDING, BUFFING, CLEANING AND POLISHING.	3	3		1934	1991
8395: PATTERNMAKERS AND MOULDMAKERS, N.E.C.	2	2		1935	1992
8395114: SAMPLE MAKER, JEWELLERY (JEWELLERY & PRECIOUS METAL PROD.)	1	1		1936	1993
8395118: MODEL MAKER (ANY IND.)	1	0		1936	1994
8395244: JIG-AND-FORM MAKER (ANY IND.)	0	1		1937	1993
8510110: FOREMAN/WOMAN, AIRCRAFT ASSEMBLY (AIR & SPACE-CRAFT)	0	4		1937	1990
8510118: FOREMAN/WOMAN, ENGINE ASSEMBLY (MECH. EQUIP., N.E.C.)	1	1		1936	1993
8510122: FOREMAN/WOMAN, INDUSTRIAL, FARM AND CONSTRUCTION MACHINERY ASSEMBLY (MECH. EQUIP., N.E.C.)	3	1		1934	1993
8510130: FOREMAN/WOMAN, MOTOR VEHICLE ASSEMBLY (MOTOR VEHICLE)	0	1		1937	1993
8510134: FOREMAN/WOMAN, PRECISION INSTRUMENTS AND RELATED EQUIPMENT ASSEMBLY (SCIENT. & IND. EQUIP., N.E.C.)	1	0		1936	1994
8510199: OTHER FOREMEN, FABRICATING AND ASSEMBLING OCCUPATIONS, METAL PRODUCTS	1	2		1936	1992
8511: ENGINE AND RELATED EQUIPMENT FABRICATING AND ASSEMBLING OCCUPATIONS, N.E.C.	3	2		1934	1992
8511110: TURBINE FITTER (MECH. EQUIP., N.E.C.)	0	1		1937	1993
8511114: INTERNAL-COMBUSTION-ENGINE ASSEMBLER (MECH. EQUIP., N.E.C.)	0	1		1937	1993
8511126: GEARED-AUTOMOTIVE-COMPONENTS ASSEMBLER (MOTOR VEHICLE)	1	0		1936	1994
8511130: AUTOMOTIVE-ENGINE-ACCESSORIES ASSEMBLER (MOTOR VEHICLE)	2	1		1935	1993
8513110: AUTOMOTIVE BUILDER (MOTOR VEHICLE)	1	0		1936	1994
8513114: TRUCK-TRAILER BUILDER (MOTOR VEHICLE)	1	0		1936	1994
8513126: TRAILER-FRAME ASSEMBLER (MOTOR VEHICLE)	0	1		1937	1993
8513134: AUTOMOTIVE ASSEMBLER (MOTOR VEHICLE)	6	2		1931	1992
8513199: OTHER MOTOR VEHICLE FABRICATING AND ASSEMBLING OCCUPATIONS	3	1		1934	1993
8515118: AIRFRAME ASSEMBLER (AIR & SPACE-CRAFT)	1	1		1936	1993
8515122: ASSEMBLER-INSTALLER, AIRCRAFT POWER PLANT (AIR & SPACE-CRAFT)	0	6		1937	1988
8515130: AIRCRAFT FITTER-ASSEMBLER, BENCH (AIR & SPACE-CRAFT)	2	1		1935	1993
8523: INDUSTRIAL, FARM. CONSTRUCTION AND OTHER MECHANIZED EQUIPMENT AND MACHINERY FABRICATING AND ASSEMBLING OCCUPATIONS, N.E.C.	3	4		1934	1990
8523114: LOCOMOTIVE BUILDER (RAIL. ROLLING STOCK)	0	1		1937	1993
8523118: MACHINE BUILDER (MECH. EQUIP., N.E.C.)	0	1		1937	1993
8523158: SEWING-MACHINE ASSEMBLER (MECH. EQUIP., N.E.C.)	0	1		1937	1993
8523199: OTHER INDUSTRIAL, FARM, CONSTRUCTION AND MECHANIZED EQUIPMENT AND MACHINERY FABRICATING AND ASSEMBLING OCCUPATIONS	3	1		1934	1993
8525: BUSINESS AND COMMERCIAL MACHINES FABRICATING AND ASSEMBLING OCCUPATIONS, N.E.C.	0	1		1937	1993
8525199: OTHER BUSINESS AND COMMERCIAL MACHINES FABRICATING AND ASSEMBLING OCCUPATIONS	0	1		1937	1993
8526118: AUTOMOBILE INSPECTOR AND TESTER (MOTOR VEHICLE; RET. TRADE)	1	2		1936	1992
8526130: FINAL INSPECTOR, AUTOMOBILE (MOTOR VEHICLE)	0	1		1937	1993
8526202: ENGINE-QUALITY-CONTROL INSPECTOR (MECH. EQUIP., N.E.C.; MOTOR VEHICLE)	0	1		1937	1993
8526210: ENGINE-ACCESSORIES INSPECTOR (AIR & SPACE-CRAFT; MECH. EQUIP.; N.E.C.; MOTOR VEHICLE)	0	1		1937	1993
8526242: AIRCRAFT INSPECTOR, ASSEMBLIES AND INSTALLATIONS (AIR & SPACE-CRAFT)	2	5		1935	1989
8526246: INSTRUMENT INSPECTOR AND TESTER (SCIENT. & IND. EQUIP., N.E.C.)	0	1		1937	1993
8526399: OTHER INSPECTING AND TESTING OCCUPATIONS, FABRICATING AND ASSEMBLING METAL PRODUCTS	1	2		1936	1992
8527: PRECISION INSTRUMENTS AND RELATED EQUIPMENT FABRICATING AND ASSEMBLING OCCUPATIONS, N.E.C.	2	1		1935	1993
8527114: INSTRUMENTAL-PANEL ASSEMBLER-INSTALLER (AIR & SPACE-CRAFT)	1	1		1936	1993
8527299: OTHER PRECISION INSTRUMENTS AND RELATED EQUIPMENT FABRICATING AND ASSEMBLING OCCUPATIONS	1	0		1936	1994
8529194: FURNITURE ASSEMBLER, METAL (FURN.)	3	2		1934	1992
8529198: METAL-PRODUCTS ASSEMBLER (STRUCT., PLATE & ORNAM. METAL)	5	4		1932	1990
8529218: AIR-CONDITIONING-COIL ASSEMBLER (MECH. EQUIP., N.E.C.)	0	1		1937	1993
8529222: PRODUCT ASSEMBLER, METAL (ANY IND.)	2	0		1935	1994
8529230: COUPLING-MACHINE TENDER (IRON & STEEL)	0	1		1937	1993
8529299: MISCELLANEOUS FABRICATING AND ASSEMBLING OCCUPATIONS, METAL PRODUCTS	6	1		1931	1993
8530110: FOREMAN/WOMAN, ELECTRICAL AND ELECTRONIC INSPECTION (ELECTRIC. EQUIP.; ELECTRONIC EQUIP.)	0	2		1937	1992
8530118: FOREMAN/WOMAN, ELECTRICAL EQUIPMENT FABRICATING AND ASSEMBLING OCCUPATIONS (ELECTRIC. EQUIP.)	2	2		1935	1992
8530122: FOREMAN/WOMAN, ELECTRICAL EQUIPMENT INSTALLATION AND REPAIR (ELECTRIC. EQUIP.)	4	4		1933	1990
8530126: FOREMAN/WOMAN, ELECTRONIC EQUIPMENT FABRICATING AND ASSEMBLING OCCUPATIONS (ELECTRONIC EQUIP.)	5	1		1932	1993
8530130: FOREMAN/WOMAN, ELECTRONIC EQUIPMENT INSTALLATION AND REPAIR (AIR TRANS.; ELECTRONIC EQUIP.)	6	2		1931	1992
8530134: FOREMAN/WOMAN, RADIO AND TELEVISION REPAIR (ELECTRONIC EQUIP.)	0	1		1937	1993
8531114: ASSEMBLER, COMMERCIAL REFRIGERATOR (MECH. EQUIP., N.E.C.)	2	1		1935	1993
8531142: ASSEMBLER, ELECTRICAL APPLIANCES (ELECTRIC. EQUIP.)	6	3		1931	1991
8531144: ELECTRICAL-APPLIANCE SET-UP PERSON (ELECTRIC. EQUIP.)	0	1		1937	1993
8531256: ASSEMBLER, LIGHT FIXTURES (ELECTRIC. EQUIP.)	7	1		1930	1993
8531292: ASSEMBLER, AUXILIARY-POWER AND MOTOR-GENERATOR-SET (ELECTRIC. EQUIP.)	1	0		1936	1994
8531296: ASSEMBLER, MOTOR AND GENERATOR (ELECTRIC. EQUIP.)	1	0		1936	1994
8531328: ASSEMBLER, ROTATING-FIELD COILS (ELECTRIC. EQUIP.)	1	0		1936	1994
8531332: COIL TAPER, HAND (ELECTRIC. EQUIP.)	1	0		1936	1994
8531360: COIL-WINDING-MACHINE TENDER, AUTOMATIC (ELECTRIC. EQUIP.)	0	1		1937	1993
8531388: ASSEMBLER, HEAVY-DUTY TRANSFORMER (ELECTRIC. EQUIP.)	0	1		1937	1993
8531404: IMPREGNATOR, ELECTRICAL EQUIPMENT (ELECTRIC. EQUIP.)	0	1		1937	1993
8531408: ASSEMBLER, ELECTRICAL METERS (ELECTRIC. EQUIP.)	2	1		1935	1993
8531412: ASSEMBLER, ELECTRICAL ACCESSORIES (ELECTRIC. EQUIP.)	0	1		1937	1993
8533111: INDUSTRIAL-ELECTRICIAN APPRENTICE (ELECTRIC. EQUIP.)	0	2		1937	1992
8533114: ELECTRICIAN, AUTOMOTIVE (MOTOR VEHICLE)	3	4		1934	1990
8533116: MARINE ELECTRICIAN (MILITARY)	1	0		1936	1994
8533118: REFRIGERATION MECHANIC (MECH. EQUIP., N.E.C.)	4	1		1933	1993
8533122: REPAIRER, ELECTRIC MOTOR (ELECTRIC. EQUIP.)	5	4		1932	1990
8533123: ELECTRIC MOTOR WINDER APPRENTICE (ELECTRIC. EQUIP.)	1	0		1936	1994
8533130: ELECTRICIAN, AIRCRAFT (ELECTRIC. EQUIP.)	3	3		1934	1991
8533138: ELECTRICIAN, RAIL TRANSPORT (ELECTRIC. EQUIP.)	5	2		1932	1992
8533142: REPAIRER, ELECTRICAL INSTRUMENTS (ELECTRIC. EQUIP.)	0	2		1937	1992
8533150: REPAIRER, REFRIGERATION UNIT (MECH. EQUIP., N.E.C.)	1	0		1936	1994
8533166: REPAIRER, ELECTRIC TOOL (ELECTRIC. EQUIP.)	0	1		1937	1993
8533170: REPAIRER, PORTABLE APPLIANCE (ELECTRIC. EQUIP.)	3	2		1934	1992
8533174: REPAIRER, STORAGE BATTERY (ELECTRIC. EQUIP.)	2	0		1935	1994
8533230: ELECTRIC-MOTOR-REPAIRER HELPER (ELECTRIC. EQUIP.)	0	1		1937	1993
8534122: ASSEMBLER, ELECTRONIC EQUIPMENT (ELECTRONIC EQUIP.)	3	6		1934	1988
8534124: ASSEMBLER, SURFACE MOUNTED CIRCUIT BOARDS (ELECTRONIC EQUIP.)	0	1		1937	1993
8534138: CRYSTAL-DICING-SAW OPERATOR (ELECTRONIC EQUIP.)	1	0		1936	1994
8534150: ASSEMBLER, CHASSIS (ELECTRONIC EQUIP.)	0	2		1937	1992
8534182: ASSEMBLER, PRINTED CIRCUIT (ELECTRONIC EQUIP.)	2	2		1935	1992
8534299: OTHER ELECTRONIC EQUIPMENT FABRICATION & ASSEMBLY OPERATIONS	1	3		1936	1991
8535110: INSTALLER, AIRCRAFT-ELECTRONIC-EQUIPMENT (ELECTRONIC EQUIP.)	3	2		1934	1992
8535113: RADAR-SYSTEMS TECHNICIAN (MILITARY)	0	1		1937	1993
8535118: INSTALLER AND REPAIRER, AUDIO-VISUAL EQUIPMENT (ELECTRONIC EQUIP.)	3	5		1934	1989
8535121: ELECTRO-MECHANICAL TECHNICIAN (MILITARY)	1	0		1936	1994
8535122: REPAIRER, RADIO-COMMUNICATIONS EQUIPMENT (ELECTRONIC EQUIP.)	1	2		1936	1992
8535123: VIDEO EQUIPMENT REPAIRER (ELECTRONIC EQUIP.)	1	0		1936	1994
8535126: REPAIRER, TELEVISION-STUDIO EQUIPMENT (ELECTRONIC EQUIP.)	2	2		1935	1992
8535127: SECURITY ALARM INSTALLER (ELECTRONIC EQUIP.)	4	0		1933	1994
8535136: ELECTRONIC GAMES REPAIRER (ELECTRONIC EQUIP.)	1	0		1936	1994
8536110: TESTER, CONTROL-PANEL (ELECTRIC. EQUIP.; ELECTRONIC EQUIP.)	1	0		1936	1994
8536118: TESTER, MOTORS AND CONTROLS (ELECTRIC. EQUIP.)	1	0		1936	1994
8536122: TESTER, SYSTEMS (ELECTRONIC EQUIP.)	1	3		1936	1991
8536130: INSPECTOR AND TESTER, AIRCRAFT-ELECTRICAL EQUIPMENT (ELECTRIC. EQUIP.)	1	3		1936	1991
8536134: INSPECTOR AND TESTER, AIRCRAFT-ELECTRONIC EQUIPMENT (ELECTRONIC EQUIP.)	0	1		1937	1993
8536170: INSPECTOR, COMPONENTS (ELECTRONIC EQUIP.)	0	1		1937	1993
8536174: INSPECTOR, HOUSEHOLD APPLIANCE (ELECTRIC. EQUIP.)	0	4		1937	1990
8536194: TESTER, ELECTRICAL CONTACTS (ELECTRIC. EQUIP.)	2	0		1935	1994
8536198: INSPECTOR, ELECTRICAL CONTROLS (ELECTRIC. EQUIP.)	1	0		1936	1994
8536254: INSPECTOR, PRINTED-CIRCUIT BOARD (ELECTRONIC EQUIP.)	1	0		1936	1994
8536299: OTHER INSPECTING AND TESTING OCCUPATIONS, ELECTRICAL AND ELECTRONIC EQUIPMENT FABRICATING, ASSEMBLING. INSTALLING AND REPAIRING	2	1		1935	1993
8537110: TELEVISION REPAIR SERVICER (ELECTRONIC EQUIP.)	2	7		1935	1987
8537112: CONSUMER PRODUCTS SERVICE TECHNICIAN (ELECTRONIC EQUIP.)	4	4		1933	1990
8537114: RADIO SERVICER (ELECTRONIC EQUIP.)	0	1		1937	1993
8537122: RADIO TECHNICIAN (MILITARY)	0	2		1937	1992
8539110: PRECISION ASSEMBLER (ELECTRIC. EQUIP.; ELECTRONIC EQUIP.)	0	1		1937	1993
8539116: AVIONICS ASSEMBLER (ELECTRIC. EQUIP.; ELECTRONIC EQUIP.)	0	1		1937	1993
8539120: PROCESS TECHNICIAN (ELECTRONIC EQUIP.)	0	1		1937	1993
8539140: INTEGRATED CIRCUIT ASSEMBLER (ELECTRONIC EQUIP.)	0	1		1937	1993
8539150: ANTENNA INSTALLER (ELECTRONIC EQUIP.)	0	1		1937	1993
8539154: ASSEMBLER, ELECTRICAL-WIRE GROUP (AIR & SPACE-CRAFT; ELECTRIC. EQUIP.; ELECTRONIC EQUIP.)	0	1		1937	1993
8539194: TRANSFORMER ASSEMBLER (ELECTRIC. EQUIP.; ELECTRONIC EQUIP.)	0	1		1937	1993
8539226: WIREWORKER (ELECTRIC. EQUIP.; ELECTRONIC EQUIP.)	0	1		1937	1993
8539299: OTHER ELECTRICAL AND ELECTRONIC FABRICATING, ASSEMBLING, INSTALLING AND REPAIRING OCCUPATIONS	1	3		1936	1991
8540: FOREMEN: FABRICATING, ASSEMBLING AND REPAIRING OCCUPATIONS, WOOD PRODUCTS	5	4		1932	1990
8540110: FOREMAN/WOMAN, CABINET AND WOOD FURNITURE MAKERS (FURN.; WOODWORKING)	4	3		1933	1991
8540114: FOREMAN/WOMAN, INSPECTING AND GRADING OCCUPATIONS: FABRICATING, ASSEMBLING AND REPAIRING, WOOD PRODUCTS (FURN.)	0	1		1937	1993
8540199: OTHER FOREMEN: FABRICATING, ASSEMBLING AND REPAIRING OCCUPATIONS, WOOD PRODUCTS	1	0		1936	1994
8541111: CABINETMAKER APPRENTICE (FURN.)	5	2		1932	1992
8541118: ASSEMBLER, FRAME AND MIRROR (FURN.)	3	1		1934	1993
8541126: REPAIRER, ASSEMBLED WOOD PRODUCTS (FURN.; WOODWORKING)	2	0		1935	1994
8541130: ANTIQUER (FURN.)	0	1		1937	1993
8541146: EDGE BANDER (FURN.; WOODWORKING)	1	0		1936	1994
8541156: CABINET ASSEMBLER (FURN.)	2	0		1935	1994
8541170: PICTURE-FRAME ASSEMBLER (FURN.)	0	2		1937	1992
8541178: LAMINATING-PRESS TENDER (FURN.; WOODWORKING)	0	2		1937	1992
8541190: HARDWARE INSTALLER (FURN.; WOODWORKING)	0	1		1937	1993
8541210: ASSEMBLER, WOODENWARE (FURN.; WOODWORKING)	4	4		1933	1990
8541214: SANDER, HAND (FURN.)	2	3		1935	1991
8546: INSPECTING AND GRADING OCCUPATIONS: FABRICATING, ASSEMBLING AND REPAIRING, WOOD PRODUCTS	0	1		1937	1993
8546199: OTHER INSPECTING AND GRADING OCCUPATIONS, WOOD PRODUCTS	0	1		1937	1993
8548: OCCUPATIONS IN LABOURING AND OTHER ELEMENTAL WORK: FABRICATING, ASSEMBLING AND REPAIRING, WOOD PRODUCTS	5	3		1932	1991
8548199: MISCELLANEOUS OCCUPATIONS IN LABOURING AND OTHER ELEMENTAL WORK, WOOD PRODUCTS	5	3		1932	1991
8549: FABRICATING, ASSEMBLING AND REPAIRING OCCUPATIONS, WOOD PRODUCTS, N.E.C.	4	4		1933	1990
8549182: BOX MAKER (WOODWORKING)	0	1		1937	1993
8549186: STAPLING-MACHINE TENDER, BOX END (WOODWORKING)	1	0		1936	1994
8549198: BOX-BLANK-MACHINE FEEDER (WOODWORKING)	0	1		1937	1993
8549270: NAILING-MACHINE OPERATOR (FURN.; WOODWORKING)	1	0		1936	1994
8549326: WOODEN-REEL ASSEMBLER (WOODWORKING)	0	1		1937	1993
8549399: OTHER FABRICATING, ASSEMBLING AND REPAIRING OCCUPATIONS, WOOD PRODUCTS	2	1		1935	1993
8550114: FOREMAN/WOMAN, DRESSMAKERS (GARMENT & FABRIC; RET. TRADE)	0	1		1937	1993
8550130: FOREMAN/WOMAN, PATTERNMAKING, MARKING AND CUTTING OCCUPATIONS (GARMENT & FABRIC)	2	2		1935	1992
8550134: FOREMAN/WOMAN, SEWING-MACHINE OPERATORS (GARMENT & FABRIC)	1	1		1936	1993
8550138: FOREMAN/WOMAN, SHOE-MAKING AND REPAIRING OCCUPATIONS (SHOES)	1	1		1936	1993
8550146: FOREMAN/WOMAN, UPHOLSTERERS (FURN.)	1	1		1936	1993
8550199: OTHER FOREMEN: FABRICATING, ASSEMBLING AND REPAIRING OCCUPATIONS; TEXTILE, FUR AND LEATHER PRODUCTS	0	3		1937	1991
8551114: DESIGN-AND-PATTERN MAKER, CANVAS GOODS (GARMENT & FABRIC)	1	0		1936	1994
8551118: PATTERNMAKER (FURN.; GARMENT & FABRIC)	3	2		1934	1992
8551126: PATTERN MODIFIER (GARMENT & FABRIC)	0	1		1937	1993
8551130: PATTERN CUTTER (GARMENT & FABRIC; KNIT GOODS)	1	0		1936	1994
8551134: SLIPCOVER CUTTER (GARMENT & FABRIC)	0	1		1937	1993
8551138: CUTTER, SHOE PARTS (SHOES)	1	5		1936	1989
8551154: MARKER-AND-CUTTER, UPHOLSTERY (FURN.)	2	0		1935	1994
8551184: CUTTING-MACHINE TENDER (TEXTILE)	2	1		1935	1993
8551190: LEATHER-STRIPPING-MACHINE TENDER (LEATHER GOODS; SHOES)	0	2		1937	1992
8551299: OTHER PATTERNMAKERS, MARKERS AND CUTTERS, TEXTILE, FUR AND LEATHER PRODUCTS	2	1		1935	1993
8553114: TAILOR, READY-TO-WEAR GARMENTS (GARMENT & FABRIC; RET. TRADE)	2	1		1935	1993
8553118: TAILOR, MEN'S GARMENT ALTERATIONS (GARMENT & FABRIC; RET. TRADE)	0	4		1937	1990
8553122: MEN'S GARMENT FITTER (GARMENT & FABRIC; RET. TRADE)	0	1		1937	1993
8553174: COSTUMER (BROADCAST., MOTION PIC. & STAGE; GARMENT & FABRIC)	1	1		1936	1993
8553178: SAMPLE-GARMENT MAKER (GARMENT & FABRIC; RET. TRADE)	0	1		1937	1993
8553190: GARMENT MARKER (GARMENT & FABRIC; RET. TRADE)	0	1		1937	1993
8553199: MISCELLANEOUS TAILORS AND DRESSMAKERS	0	3		1937	1991
8555: FURRIERS	5	3		1932	1991
8555110: FURRIER, ALL ROUND (FUR GOODS)	2	0		1935	1994
8555114: FUR CUTTER (FUR GOODS)	1	2		1936	1992
8555126: FUR BLOCKER (FUR GOODS)	2	1		1935	1993
8561110: SHOEMAKER, CUSTOM (RET. TRADE; SHOES)	3	1		1934	1993
8561114: SHOE REPAIRER (RET. TRADE; SHOES)	5	3		1932	1991
8561118: SHOE REPAIRER, FACTORY (SHOES)	0	1		1937	1993
8561126: STITCHING-MACHINE OPERATOR (SHOES)	0	1		1937	1993
8561142: LASTER (SHOES)	0	1		1937	1993
8561158: SHOE-REPAIRER HELPER (SHOES)	0	1		1937	1993
8561166: WOOD-HEEL FINISHER (SHOES)	0	1		1937	1993
8561178: FASTENER, SHOE PARTS (SHOES)	1	0		1936	1994
8561182: HEEL ATTACHER (RUBBER; SHOES)	0	1		1937	1993
8561190: SOLE MOULDER (SHOES)	3	0		1934	1994
8561194: TRIMMER, SHOE PARTS (SHOES)	0	1		1937	1993
8561242: CEMENTER, HAND (SHOES)	3	2		1934	1992
8561262: FORMER, SHOE PARTS (SHOES)	1	3		1936	1991
8561306: TACK-PULLER (SHOES)	1	0		1936	1994
8561314: TOE AND HEEL SPRAYER (SHOES)	1	0		1936	1994
8561326: CEMENT APPLICATOR (SHOES)	1	4		1936	1990
8561334: TRIMMER, HAND (SHOES)	2	1		1935	1993
8562118: UPHOLSTERER, AIRCRAFT (AIR & SPACE-CRAFT)	1	0		1936	1994
8562122: UPHOLSTERY REPAIRER (FURN.)	1	0		1936	1994
8562142: MATTRESS MAKER (FURN.)	3	3		1934	1991
8562174: FILLING-MACHINE TENDER (FURN.)	1	0		1936	1994
8562182: UPHOLSTERY TRIMMER (FURN.)	0	1		1937	1993
8562186: UPHOLSTERER HELPER (FURN.)	0	2		1937	1992
8563118: EMBROIDERY-MACHINE TENDER (TEXTILE)	1	0		1936	1994
8563125: LEATHER SEWING MACHINE OPERATOR (GARMENT & FABRIC)	1	0		1936	1994
8563199: OTHER SEWING MACHINE OCCUPATIONS TEXTILE	0	1		1937	1993
8566: INSPECTING, GRADING AND SAMPLING OCCUPATIONS: FABRICATING, ASSEMBLING AND REPAIRING, TEXTILE, FUR AND LEATHER PRODUCTS	5	3		1932	1991
8566118: INSPECTOR, LEATHER GOODS (LEATHER GOODS)	1	0		1936	1994
8566122: SHOE INSPECTOR (SHOES)	1	1		1936	1993
8566130: INSPECTOR, GARMENT (GARMENT & FABRIC; KNIT GOODS)	1	1		1936	1993
8566162: SAMPLE CLERK (GARMENT & FABRIC)	0	1		1937	1993
8566199: OTHER INSPECTING, GRADING AND SAMPLING OCCUPATIONS, TEXTILE, FUR AND LEATHER PRODUCTS	2	0		1935	1994
8568162: GARMENT FOLDER (GARMENT & FABRIC)	1	0		1936	1994
8568182: LABOURER, BOOT AND SHOE (SHOES)	7	2		1930	1992
8568186: LABOURER, COATING AND EMBOSSING (LINOLEUM PROD.)	1	1		1936	1993
8568187: LABOURER, FURRIER SHOP (FUR GOODS)	1	1		1936	1993
8568194: LAY-UP WORKER (GARMENT & FABRIC)	1	1		1936	1993
8568222: STUFFER (MISC. PROD. FAB., N.E.C.)	2	0		1935	1994
8568230: TRIMMER, HAND (ANY IND.)	1	1		1936	1993
8568242: LABOURER, PADDING (TEXTILE)	0	2		1937	1992
8568262: LINING INSERTER, SKATES (SHOES)	1	0		1936	1994
8569154: FINISHER, HAND (GARMENT & FABRIC)	0	1		1937	1993
8569158: LEATHER WORKER (LEATHER GOODS)	2	1		1935	1993
8569202: NET MAKER (MISC. PROD. FAB., N.E.C.)	0	1		1937	1993
8569214: PLEATER, HAND (GARMENT & FABRIC)	1	0		1936	1994
8569250: HANDBAG FRAMER (LEATHER GOODS)	1	1		1936	1993
8569270: BUTTON-ATTACHING-MACHINE TENDER (GARMENT & FABRIC)	0	1		1937	1993
8569298: GARMENT STEAMER (LAUND., CLEAN. & PRESS.)	0	1		1937	1993
8569399: OTHER FABRICATING, ASSEMBLING AND REPAIRING OCCUPATIONS: TEXTILE, FUR AND LEATHER PRODUCTS	2	1		1935	1993
8570: FOREMEN: FABRICATING, ASSEMBLING AND REPAIRING OCCUPATIONS, RUBBER, PLASTIC AND RELATED PRODUCTS	6	3		1931	1991
8570114: FOREMAN/WOMAN, HOSE BUILDING (RUBBER)	1	0		1936	1994
8570118: FOREMAN/WOMAN, INSPECTING RUBBER, PLASTIC AND RELATED MATERIALS PRODUCTS (PLASTIC PROD.; RUBBER)	1	0		1936	1994
8570122: FOREMAN/WOMAN, PLASTIC PRODUCTS FABRICATING, ASSEMBLING AND REPAIRING (PLASTIC PROD.)	3	2		1934	1992
8570126: FOREMAN/WOMAN, RUBBER PRODUCTS FABRICATING, ASSEMBLING AND REPAIRING (RUBBER)	0	1		1937	1993
8570134: FOREMAN/WOMAN, TIRE INSPECTION (RUBBER)	1	0		1936	1994
8571: BONDING AND CEMENTING OCCUPATIONS, RUBBER, PLASTIC AND RELATED PRODUCTS	1	0		1936	1994
8571190: CEMENTER, MACHINE (RUBBER)	1	0		1936	1994
8573110: PLASTICS-MOULDING-MACHINE SETTER (PLASTIC PROD.)	2	1		1935	1993
8573134: CURING-PRESS TENDER (ASBESTOS & MIN. WOOL)	2	1		1935	1993
8573138: PRESS TENDER (PLASTIC PROD.; RUBBER)	2	0		1935	1994
8573142: RECORD-PRESS TENDER (PLASTIC PROD.)	0	1		1937	1993
8573163: FILM EXTRUSION MACHINE OPERATOR (PLASTIC PROD.)	0	1		1937	1993
8573166: EXTRUDING-MACHINE OPERATOR (PLASTIC PROD.; RUBBER)	1	1		1936	1993
8573169: INJECTION MOULDING MACHINE OPERATOR (PLASTIC PROD.)	3	1		1934	1993
8573186: EXTRUDING-MACHINE-OPERATOR HELPER (PLASTIC PROD.; RUBBER)	1	0		1936	1994
8573194: INJECTION-MOULDING-MACHINE TENDER (PLASTIC PROD.)	2	2		1935	1992
8573206: MOULD FILLER AND STRIPPER (PLASTIC PROD.)	0	1		1937	1993
8573299: OTHER MOULDING OCCUPATIONS, RUBBER AND PLASTIC PRODUCTS	6	3		1931	1991
8575: CUTTING AND FINISHING OCCUPATIONS, RUBBER, PLASTIC AND RELATED PRODUCTS	4	2		1933	1992
8575142: CUTTER, RUBBER AND PLASTICS (PLASTIC PROD.; RUBBER)	0	1		1937	1993
8575174: LUGGAGE-BINDING ASSEMBLER (LEATHER GOODS; PLASTIC PROD.)	0	1		1937	1993
8575299: OTHER CUTTING AND FINISHING OCCUPATIONS, RUBBER. PLASTIC AND RELATED PRODUCTS	4	0		1933	1994
8576: INSPECTING, TESTING, GRADING AND SAMPLING OCCUPATIONS: FABRICATING, ASSEMBLING AND REPAIRING, RUBBER, PLASTIC AND RELATED PRODUCTS	1	0		1936	1994
8576199: OTHER INSPECTING, TESTING, GRADING AND SAMPLING OCCUPATIONS, RUBBER, PLASTIC AND RELATED PRODUCTS	1	0		1936	1994
8578: OCCUPATIONS IN LABOURING AND OTHER ELEMENTAL WORK: FABRICATING, ASSEMBLING AND REPAIRING, RUBBER, PLASTIC AND RELATED PRODUCTS	3	3		1934	1991
8578299: MISCELLANEOUS OCCUPATIONS IN LABOURING AND OTHER ELEMENTAL WORK, RUBBER AND PLASTIC PRODUCTS	3	3		1934	1991
8579150: FIBREGLASS LAMINATOR (ELECTRONIC EQUIP.; PLASTIC PROD.; SHIP & BOAT BLDG.)	2	4		1935	1990
8579182: TIRE BUILDER (RUBBER)	1	0		1936	1994
8579198: LEAD-STRIPPING-MACHINE OPERATOR (RUBBER; WIRE PROD.)	2	0		1935	1994
8579210: TIRE REPAIRER (MOTOR TRANS.)	0	1		1937	1993
8579294: HOSE-COUPLING ASSEMBLER (PLASTIC PROD.; RUBBER)	2	0		1935	1994
8580110: FOREMAN/WOMAN, AIRCRAFT MECHANICS AND REPAIRERS (AIR & SPACE-CRAFT)	0	2		1937	1992
8580126: FOREMAN/WOMAN, OFFICE-MACHINE REPAIRERS (MISC. PROD. FAB., N.E.C.)	1	0		1936	1994
8580134: FOREMAN/WOMAN, RAIL TRANSPORT EQUIPMENT REPAIRERS (RAIL. ROLLING STOCK)	1	6		1936	1988
8580199: OTHER FOREMEN: MECHANICS AND REPAIRMEN	3	1		1934	1993
8581114: ENGINE REPAIRER (MOTOR VEHICLE)	0	1		1937	1993
8581116: COMMERCIAL TRANSPORT VEHICLE MECHANIC (MOTOR VEHICLE)	1	4		1936	1990
8581117: TRUCK AND TRANSPORT MECHANIC APPRENTICE (MOTOR VEHICLE)	0	5		1937	1989
8581121: AUTOMOTIVE TECHNICIAN, AUTOMATIC TRANSMISSIONS (MOTOR VEHICLE)	0	1		1937	1993
8581134: TUNE-UP SPECIALIST (MOTOR VEHICLE)	1	0		1936	1994
8581135: AUTOMOTIVE TUNE-UP AND ELECTRICAL SYSTEMS APPRENTICE (MOTOR VEHICLE)	1	0		1936	1994
8581140: TRUCK-TRAILER REPAIRER (MOTOR VEHICLE)	1	4		1936	1990
8581143: MOTOR-VEHICLE-BODY-REPAIRER APPRENTICE (MOTOR VEHICLE)	2	1		1935	1993
8581154: FRONT-END ALIGNER (MOTOR VEHICLE)	0	1		1937	1993
8581158: MOTORCYCLE REPAIRER (MOTOR VEHICLE)	1	1		1936	1993
8581159: MOTORCYCLE REPAIR APPRENTICE (MOTOR VEHICLE)	0	1		1937	1993
8581174: SNOWMOBILE REPAIRER (MOTOR VEHICLE)	2	0		1935	1994
8581182: AUTOMOBILE WRECKER (MOTOR VEHICLE)	0	1		1937	1993
8581192: VINYL-ROOF INSTALLER (MOTOR VEHICLE)	1	0		1936	1994
8581198: MOTOR-VEHICLE-MECHANIC HELPER (MOTOR VEHICLE)	4	5		1933	1989
8581202: SPRING INSTALLER (MOTOR VEHICLE)	0	1		1937	1993
8581206: BODY-REPAIRER HELPER (MOTOR VEHICLE)	2	0		1935	1994
8581214: TIRE CHANGER (MOTOR VEHICLE)	4	1		1933	1993
8582110: AIRCRAFT MECHANIC (AIR & SPACE-CRAFT)	0	15		1937	1979
8582112: AERO-ENGINE TECHNICIAN (MILITARY)	0	1		1937	1993
8582114: AIRCRAFT-ACCESSORIES MECHANIC (AIR & SPACE-CRAFT)	1	1		1936	1993
8582122: AIRCRAFT-MECHANIC HELPER (AIR & SPACE-CRAFT)	0	2		1937	1992
8583111: CAR-REPAIRER APPRENTICE (RAIL. ROLLING STOCK)	2	0		1935	1994
8583114: STREETCAR AND SUBWAY-CAR MECHANIC (RAIL. ROLLING STOCK)	2	2		1935	1992
8584110: PRINTING-MACHINERY MECHANIC (MECH. EQUIP., N.E.C.)	2	1		1935	1993
8584113: HEAVY-DUTY-EQUIPMENT-MECHANIC APPRENTICE (MECH. EQUIP., N.E.C.; MOTOR VEHICLE)	4	3		1933	1991
8584118: MACHINE FIXER, TEXTILE (TEXTILE)	0	2		1937	1992
8584123: MILLWRIGHT APPRENTICE (MECH. EQUIP., N.E.C.)	0	2		1937	1992
8584142: BAKERY-MACHINERY MECHANIC (MECH. EQUIP., N.E.C.)	0	1		1937	1993
8584146: BOILERHOUSE REPAIRER (MECH. EQUIP., N.E.C.)	2	0		1935	1994
8584174: MINING-MACHINERY MECHANIC (MECH. EQUIP., N.E.C.)	7	0		1930	1994
8584198: SEWING-MACHINE MECHANIC (MECH. EQUIP., N.E.C.)	3	4		1934	1990
8584230: CARD GRINDER (MECH. EQUIP., N.E.C.)	1	0		1936	1994
8584234: SHEARING-MACHINE FIXER (TEXTILE)	0	1		1937	1993
8584286: MILLWRIGHT HELPER (MECH. EQUIP., N.E.C.)	1	0		1936	1994
8584330: FARM-EQUIPMENT MECHANIC (MECH. EQUIP., N.E.C.)	5	2		1932	1992
8584358: CONVEYOR REPAIRER (MECH. EQUIP., N.E.C.)	2	1		1935	1993
8584378: CONSTRUCTION-EQUIPMENT MECHANIC (MECH. EQUIP., N.E.C.)	3	5		1934	1989
8584382: DIESEL MECHANIC (MECH. EQUIP., N.E.C.)	5	3		1932	1991
8584383: DIESEL-MECHANIC APPRENTICE (MECH. EQUIP., N.E.C.)	0	1		1937	1993
8584386: DIESEL-MECHANIC HELPER (MECH. EQUIP., N.E.C.)	1	1		1936	1993
8584394: CONSTRUCTION-EQUIPMENT-MECHANIC HELPER (MECH. EQUIP., N.E.C.)	0	2		1937	1992
8585110: MAIL-PROCESSING-EQUIPMENT MECHANIC (MECH. EQUIP., N.E.C.)	0	2		1937	1992
8585114: REPAIRER, PUNCHED-CARD MACHINES (ELECTRONIC EQUIP.)	0	1		1937	1993
8585118: OFFICE-MACHINE REPAIRER (MECH. EQUIP., N.E.C.)	4	3		1933	1991
8585120: PHOTOCOPYING-MACHINE SERVICER (MECH. EQUIP., N.E.C.)	0	1		1937	1993
8585121: WORD AND INFORMATION PROCESSING EQUIPMENT SERVICER (ELECTRONIC EQUIP.; MECH. EQUIP., N.E.C.)	0	1		1937	1993
8586110: AIRCRAFT INSPECTOR, REPAIR (AIR & SPACE-CRAFT)	1	3		1936	1991
8586114: LOCOMOTIVE INSPECTOR (RAIL. ROLLING STOCK)	1	5		1936	1989
8586126: TESTER, AUTOMOTIVE VEHICLE (MOTOR VEHICLE)	1	1		1936	1993
8586130: AIRCRAFT-ENGINE TESTER (AIR & SPACE-CRAFT)	0	3		1937	1991
8586142: RAILWAY-CAR INSPECTOR (RAIL. ROLLING STOCK)	3	2		1934	1992
8587: WATCH AND CLOCK REPAIRMEN	3	1		1934	1993
8587110: WATCH REPAIRER (SCIENT. & IND. EQUIP., N.E.C.)	3	1		1934	1993
8588: PRECISION-INSTRUMENT MECHANICS AND REPAIRMEN	2	1		1935	1993
8588118: INSTRUMENT REPAIRER (SCIENT. & IND. EQUIP., N.E.C.)	1	1		1936	1993
8588142: WATER-METER REPAIRER (SCIENT. & IND. EQUIP., N.E.C.)	1	0		1936	1994
8589134: PUMP REPAIRER (MECH. EQUIP., N.E.C.)	3	1		1934	1993
8589146: LOCKSMITH (MECH. EQUIP., N.E.C.)	2	0		1935	1994
8589150: PNEUMATIC-TOOL REPAIRER (MECH. EQUIP., N.E.C.)	0	1		1937	1993
8589162: HYDRAULIC-UNIT REPAIRER (MECH. EQUIP., N.E.C.)	0	1		1937	1993
8589170: SCALE MECHANIC (MECH. EQUIP., N.E.C.)	0	1		1937	1993
8589186: VENDING-MACHINE REPAIRER (MECH. EQUIP., N.E.C.)	1	0		1936	1994
8589198: BICYCLE REPAIRER (MECH. EQUIP., N.E.C.)	1	0		1936	1994
8589210: OILER AND GREASER (MECH. EQUIP., N.E.C.)	0	5		1937	1989
8589218: SERVICE ATTENDANT, GARAGE (MOTOR VEHICLE)	3	1		1934	1993
8589299: OTHER MECHANICS AND REPAIRMEN	1	2		1936	1992
8590110: FOREMAN/WOMAN, INSPECTING, TESTING, GRADING AND SAMPLING OCCUPATIONS: PRODUCT FABRICATING, ASSEMBLING AND REPAIRING, N.E.C. (ANY IND.)	0	1		1937	1993
8590118: FOREMAN/WOMAN, MARINE CRAFT FABRICATING, ASSEMBLING AND REPAIRING OCCUPATIONS (SHIP & BOAT BLDG.)	1	0		1936	1994
8590122: FOREMAN/WOMAN, PAINTING AND DECORATING OCCUPATIONS, EXCEPT CONSTRUCTION (ANY IND.)	2	2		1935	1992
8590134: FOREMAN/WOMAN, MARINE SERVICE (SHIP & BOAT BLDG.)	0	2		1937	1992
8590199: OTHER FOREMEN, PRODUCT FABRICATING, ASSEMBLING AND REPAIRING OCCUPATIONS	2	0		1935	1994
8591118: GEMMOLOGIST (JEWELLERY & PRECIOUS METAL PROD.)	0	1		1937	1993
8591123: JEWELLER APPRENTICE (JEWELLERY & PRECIOUS METAL PROD.)	1	0		1936	1994
8591126: PRECIOUS STONE SETTER (JEWELLERY & PRECIOUS METAL PROD.)	0	2		1937	1992
8591170: POLISHER (JEWELLERY & PRECIOUS METAL PROD.)	0	1		1937	1993
8591299: OTHER JEWELLERY AND SILVERWARE FABRICATING, ASSEMBLING AND REPAIRING OCCUPATIONS	1	0		1936	1994
8592114: SHIPWRIGHT, METAL (SHIP & BOAT BLDG.)	1	0		1936	1994
8592130: RIGGER (SHIP & BOAT BLDG.)	0	1		1937	1993
8592134: ENGINE FITTER (SHIP & BOAT BLDG.)	1	0		1936	1994
8592138: JOINER (SHIP & BOAT BLDG.)	1	0		1936	1994
8592142: PNEUMATIC-TOOL OPERATOR (SHIP & BOAT BLDG.)	0	1		1937	1993
8592170: DRYDOCK WORKER (SHIP & BOAT BLDG.)	0	3		1937	1991
8592202: MARINE-ENGINE MECHANIC (SHIP & BOAT BLDG.)	2	6		1935	1988
8592203: MARINE-ENGINE-MECHANIC APPRENTICE (SHIP & BOAT BLDG.)	1	0		1936	1994
8592206: OUTBOARD-MOTOR MECHANIC (SHIP & BOAT BLDG.)	0	1		1937	1993
8592207: OUTBOARD-MOTOR-MECHANIC APPRENTICE (SHIP & BOAT BLDG.)	1	0		1936	1994
8592218: FIBREGLASS-BOAT ASSEMBLER (SHIP & BOAT BLDG.)	0	1		1937	1993
8592222: OUTBOARD-MOTOR INSTALLER (SHIP & BOAT BLDG.)	0	1		1937	1993
8593118: CORRUGATOR OPERATOR (PAPER PROD.)	0	1		1937	1993
8593122: CYLINDER-PRESS SET-UP OPERATOR (PAPER PROD.)	1	0		1936	1994
8593126: PLATEN-PRESS OPERATOR (PAPER PROD.)	0	1		1937	1993
8593146: SLITTER-CREASER OPERATOR (PAPER PROD.)	1	0		1936	1994
8593158: AUTOMATIC-PAPER-CUTTING-MACHINE OPERATOR (PAPER PROD.)	2	6		1935	1988
8593166: BOX MAKER, PAPERBOARD (PAPER PROD.)	0	2		1937	1992
8593174: PAPER-BOX-MACHINE TENDER (PAPER PROD.)	5	1		1932	1993
8593182: FOLDING-MACHINE TENDER (PAPER PROD.)	2	1		1935	1993
8593274: PAPER-BAG-MACHINE TENDER (PAPER PROD.)	0	1		1937	1993
8593399: OTHER PAPER PRODUCT FABRICATING AND ASSEMBLING OCCUPATIONS	1	3		1936	1991
8595110: FURNITURE FINISHER (FURN.)	4	2		1933	1992
8595115: MOTOR-VEHICLE-PAINTER APPRENTICE (MOTOR VEHICLE)	1	0		1936	1994
8595118: PAINTER, SHIPYARD (SHIP & BOAT BLDG.)	1	0		1936	1994
8595122: SPRAY PAINTER, SIGNS (MISC. PROD. FAB., N.E.C.)	0	1		1937	1993
8595126: SPRAY PAINTER, FINISH, LARGE (ANY IND.)	4	2		1933	1992
8595134: DECORATOR (FURN.)	1	0		1936	1994
8595150: STAINER (FURN.)	2	0		1935	1994
8595170: PAINTER, AIRBRUSH (ANY IND.)	0	1		1937	1993
8595194: PAINTER, MOTOR AND GENERATOR SUBASSEMBLIES (ELECTRIC. EQUIP.)	1	0		1936	1994
8595206: PAINTER, BRUSH (ANY IND.)	3	1		1934	1993
8595246: PAINTER, ELECTROSTATIC (ANY IND.)	1	2		1936	1992
8595314: PAINTER HELPER (MOTOR VEHICLE)	2	0		1935	1994
8595318: OVEN TENDER (FURN.; METAL FAB., N.E.C.; SPORT. & TOY)	0	1		1937	1993
8595322: SPRAY-PAINTER HELPER (ANY IND.)	2	0		1935	1994
8595334: STRIPPER (ANY IND.)	1	0		1936	1994
8595399: OTHER PAINTING AND DECORATING OCCUPATIONS, EXCEPT CONSTRUCTION	1	3		1936	1991
8596: INSPECTING, TESTING AND GRADING OCCUPATIONS: PRODUCT FABRICATING, ASSEMBLING AND REPAIRING, N.E.C.	5	2		1932	1992
8596188: FINAL INSPECTOR (FURN.)	0	1		1937	1993
8596204: INSPECTOR AND TESTER (PLASTIC PROD.)	1	0		1936	1994
8596252: TOY INSPECTOR (SPORT. & TOY)	2	1		1935	1993
8596284: SHIPPING INSPECTOR, FURNITURE (FURN.; RET. TRADE)	1	0		1936	1994
8596304: PRODUCTION-LINE INSPECTOR (MISC. PROD. FAB., N.E.C.)	1	0		1936	1994
8598110: GLUER (ANY IND.)	1	0		1936	1994
8598114: LABOURER GENERAL, ASSEMBLY LINE (ANY IND.)	1	2		1936	1992
8598126: ASSEMBLER, SPECIALTY BRUSH AND MOP (MISC. PROD. FAB., N.E.C.)	4	1		1933	1993
8598330: LABOURER, SHIPYARD (SHIP & BOAT BLDG.)	1	0		1936	1994
8598338: RACKER (JEWELLERY & PRECIOUS METAL PROD.)	0	1		1937	1993
8598399: MISCELLANEOUS OCCUPATIONS IN LABOURING AND OTHER ELEMENTAL WORK, PRODUCT FABRICATING, ASSEMBLING AND REPAIRING	5	3		1932	1991
8599218: MUSICAL-INSTRUMENT REPAIRER (RET. TRADE; WHOLE. TRADE)	1	1		1936	1993
8599230: PIANO REPAIRER (RET. TRADE; WHOLE. TRADE)	0	1		1937	1993
8599306: BILLIARD AND BOWLING EQUIPMENT INSTALLER-REPAIRER (SPORT. & TOY)	0	1		1937	1993
8599322: BILLIARD-TABLE-CUSHION MOUNTER (SPORT. & TOY)	1	0		1936	1994
8599330: SPORTING-GOODS REPAIRER (SPORT. & TOY)	1	0		1936	1994
8599332: SKI MECHANIC (SPORT. & TOY)	0	1		1937	1993
8599530: LENS MOUNTER (SCIENT. & IND. EQUIP., N.E.C.)	1	0		1936	1994
8599618: PICTURE FRAMER (MISC. PROD. FAB., N.E.C.)	1	1		1936	1993
8599634: DRAPERY INSTALLER (RET. TRADE)	0	1		1937	1993
8599658: CASE ASSEMBLER AND FINISHER (LEATHER GOODS)	1	0		1936	1994
8599694: RIVETING-MACHINE OPERATOR (ANY IND.)	3	1		1934	1993
8599706: ASSEMBLER, SMALL PRODUCTS (ANY IND.)	0	2		1937	1992
8599718: RIVETING-MACHINE TENDER (ANY IND.)	0	2		1937	1992
8599746: REPAIRER, METAL FURNITURE (FURN.)	1	0		1936	1994
8599798: DIE-CUTTING-MACHINE OPERATOR (ANY IND.)	1	0		1936	1994
8599802: CUTTER, MACHINE (ANY IND.)	1	0		1936	1994
8599858: COMPRESSOR TABLET (ANY IND.)	1	0		1936	1994
8599862: CORN-PLASTER-MACHINE TENDER (PHARM. & TOIL.)	0	1		1937	1993
8599864: MARKER (ANY IND.)	2	1		1935	1993
8599999: FABRICATORS, ASSEMBLERS AND REPAIRMEN, MISCELLANEOUS PRODUCTS, N.E.C.	0	4		1937	1990
8710: FOREMEN/WOMEN, EXCAVATING, GRADING, PAVING AND RELATED OCCUPATIONS	2	3		1935	1991
8710110: FOREMAN/WOMAN, EXCAVATING, GRADING AND RELATED OCCUPATIONS (CONSTRUCTION)	2	2		1935	1992
8710114: FOREMAN/WOMAN, PAVING, SURFACING AND RELATED OCCUPATIONS (CONSTRUCTION)	0	1		1937	1993
8711122: MUCKING-MACHINE OPERATOR (CONSTRUCTION)	0	1		1937	1993
8711126: BULLDOZER OPERATOR (ANY IND.)	1	2		1936	1992
8711158: TRENCH-DIGGING-MACHINE OPERATOR (CONSTRUCTION)	3	0		1934	1994
8711174: FRONT-END LOADER OPERATOR (ANY IND.)	0	3		1937	1991
8713: PAVING, SURFACING AND RELATED OCCUPATIONS	2	5		1935	1989
8713114: ASPHALT-PAVING-MACHINE OPERATOR (CONSTRUCTION)	1	0		1936	1994
8713140: INTERLOCKING PAVING STONE INSTALLER (CONSTRUCTION)	1	0		1936	1994
8713154: ROLLER-COMPACTOR OPERATOR (CONSTRUCTION)	0	1		1937	1993
8713182: ASPHALT LAYER, ROAD (CONSTRUCTION)	0	5		1937	1989
8715: RAILWAY SECTION AND TRACK WORKERS	2	4		1935	1990
8715142: TRACK REPAIRER (RAIL TRANS.)	2	2		1935	1992
8715164: SPIKE-DRIVER MACHINE OPERATOR (RAIL TRANS.)	0	1		1937	1993
8715199: OTHER RAILWAY SECTION AND TRACK WORKERS	0	1		1937	1993
8718110: LABOURER, BITUMINOUS PAVING (CONSTRUCTION)	0	1		1937	1993
8718114: LABOURER, CONCRETE PAVING (CONSTRUCTION)	0	1		1937	1993
8718138: LABOURER (CONSTRUCTION; RAIL TRANS.)	6	3		1931	1991
8718199: MISCELLANEOUS OCCUPATIONS IN LABOURING AND OTHER ELEMENTAL WORK, EXCAVATING, GRADING AND PAVING	0	1		1937	1993
8719: EXCAVATING, GRADING, PAVING AND RELATED OCCUPATIONS, N.E.C.	3	0		1934	1994
8719114: SEPTIC-SYSTEM INSTALLER (CONSTRUCTION)	1	0		1936	1994
8719142: AIR-HAMMER OPERATOR (CONSTRUCTION)	1	0		1936	1994
8719199: OTHER EXCAVATING, GRADING, PAVING AND RELATED OCCUPATIONS	1	0		1936	1994
8730110: FOREMAN/WOMAN, CONSTRUCTION ELECTRICIANS AND REPAIR WORKERS (CONSTRUCTION)	4	3		1933	1991
8730114: FOREMAN/WOMAN, ELECTRICAL POWER LINE WORKERS AND RELATED OCCUPATIONS (ELEC. POWER)	2	2		1935	1992
8730118: FOREMAN/WOMAN, TELEPHONE AND TELEGRAPH INSTALLATION (TELECOM.)	4	2		1933	1992
8730122: SUPERVISOR, ELECTRIC-POWER INSPECTORS AND TESTERS (ELEC. POWER)	0	1		1937	1993
8730199: OTHER FOREMEN, ELECTRICAL POWER, LIGHTING AND WIRE COMMUNICATIONS EQUIPMENT ERECTING, INSTALLING AND REPAIRING	1	2		1936	1992
8731111: LINE-MAINTAINER APPRENTICE (ELEC. POWER)	1	0		1936	1994
8731114: LINE REPAIRER (ELEC. POWER)	1	0		1936	1994
8731118: LINE MAINTAINER (ELEC. POWER)	4	4		1933	1990
8733110: MARINE ELECTRICIAN (SHIP & BOAT BLDG.)	1	2		1936	1992
8733113: REFRIGERATION AND AIR-CONDITIONING MECHANIC APPRENTICE (MECH. EQUIP., N.E.C.)	4	0		1933	1994
8733114: AIR-CONDITIONING MECHANIC COMMERCIAL (MECH. EQUIP., N.E.C.)	1	0		1936	1994
8733117: REFRIGERATION AND AIR-CONDITIONING MECHANIC (MECH. EQUIP., N.E.C.)	0	2		1937	1992
8733130: ELECTRIC-METER INSTALLER (ELEC. POWER)	0	1		1937	1993
8733138: AIR-CONDITIONING MECHANIC HELPER, COMMERCIAL (MECH. EQUIP., N.E.C.)	0	2		1937	1992
8733146: ELECTRICIAN HELPER (CONSTRUCTION)	2	3		1935	1991
8735110: CENTRAL-OFFICE-EQUIPMENT REPAIRER (TELECOM.)	3	2		1934	1992
8735118: ELECTRICIAN, COMMUNICATIONS EQUIPMENT (ELECTRIC. EQUIP.; TELECOM.)	1	2		1936	1992
8735122: PRIVATE-BRANCH-EXCHANGE REPAIRER (TELECOM.)	1	0		1936	1994
8735126: STATION REPAIRER (TELECOM.)	2	1		1935	1993
8735130: SIGNAL MAINTAINER (RAIL TRANS.)	0	1		1937	1993
8735136: CABLE INSTALLER (TELECOM.)	2	1		1935	1993
8735138: LINE INSTALLER-REPAIRER (TELECOM.)	4	2		1933	1992
8735142: PROTECTIVE-SIGNAL SERVICER (TELECOM.)	0	1		1937	1993
8735146: REPAIRER, SHOP (TELECOM.)	1	0		1936	1994
8735154: CENTRAL-OFFICE-EQUIPMENT INSTALLER (TELECOM.)	3	0		1934	1994
8735158: PRIVATE-BRANCH-EXCHANGE INSTALLER (TELECOM.)	1	0		1936	1994
8735166: TELECOMMUNICATIONS-EQUIPMENT INSTALLER (TELECOM.)	1	3		1936	1991
8735170: CABLE-TELEVISION INSTALLER (TELECOM.)	1	1		1936	1993
8735182: FRAME WIRER, TELEPHONES (TELECOM.)	2	0		1935	1994
8735199: OTHER WIRE COMMUNICATIONS AND RELATED EQUIPMENT INSTALLING AND REPAIRING OCCUPATIONS	0	1		1937	1993
8736110: ELECTRICAL-WIRING INSPECTOR (CONSTRUCTION; GOV. SERV.; ELEC. POWER)	1	0		1936	1994
8736122: METER TESTER (ELEC. POWER)	1	1		1936	1993
8736126: TESTER AND REGULATOR (TELECOM.)	0	1		1937	1993
8736130: EXCHANGE TESTER (TELECOM.)	2	1		1935	1993
8736134: ELECTRICAL-TESTING TECHNICIAN (ELEC. POWER)	0	1		1937	1993
8736142: TRANSMISSION TESTER (TELECOM.)	0	1		1937	1993
8736199: OTHER INSPECTING AND TESTING OCCUPATIONS, ELECTRICAL POWER, LIGHTING AND WIRE COMMUNICATIONS EQUIPMENT ERECTING, INSTALLING AND REPAIRING	1	1		1936	1993
8738: OCCUPATIONS IN LABOURING AND OTHER ELEMENTAL WORK: ELECTRICAL POWER, LIGHTING AND WIRE COMMUNICATIONS EQUIPMENT ERECTING, INSTALLING AND REPAIRING	1	0		1936	1994
8738110: LABOURER, ELECTRIC POWER AND WIRE COMMUNICATIONS (ELEC. POWER; TELECOM.)	1	0		1936	1994
8739110: ELECTRICIAN, POWERHOUSE (ELEC. POWER)	0	2		1937	1992
8739111: ELECTRICIAN (MILITARY)	1	1		1936	1993
8739114: CIRCUIT-BREAKER MECHANIC (ELEC. POWER)	0	1		1937	1993
8739130: CABLE SPLICER (ELEC. POWER; TELECOM.)	1	2		1936	1992
8739134: POWER-TRANSFORMER REPAIRER (ELEC. POWER)	1	0		1936	1994
8739138: TRANSFORMER REPAIRER (ELEC. POWER)	0	1		1937	1993
8739142: STREET-LIGHT SERVICER (ELEC. POWER)	0	2		1937	1992
8739152: TRAFFIC-LIGHT INSTALLER (ELEC. POWER)	1	0		1936	1994
8739162: ELECTRICIAN HELPER, POWERHOUSE (CONSTRUCTION; ELEC. POWER)	0	3		1937	1991
8739166: GROUND WORKER (ELEC. POWER; TELECOM.)	0	1		1937	1993
8739199: OTHER INSTALLERS AND REPAIRERS, ELECTRIC POWER AND WIRE COMMUNICATIONS EQUIPMENT	0	1		1937	1993
8780110: FOREMAN/WOMAN, BRICK AND STONE MASONS AND TILE SETTERS (CONSTRUCTION)	2	2		1935	1992
8780118: FOREMAN/WOMAN, CONCRETE FINISHERS AND RELATED WORKERS (CONSTRUCTION)	1	0		1936	1994
8780126: FOREMAN/WOMAN, GLAZIERS (CONSTRUCTION)	1	0		1936	1994
8780130: FOREMAN/WOMAN, INSULATORS (CONSTRUCTION)	0	1		1937	1993
8780138: FOREMAN/WOMAN, PAINTERS, PAPERHANGERS AND RELATED WORKERS (CONSTRUCTION)	1	0		1936	1994
8780150: FOREMAN/WOMAN, STRUCTURAL-METAL ERECTORS (CONSTRUCTION)	2	1		1935	1993
8780154: FOREMAN/WOMAN, ROOFERS, WATERPROOFERS AND RELATED WORKERS (CONSTRUCTION)	0	1		1937	1993
8780156: SERVICE SUPERVISOR, HOUSING (CONSTRUCTION)	0	1		1937	1993
[truncated: 300 more rows]
