# Supplementary material for: Occupation, industry, and the risk of prostate cancer: a case-control study in Montréal, Canada
Source: Environ Health. 2016 Oct 21;15:100. doi: 10.1186/s12940-016-0185-1 (PMC5073998; doi:10.1186/s12940-016-0185-1)
Supplement: Additional file 3: Table S2 — Associations between PCa risk (all PCa, low-grade and high-grade PCa) for ever employment and duration of employment, industries. (XLS 600 kb) [file 12940_2016_185_MOESM3_ESM.xls]

## Sheet: Table S2
Table S2: Associations between PCa risk (all PCa, low-grade and high-grade PCa) for ever employment and duration of employment, industries (1)
Click here to access footnotes	All PCa																	Low-grade PCa																	Hihg-grade PCa
Industries - SIC code and description	Never		Ever					<10 years					10+ years					Never		Ever					<10 years					10+ years					Never		Ever					<10 years					10+ years
	Case/Ctrl		Case/Ctrl	OR [95%CI] (2)		OR SB [95%CI] (3)		Case/Ctrl	OR [95%CI]		OR SB [95%CI]		Case/Ctrl	OR [95%CI]		OR SB [95%CI]		Case/Ctrl		Case/Ctrl	OR [95%CI]		OR SB [95%CI]		Case/Ctrl	OR [95%CI]		OR SB [95%CI]		Case/Ctrl	OR [95%CI]		OR SB [95%CI]		Case/Ctrl		Case/Ctrl	OR [95%CI]		OR SB [95%CI]		Case/Ctrl	OR [95%CI]		OR SB [95%CI]		Case/Ctrl	OR [95%CI]
01: AGRICULTURAL INDUSTRIES	1864/1886		73/108	0.62 (0.43-0.87)*		0.65 (0.47-0.90)*		43/66	0.60 (0.39-0.94)*		0.66 (0.44-0.99)*		30/42	0.63 (0.37-1.08)		0.71 (0.44-1.14)		1359/1886		46/108	0.55 (0.37-0.81)*		0.60 (0.41-0.86)*		24/66	0.47 (0.28-0.79)*		0.56 (0.35-0.88)*		22/42	0.68 (0.37-1.22)		0.75 (0.45-1.25)		498/1886		26/108	0.74 (0.46-1.20)		0.80 (0.52-1.23)		18/66	0.88 (0.49-1.56)		0.94 (0.57-1.54)		8/42	0.53 (0.23-1.22)
011: LIVESTOCK FARMS (EXCEPT ANIMAL SPECIALTIES)	1922/1969		15/25	0.58 (0.28-1.23)		0.72 (0.40-1.30)		11/16	0.63 (0.26-1.51)		0.78 (0.41-1.50)		4/9	0.46 (0.11-2.03)		0.80 (0.36-1.82)		1397/1969		8/25	0.42 (0.17-1.04)		0.63 (0.32-1.23)		4/16	0.33 (0.10-1.06)		0.64 (0.30-1.36)		4/9	0.68 (0.15-3.07)		0.91 (0.40-2.06)		517/1969		7/25	0.93 (0.37-2.32)		1.01 (0.52-1.98)		7/16	1.28 (0.48-3.41)		1.21 (0.60-2.42)		0/9
0111: DAIRY FARMS	1931/1988		6/6	1.10 (0.30-4.10)		1.05 (0.48-2.31)		6/4	1.37 (0.33-5.74)		1.12 (0.50-2.53)		0/2					1405/1988		0/6					0/4					0/2					518/1988		6/6	3.48 (0.94-12.85)		1.69 (0.77-3.70)		6/4	4.52 (1.08-18.91)*		1.77 (0.79-3.98)		0/2
0119: LIVESTOCK COMBINATION FARMS	1932/1980		5/14	0.28 (0.09-0.93)*		0.61 (0.29-1.30)		2/7	0.19 (0.04-1.02)		0.67 (0.29-1.56)		3/7	0.44 (0.08-2.38)		0.83 (0.35-1.93)		1400/1980		5/14	0.41 (0.12-1.38)		0.71 (0.33-1.52)		2/7	0.28 (0.05-1.52)		0.74 (0.32-1.73)		3/7	0.65 (0.12-3.60)		0.92 (0.39-2.14)		524/1980		0/14					0/7					0/7
013: FIELD CROP FARMS	1928/1980		9/14	0.56 (0.22-1.46)		0.75 (0.38-1.49)		5/9	0.50 (0.15-1.67)		0.77 (0.36-1.65)		4/5	0.69 (0.14-3.26)		0.92 (0.40-2.10)		1397/1980		8/14	0.70 (0.26-1.90)		0.84 (0.42-1.70)		4/9	0.55 (0.15-2.04)		0.82 (0.37-1.80)		4/5	0.98 (0.20-4.90)		1.01 (0.44-2.34)		523/1980		1/14	0.24 (0.03-1.88)		0.84 (0.35-2.05)		1/9	0.37 (0.04-3.05)		0.94 (0.38-2.28)		0/5
0139: OTHER FIELD CROP FARMS	1934/1987		3/7	0.44 (0.10-2.03)		0.80 (0.35-1.83)		1/3	0.42 (0.04-4.31)				2/4	0.46 (0.06-3.47)		0.88 (0.36-2.13)		1402/1987		3/7	0.66 (0.14-3.13)		0.90 (0.39-2.06)		1/3	0.66 (0.06-6.93)				2/4	0.66 (0.08-5.22)		0.94 (0.39-2.29)		524/1987		0/7					0/3					0/4
015: FRUIT AND OTHER VEGETABLE FARMS	1923/1972		14/22	0.61 (0.28-1.30)		0.74 (0.41-1.35)		8/13	0.66 (0.24-1.82)		0.83 (0.41-1.68)		6/9	0.55 (0.18-1.69)		0.78 (0.37-1.64)		1396/1972		9/22	0.55 (0.24-1.30)		0.72 (0.38-1.37)		5/13	0.59 (0.19-1.85)		0.81 (0.39-1.71)		4/9	0.51 (0.14-1.82)		0.79 (0.36-1.72)		519/1972		5/22	0.75 (0.26-2.17)		0.93 (0.45-1.92)		3/13	0.85 (0.21-3.50)		1.04 (0.46-2.33)		2/9	0.65 (0.13-3.18)
0151: FRUIT FARMS	1933/1988		4/6	0.61 (0.15-2.45)		0.86 (0.39-1.93)		3/3	0.75 (0.13-4.40)		0.95 (0.40-2.25)		1/3	0.44 (0.04-4.54)				1404/1988		1/6	0.24 (0.03-2.10)		0.79 (0.32-1.94)		1/3	0.40 (0.04-4.20)				0/3					521/1988		3/6	1.35 (0.29-6.32)		1.18 (0.52-2.71)		2/3	1.50 (0.20-11.43)		1.20 (0.50-2.91)		1/3	1.24 (0.12-12.64)
0152: OTHER VEGETABLE FARMS	1934/1985		3/9	0.25 (0.06-1.06)		0.66 (0.29-1.48)		2/6	0.36 (0.06-2.17)		0.81 (0.34-1.91)		1/3	0.15 (0.01-1.59)				1402/1985		3/9	0.34 (0.08-1.45)		0.72 (0.32-1.62)		2/6	0.48 (0.08-2.87)		0.86 (0.36-2.03)		1/3	0.20 (0.02-2.21)				524/1985		0/9					0/6					0/3
0159: FRUIT AND VEGETABLE COMBINATION FARMS	1930/1987		7/7	1.26 (0.36-4.39)		1.11 (0.51-2.40)		3/4	1.12 (0.18-6.84)		1.05 (0.44-2.48)		4/3	1.39 (0.25-7.82)		1.11 (0.47-2.59)		1400/1987		5/7	1.26 (0.33-4.79)		1.09 (0.50-2.41)		2/4	1.03 (0.14-7.45)		1.03 (0.43-2.47)		3/3	1.48 (0.24-9.15)		1.11 (0.47-2.64)		522/1987		2/7	1.31 (0.23-7.39)		1.16 (0.50-2.74)		1/4	1.44 (0.13-16.39)		1.18 (0.48-2.93)		1/3	1.22 (0.11-13.85)
016: HORTICULTURAL SPECIALTIES	1931/1988		6/6	1.18 (0.32-4.42)		1.08 (0.49-2.37)		5/2	3.03 (0.35-26.53)		1.23 (0.50-3.01)		1/4	0.40 (0.04-3.90)		0.89 (0.36-2.18)		1403/1988		2/6	0.53 (0.09-3.04)		0.87 (0.37-2.04)		1/2	0.75 (0.05-12.22)				1/4	0.63 (0.06-6.15)		0.95 (0.39-2.34)		520/1988		4/6	2.74 (0.66-11.35)		1.49 (0.67-3.35)		4/2	9.78 (1.09-87.37)*		1.64 (0.67-4.00)		0/4
017: LIVESTOCK, FIELD CROP AND HORTICULTURAL COMBINATION FARMS	1910/1956		27/38	0.62 (0.36-1.07)		0.70 (0.43-1.13)		16/25	0.63 (0.32-1.26)		0.74 (0.42-1.30)		11/13	0.61 (0.25-1.45)		0.76 (0.40-1.47)		1388/1956		17/38	0.58 (0.31-1.07)		0.68 (0.40-1.14)		11/25	0.61 (0.28-1.32)		0.74 (0.41-1.37)		6/13	0.52 (0.19-1.44)		0.74 (0.37-1.50)		515/1956		9/38	0.63 (0.28-1.41)		0.80 (0.43-1.48)		4/25	0.53 (0.18-1.60)		0.82 (0.39-1.70)		5/13	0.78 (0.24-2.49)
0171: LIVESTOCK, FIELD CROP AND HORTICULTURAL COMBINATION FARMS	1910/1956		27/38	0.62 (0.36-1.07)		0.70 (0.43-1.13)		16/25	0.63 (0.32-1.26)		0.74 (0.42-1.30)		11/13	0.61 (0.25-1.45)		0.76 (0.40-1.47)		1388/1956		17/38	0.58 (0.31-1.07)		0.68 (0.40-1.14)		11/25	0.61 (0.28-1.32)		0.74 (0.41-1.37)		6/13	0.52 (0.19-1.44)		0.74 (0.37-1.50)		515/1956		9/38	0.63 (0.28-1.41)		0.80 (0.43-1.48)		4/25	0.53 (0.18-1.60)		0.82 (0.39-1.70)		5/13	0.78 (0.24-2.49)
03: FISHING AND TRAPPING INDUSTRIES	1930/1990		7/4	1.26 (0.30-5.26)		1.10 (0.49-2.46)		4/2	0.89 (0.16-5.06)		0.99 (0.42-2.33)		3/2	2.25 (0.20-25.14)		1.15 (0.46-2.84)		1399/1990		6/4	1.46 (0.33-6.44)		1.13 (0.50-2.57)		4/2	1.15 (0.20-6.57)		1.05 (0.45-2.47)		2/2	2.17 (0.16-28.69)				523/1990		1/4	0.73 (0.07-7.23)		1.05 (0.42-2.59)		0/2					1/2	2.29 (0.14-38.82)
031: FISHING INDUSTRIES	1931/1990		6/4	1.07 (0.24-4.69)		1.04 (0.46-2.36)		3/2	0.65 (0.10-4.08)		0.93 (0.39-2.20)		3/2	2.25 (0.20-25.17)		1.15 (0.46-2.84)		1400/1990		5/4	1.22 (0.26-5.66)		1.07 (0.47-2.44)		3/2	0.84 (0.13-5.32)		0.98 (0.41-2.33)		2/2	2.17 (0.16-28.71)				523/1990		1/4	0.70 (0.07-7.04)		1.04 (0.42-2.57)		0/2					1/2	2.29 (0.14-38.87)
0311: SALT WATER FISHING INDUSTRY	1931/1990		6/4	1.07 (0.24-4.69)		1.04 (0.46-2.36)		3/2	0.65 (0.10-4.08)		0.93 (0.39-2.20)		3/2	2.25 (0.20-25.17)		1.15 (0.46-2.84)		1400/1990		5/4	1.22 (0.26-5.66)		1.07 (0.47-2.44)		3/2	0.84 (0.13-5.32)		0.98 (0.41-2.33)		2/2	2.17 (0.16-28.71)				523/1990		1/4	0.70 (0.07-7.04)		1.04 (0.42-2.57)		0/2					1/2	2.29 (0.14-38.87)
04: LOGGING INDUSTRY	1881/1962		56/32	1.70 (1.04-2.78)*		1.54 (0.99-2.39)		43/23	1.67 (0.94-2.94)		1.47 (0.90-2.41)		13/9	1.80 (0.69-4.66)		1.37 (0.69-2.71)		1370/1962		35/32	1.52 (0.89-2.60)		1.38 (0.86-2.22)		29/23	1.60 (0.87-2.95)		1.41 (0.84-2.37)		6/9	1.21 (0.39-3.71)		1.10 (0.53-2.30)		503/1962		21/32	2.11 (1.15-3.88)*		1.77 (1.06-2.97)*		14/23	1.82 (0.88-3.74)		1.54 (0.86-2.76)		7/9	3.14 (1.05-9.35)*
041: LOGGING INDUSTRY	1881/1962		56/32	1.70 (1.04-2.78)*		1.54 (0.99-2.39)		43/23	1.67 (0.94-2.94)		1.47 (0.90-2.41)		13/9	1.80 (0.69-4.66)		1.37 (0.69-2.71)		1370/1962		35/32	1.52 (0.89-2.60)		1.38 (0.86-2.22)		29/23	1.60 (0.87-2.95)		1.41 (0.84-2.37)		6/9	1.21 (0.39-3.71)		1.10 (0.53-2.30)		503/1962		21/32	2.11 (1.15-3.88)*		1.77 (1.06-2.97)*		14/23	1.82 (0.88-3.74)		1.54 (0.86-2.76)		7/9	3.14 (1.05-9.35)*
0411: LOGGING INDUSTRY (EXCEPT CONTRACT LOGGING)	1893/1969		44/25	1.48 (0.85-2.56)		1.35 (0.84-2.19)		34/19	1.37 (0.73-2.57)		1.26 (0.74-2.14)		10/6	1.83 (0.61-5.52)		1.32 (0.64-2.76)		1376/1969		29/25	1.38 (0.76-2.50)		1.27 (0.76-2.11)		24/19	1.37 (0.70-2.68)		1.25 (0.72-2.17)		5/6	1.31 (0.37-4.67)		1.12 (0.52-2.44)		509/1969		15/25	1.72 (0.86-3.46)		1.49 (0.84-2.63)		10/19	1.38 (0.60-3.14)		1.27 (0.68-2.40)		5/6	3.19 (0.88-11.52)
0412: CONTRACT LOGGING INDUSTRY	1925/1986		12/8	2.64 (0.92-7.63)		1.59 (0.77-3.26)		9/6	3.25 (0.89-11.79)		1.56 (0.72-3.41)		3/2	1.62 (0.24-10.76)		1.13 (0.47-2.70)		1399/1986		6/8	2.03 (0.61-6.77)		1.34 (0.62-2.86)		5/6	2.73 (0.66-11.29)		1.41 (0.63-3.15)		1/2	0.85 (0.07-10.26)				518/1986		6/8	3.73 (1.11-12.51)*		1.80 (0.84-3.87)		4/6	4.25 (0.95-18.99)		1.70 (0.75-3.85)		2/2	2.74 (0.35-21.28)
06: MINING INDUSTRIES	1892/1957		45/37	1.44 (0.87-2.40)		1.34 (0.86-2.11)		33/28	1.33 (0.74-2.38)		1.24 (0.75-2.05)		12/9	1.84 (0.68-4.99)		1.36 (0.68-2.75)		1371/1957		34/37	1.55 (0.91-2.66)		1.41 (0.88-2.26)		22/28	1.24 (0.65-2.34)		1.17 (0.68-1.99)		12/9	2.68 (0.99-7.22)		1.65 (0.82-3.31)		513/1957		11/37	1.19 (0.58-2.46)		1.17 (0.65-2.09)		11/28	1.54 (0.72-3.28)		1.38 (0.75-2.51)		0/9
061: METAL MINES	1902/1964		35/30	1.40 (0.78-2.49)		1.29 (0.78-2.12)		24/22	1.16 (0.58-2.29)		1.11 (0.63-1.95)		11/8	2.15 (0.74-6.26)		1.44 (0.70-2.96)		1379/1964		26/30	1.45 (0.79-2.69)		1.31 (0.78-2.21)		15/22	0.98 (0.46-2.09)		1.00 (0.55-1.82)		11/8	3.11 (1.08-8.96)*		1.71 (0.83-3.51)		515/1964		9/30	1.26 (0.56-2.83)		1.20 (0.64-2.24)		9/22	1.59 (0.68-3.76)		1.38 (0.72-2.63)		0/8
0612: COPPER AND COPPER-ZINC MINES	1924/1986		13/8	1.89 (0.64-5.59)		1.35 (0.65-2.80)		9/7	1.25 (0.38-4.18)		1.11 (0.52-2.38)		4/1	6.24 (0.56-69.25)		1.33 (0.53-3.29)		1394/1986		11/8	2.19 (0.72-6.64)		1.42 (0.68-2.96)		7/7	1.33 (0.38-4.67)		1.13 (0.52-2.45)		4/1	8.25 (0.77-88.81)		1.39 (0.56-3.43)		522/1986		2/8	1.09 (0.20-5.86)		1.11 (0.48-2.60)		2/7	1.05 (0.19-5.89)		1.12 (0.48-2.63)		0/1
0617: IRON MINES	1922/1982		15/12	1.80 (0.70-4.63)		1.37 (0.69-2.71)		11/7	1.95 (0.60-6.37)		1.33 (0.63-2.84)		4/5	1.53 (0.31-7.60)		1.14 (0.50-2.64)		1393/1982		12/12	2.12 (0.79-5.66)		1.46 (0.73-2.93)		8/7	2.08 (0.60-7.22)		1.34 (0.62-2.90)		4/5	2.26 (0.46-10.97)		1.28 (0.55-2.94)		521/1982		3/12	1.11 (0.28-4.45)		1.12 (0.50-2.49)		3/7	1.67 (0.36-7.67)		1.28 (0.56-2.92)		0/5
062: NON-METAL MINES (EXCEPT COAL)	1928/1990		9/4	2.09 (0.63-6.95)		1.37 (0.64-2.92)		8/3	2.74 (0.71-10.50)		1.44 (0.65-3.18)		1/1	0.52 (0.03-8.34)				1397/1990		8/4	2.85 (0.83-9.74)		1.51 (0.70-3.26)		7/3	3.68 (0.93-14.60)		1.57 (0.71-3.50)		1/1	0.78 (0.05-12.59)				523/1990		1/4	0.68 (0.08-6.19)		1.03 (0.42-2.53)		1/3	0.99 (0.10-9.65)				0/1
08: QUARRY AND SAND PIT INDUSTRIES	1931/1987		6/7	1.31 (0.33-5.23)		1.11 (0.50-2.48)		5/5	1.66 (0.32-8.51)		1.17 (0.50-2.70)		1/2	0.62 (0.04-9.95)				1399/1987		6/7	1.89 (0.47-7.52)		1.25 (0.56-2.78)		5/5	2.40 (0.47-12.27)		1.28 (0.55-2.98)		1/2	0.89 (0.06-14.11)				524/1987		0/7					0/5					0/2
10: FOOD INDUSTRIES	1794/1863		143/131	1.12 (0.84-1.48)		1.11 (0.85-1.46)		87/88	1.06 (0.75-1.51)		1.06 (0.76-1.47)		56/43	1.22 (0.78-1.90)		1.18 (0.79-1.78)		1306/1863		99/131	1.10 (0.81-1.50)		1.09 (0.82-1.46)		60/88	1.04 (0.71-1.53)		1.04 (0.73-1.48)		39/43	1.21 (0.74-1.95)		1.17 (0.76-1.80)		480/1863		44/131	1.17 (0.80-1.72)		1.17 (0.81-1.67)		27/88	1.12 (0.69-1.82)		1.13 (0.73-1.74)		17/43	1.26 (0.69-2.30)
101: MEAT AND POULTRY PRODUCTS INDUSTRIES	1907/1966		30/28	1.27 (0.69-2.32)		1.20 (0.72-2.00)		15/18	0.96 (0.44-2.11)		0.99 (0.53-1.82)		15/10	1.87 (0.71-4.90)		1.39 (0.70-2.77)		1382/1966		23/28	1.40 (0.74-2.65)		1.27 (0.74-2.17)		12/18	1.10 (0.48-2.54)		1.07 (0.57-2.02)		11/10	1.97 (0.71-5.46)		1.40 (0.69-2.84)		517/1966		7/28	1.00 (0.41-2.43)		1.05 (0.54-2.03)		3/18	0.66 (0.18-2.40)		0.94 (0.43-2.04)		4/10	1.64 (0.46-5.86)
1011: MEAT AND MEAT PRODUCTS INDUSTRY (EXCEPT POULTRY)	1909/1970		28/24	1.33 (0.70-2.50)		1.23 (0.72-2.09)		14/15	1.03 (0.46-2.33)		1.03 (0.55-1.93)		14/9	1.93 (0.68-5.42)		1.38 (0.68-2.82)		1384/1970		21/24	1.41 (0.72-2.77)		1.27 (0.73-2.21)		11/15	1.15 (0.48-2.73)		1.09 (0.57-2.09)		10/9	1.95 (0.65-5.83)		1.37 (0.66-2.83)		517/1970		7/24	1.15 (0.47-2.84)		1.14 (0.58-2.21)		3/15	0.78 (0.22-2.86)		1.00 (0.46-2.18)		4/9	1.85 (0.49-6.96)
103: FRUIT AND VEGETABLE INDUSTRIES	1936/1985		1/9	0.06 (0.01-0.52)*		0.63 (0.26-1.52)		1/7	0.09 (0.01-0.76)*		0.67 (0.27-1.63)		0/2					1404/1985		1/9	0.09 (0.01-0.77)*		0.66 (0.27-1.61)		1/7	0.13 (0.02-1.11)		0.72 (0.29-1.74)		0/2					524/1985		0/9					0/7					0/2
1031: CANNED AND PRESERVED FRUIT AND VEGETABLE INDUSTRY	1936/1985		1/9	0.06 (0.01-0.52)*		0.63 (0.26-1.52)		1/7	0.09 (0.01-0.76)*		0.67 (0.27-1.63)		0/2					1404/1985		1/9	0.09 (0.01-0.77)*		0.66 (0.27-1.61)		1/7	0.13 (0.02-1.11)		0.72 (0.29-1.74)		0/2					524/1985		0/9					0/7					0/2
104: DAIRY PRODUCTS INDUSTRIES	1907/1980		30/14	1.96 (0.93-4.13)		1.55 (0.86-2.80)		17/11	1.42 (0.59-3.45)		1.23 (0.64-2.37)		13/3	4.00 (0.88-18.12)		1.54 (0.67-3.50)		1387/1980		18/14	1.74 (0.78-3.88)		1.40 (0.75-2.61)		10/11	1.30 (0.49-3.40)		1.15 (0.58-2.30)		8/3	3.43 (0.71-16.62)		1.43 (0.62-3.30)		512/1980		12/14	2.47 (1.01-6.02)*		1.73 (0.89-3.34)		7/11	1.71 (0.56-5.21)		1.36 (0.65-2.85)		5/3	5.32 (1.01-27.98)*
1041: FLUID MILK INDUSTRY	1917/1985		20/9	1.82 (0.77-4.26)		1.42 (0.75-2.70)		12/8	1.21 (0.45-3.23)		1.11 (0.55-2.23)		8/1	5.94 (0.73-48.49)		1.40 (0.58-3.41)		1391/1985		14/9	1.86 (0.76-4.59)		1.41 (0.73-2.74)		9/8	1.34 (0.47-3.79)		1.16 (0.57-2.37)		5/1	5.34 (0.61-46.88)		1.35 (0.55-3.31)		518/1985		6/9	1.71 (0.57-5.15)		1.35 (0.65-2.81)		3/8	0.90 (0.22-3.79)		1.06 (0.47-2.38)		3/1	7.27 (0.74-71.31)
1049: OTHER DAIRY PRODUCTS INDUSTRIES	1925/1989		12/5	2.73 (0.60-12.41)		1.37 (0.60-3.12)		7/3	3.25 (0.41-25.79)		1.27 (0.52-3.07)		5/2	2.18 (0.24-19.66)		1.16 (0.47-2.85)		1399/1989		6/5	1.97 (0.39-9.91)		1.21 (0.52-2.80)		3/3	2.14 (0.23-19.88)		1.15 (0.47-2.83)		3/2	1.73 (0.17-17.79)		1.11 (0.45-2.74)		518/1989		6/5	4.91 (0.93-25.94)		1.64 (0.70-3.82)		4/3	6.72 (0.72-63.15)		1.52 (0.62-3.73)		2/2	3.29 (0.28-38.29)
105: FLOUR, PREPARED CEREAL FOOD AND FEED INDUSTRIES	1929/1990		8/4	2.21 (0.62-7.86)		1.37 (0.63-2.98)		7/2	4.24 (0.79-22.80)		1.47 (0.63-3.43)		1/2	0.52 (0.05-5.90)				1401/1990		4/4	1.56 (0.37-6.66)		1.16 (0.51-2.61)		4/2	3.44 (0.56-21.09)		1.35 (0.57-3.19)		0/2					520/1990		4/4	3.98 (0.92-17.32)		1.65 (0.73-3.74)		3/2	6.62 (0.96-45.35)		1.64 (0.68-3.93)		1/2	1.81 (0.15-21.80)
107: BAKERY PRODUCTS INDUSTRIES	1900/1957		37/37	1.21 (0.71-2.07)		1.17 (0.73-1.87)		21/32	0.84 (0.44-1.58)		0.89 (0.52-1.52)		16/5	3.02 (0.99-9.21)		1.64 (0.79-3.43)		1379/1957		26/37	1.21 (0.68-2.16)		1.16 (0.70-1.90)		15/32	0.84 (0.42-1.70)		0.90 (0.51-1.59)		11/5	2.99 (0.93-9.61)		1.59 (0.75-3.38)		513/1957		11/37	1.22 (0.58-2.54)		1.18 (0.66-2.13)		6/32	0.82 (0.32-2.08)		0.96 (0.49-1.89)		5/5	3.14 (0.83-11.94)
1071: BISCUIT INDUSTRY	1929/1981		8/13	0.61 (0.24-1.55)		0.78 (0.40-1.54)		3/12	0.27 (0.07-1.01)		0.64 (0.29-1.40)		5/1	3.48 (0.40-30.34)		1.26 (0.52-3.08)		1402/1981		3/13	0.33 (0.09-1.20)		0.67 (0.31-1.47)		0/12					3/1	2.94 (0.30-28.81)				519/1981		5/13	1.22 (0.42-3.57)		1.16 (0.56-2.40)		3/12	0.84 (0.23-3.10)		1.02 (0.47-2.24)		2/1	4.92 (0.44-55.20)
1072: BREAD AND OTHER BAKERY PRODUCTS INDUSTRY	1908/1970		29/24	1.72 (0.87-3.38)		1.45 (0.83-2.54)		18/20	1.37 (0.61-3.06)		1.22 (0.65-2.27)		11/4	2.86 (0.78-10.53)		1.49 (0.68-3.25)		1382/1970		23/24	1.93 (0.95-3.92)		1.55 (0.87-2.75)		15/20	1.60 (0.70-3.69)		1.33 (0.70-2.51)		8/4	3.04 (0.78-11.82)		1.49 (0.67-3.29)		518/1970		6/24	1.23 (0.46-3.30)		1.17 (0.58-2.35)		3/20	0.82 (0.22-3.04)		1.01 (0.46-2.23)		3/4	2.52 (0.50-12.80)
108: SUGAR AND SUGAR CONFECTIONERY INDUSTRIES	1927/1981		10/13	0.80 (0.32-1.99)		0.90 (0.46-1.75)		9/10	0.96 (0.36-2.58)		0.99 (0.49-1.99)		1/3	0.29 (0.02-3.30)				1399/1981		6/13	0.65 (0.23-1.86)		0.82 (0.40-1.69)		5/10	0.69 (0.22-2.22)		0.87 (0.41-1.84)		1/3	0.43 (0.04-4.95)				520/1981		4/13	1.24 (0.38-4.08)		1.17 (0.55-2.49)		4/10	1.74 (0.51-5.93)		1.35 (0.63-2.90)		0/3
1081: CANE AND BEET SUGAR INDUSTRY	1928/1987		9/7	1.19 (0.41-3.49)		1.10 (0.53-2.27)		8/5	1.37 (0.43-4.36)		1.16 (0.55-2.45)		1/2	0.49 (0.03-8.17)				1400/1987		5/7	0.87 (0.25-2.99)		0.96 (0.44-2.06)		4/5	0.88 (0.22-3.43)		0.97 (0.44-2.15)		1/2	0.73 (0.04-12.10)				520/1987		4/7	2.18 (0.59-8.05)		1.42 (0.65-3.12)		4/5	2.94 (0.76-11.35)		1.58 (0.72-3.50)		0/2
109: OTHER FOOD PRODUCTS INDUSTRIES	1907/1960		30/34	0.78 (0.44-1.36)		0.83 (0.51-1.35)		21/17	1.12 (0.52-2.40)		1.08 (0.59-1.98)		9/17	0.49 (0.20-1.16)		0.68 (0.35-1.30)		1383/1960		22/34	0.78 (0.42-1.43)		0.84 (0.50-1.40)		16/17	1.15 (0.51-2.59)		1.10 (0.59-2.05)		6/17	0.45 (0.17-1.22)		0.68 (0.34-1.37)		516/1960		8/34	0.79 (0.35-1.79)		0.91 (0.49-1.71)		5/17	1.05 (0.36-3.12)		1.10 (0.53-2.28)		3/17	0.58 (0.16-2.07)
1099: OTHER FOOD PRODUCTS INDUSTRIES N.E.C.	1913/1967		24/27	0.82 (0.44-1.53)		0.88 (0.52-1.48)		17/13	1.16 (0.50-2.71)		1.10 (0.58-2.09)		7/14	0.53 (0.20-1.39)		0.73 (0.37-1.46)		1389/1967		16/27	0.74 (0.37-1.49)		0.82 (0.47-1.45)		12/13	1.09 (0.44-2.71)		1.06 (0.54-2.06)		4/14	0.43 (0.13-1.37)		0.71 (0.34-1.51)		516/1967		8/27	1.06 (0.46-2.46)		1.09 (0.57-2.06)		5/13	1.40 (0.46-4.32)		1.25 (0.60-2.62)		3/14	0.79 (0.22-2.89)
11: BEVERAGE INDUSTRIES	1886/1949		51/45	1.06 (0.68-1.66)		1.05 (0.70-1.59)		30/31	0.88 (0.50-1.55)		0.92 (0.56-1.50)		21/14	1.44 (0.68-3.06)		1.27 (0.70-2.31)		1370/1949		35/45	1.00 (0.61-1.63)		1.00 (0.64-1.55)		20/31	0.82 (0.44-1.52)		0.87 (0.52-1.47)		15/14	1.40 (0.62-3.13)		1.23 (0.66-2.30)		508/1949		16/45	1.24 (0.67-2.28)		1.20 (0.71-2.02)		10/31	1.07 (0.50-2.31)		1.10 (0.60-2.01)		6/14	1.59 (0.58-4.38)
111: SOFT DRINK INDUSTRY	1912/1974		25/20	1.25 (0.65-2.41)		1.18 (0.68-2.03)		14/15	0.92 (0.40-2.07)		0.96 (0.51-1.80)		11/5	2.18 (0.70-6.78)		1.42 (0.68-2.98)		1387/1974		18/20	1.25 (0.62-2.51)		1.16 (0.66-2.06)		10/15	0.90 (0.37-2.18)		0.95 (0.49-1.84)		8/5	2.21 (0.67-7.28)		1.40 (0.65-2.98)		517/1974		7/20	1.29 (0.51-3.24)		1.21 (0.62-2.37)		4/15	0.96 (0.30-3.15)		1.07 (0.50-2.27)		3/5	2.16 (0.48-9.64)
1111: SOFT DRINK INDUSTRY	1912/1974		25/20	1.25 (0.65-2.41)		1.18 (0.68-2.03)		14/15	0.92 (0.40-2.07)		0.96 (0.51-1.80)		11/5	2.18 (0.70-6.78)		1.42 (0.68-2.98)		1387/1974		18/20	1.25 (0.62-2.51)		1.16 (0.66-2.06)		10/15	0.90 (0.37-2.18)		0.95 (0.49-1.84)		8/5	2.21 (0.67-7.28)		1.40 (0.65-2.98)		517/1974		7/20	1.29 (0.51-3.24)		1.21 (0.62-2.37)		4/15	0.96 (0.30-3.15)		1.07 (0.50-2.27)		3/5	2.16 (0.48-9.64)
112: DISTILLERY PRODUCTS INDUSTRY	1932/1989		5/5	0.76 (0.21-2.72)		0.92 (0.42-2.00)		4/2	1.47 (0.26-8.27)		1.12 (0.48-2.63)		1/3	0.24 (0.02-2.57)				1402/1989		3/5	0.63 (0.14-2.75)		0.87 (0.39-1.98)		2/2	1.04 (0.14-7.60)				1/3	0.34 (0.03-3.63)				522/1989		2/5	1.05 (0.20-5.58)		1.10 (0.47-2.57)		2/2	2.52 (0.35-18.36)				0/3
1121: DISTILLERY PRODUCTS INDUSTRY	1932/1989		5/5	0.76 (0.21-2.72)		0.92 (0.42-2.00)		4/2	1.47 (0.26-8.27)		1.12 (0.48-2.63)		1/3	0.24 (0.02-2.57)				1402/1989		3/5	0.63 (0.14-2.75)		0.87 (0.39-1.98)		2/2	1.04 (0.14-7.60)				1/3	0.34 (0.03-3.63)				522/1989		2/5	1.05 (0.20-5.58)		1.10 (0.47-2.57)		2/2	2.52 (0.35-18.36)				0/3
113: BREWERY PRODUCTS INDUSTRY	1916/1976		21/18	1.06 (0.52-2.16)		1.05 (0.59-1.87)		12/13	0.76 (0.32-1.83)		0.87 (0.45-1.67)		9/5	2.10 (0.54-8.15)		1.31 (0.59-2.90)		1391/1976		14/18	0.97 (0.44-2.12)		0.99 (0.53-1.82)		8/13	0.72 (0.27-1.89)		0.86 (0.43-1.70)		6/5	1.85 (0.44-7.82)		1.23 (0.55-2.78)		517/1976		7/18	1.31 (0.51-3.36)		1.22 (0.62-2.40)		4/13	0.89 (0.27-2.91)		1.03 (0.48-2.20)		3/5	2.99 (0.58-15.46)
1131: BREWERY PRODUCTS INDUSTRY	1916/1976		21/18	1.06 (0.52-2.16)		1.05 (0.59-1.87)		12/13	0.76 (0.32-1.83)		0.87 (0.45-1.67)		9/5	2.10 (0.54-8.15)		1.31 (0.59-2.90)		1391/1976		14/18	0.97 (0.44-2.12)		0.99 (0.53-1.82)		8/13	0.72 (0.27-1.89)		0.86 (0.43-1.70)		6/5	1.85 (0.44-7.82)		1.23 (0.55-2.78)		517/1976		7/18	1.31 (0.51-3.36)		1.22 (0.62-2.40)		4/13	0.89 (0.27-2.91)		1.03 (0.48-2.20)		3/5	2.99 (0.58-15.46)
12: TOBACCO PRODUCTS INDUSTRIES	1923/1980		14/14	0.98 (0.43-2.25)		1.00 (0.53-1.88)		9/8	1.26 (0.43-3.70)		1.13 (0.54-2.32)		5/6	0.67 (0.18-2.47)		0.88 (0.40-1.93)		1394/1980		11/14	1.04 (0.43-2.52)		1.03 (0.53-1.98)		6/8	1.12 (0.34-3.64)		1.06 (0.50-2.26)		5/6	0.94 (0.25-3.49)		0.99 (0.45-2.18)		521/1980		3/14	0.83 (0.23-3.05)		1.01 (0.46-2.20)		3/8	1.73 (0.42-7.14)		1.31 (0.58-2.93)		0/6
122: TOBACCO PRODUCTS INDUSTRY	1924/1980		13/14	0.92 (0.40-2.15)		0.97 (0.51-1.83)		9/8	1.26 (0.43-3.70)		1.12 (0.54-2.32)		4/6	0.55 (0.14-2.20)		0.83 (0.37-1.85)		1395/1980		10/14	0.96 (0.39-2.36)		0.98 (0.51-1.91)		6/8	1.11 (0.34-3.64)		1.06 (0.50-2.26)		4/6	0.76 (0.19-3.08)		0.93 (0.42-2.07)		521/1980		3/14	0.85 (0.23-3.14)		1.02 (0.46-2.22)		3/8	1.73 (0.42-7.14)		1.31 (0.58-2.93)		0/6
1221: TOBACCO PRODUCTS INDUSTRY	1924/1980		13/14	0.92 (0.40-2.15)		0.97 (0.51-1.83)		9/8	1.26 (0.43-3.70)		1.12 (0.54-2.32)		4/6	0.55 (0.14-2.20)		0.83 (0.37-1.85)		1395/1980		10/14	0.96 (0.39-2.36)		0.98 (0.51-1.91)		6/8	1.11 (0.34-3.64)		1.06 (0.50-2.26)		4/6	0.76 (0.19-3.08)		0.93 (0.42-2.07)		521/1980		3/14	0.85 (0.23-3.14)		1.02 (0.46-2.22)		3/8	1.73 (0.42-7.14)		1.31 (0.58-2.93)		0/6
15: RUBBER PRODUCTS INDUSTRIES	1916/1979		21/15	1.45 (0.70-3.00)		1.28 (0.71-2.30)		15/9	1.41 (0.58-3.42)		1.22 (0.63-2.36)		6/6	1.52 (0.42-5.51)		1.19 (0.54-2.59)		1390/1979		15/15	1.45 (0.66-3.17)		1.26 (0.68-2.32)		9/9	1.18 (0.44-3.13)		1.10 (0.55-2.19)		6/6	2.19 (0.60-7.95)		1.35 (0.62-2.95)		518/1979		6/15	1.49 (0.55-4.05)		1.29 (0.64-2.60)		6/9	2.08 (0.70-6.14)		1.50 (0.72-3.10)		0/6
151: TIRE AND TUBE INDUSTRY	1931/1985		6/9	0.66 (0.22-1.97)		0.84 (0.41-1.75)		6/5	1.14 (0.31-4.17)		1.07 (0.49-2.33)		0/4					1402/1985		3/9	0.46 (0.12-1.78)		0.77 (0.35-1.71)		3/5	0.78 (0.17-3.59)		0.95 (0.41-2.16)		0/4					521/1985		3/9	1.20 (0.31-4.64)		1.15 (0.52-2.54)		3/5	2.19 (0.48-10.05)		1.38 (0.61-3.16)		0/4
1511: TIRE AND TUBE INDUSTRY	1931/1985		6/9	0.66 (0.22-1.97)		0.84 (0.41-1.75)		6/5	1.14 (0.31-4.17)		1.07 (0.49-2.33)		0/4					1402/1985		3/9	0.46 (0.12-1.78)		0.77 (0.35-1.71)		3/5	0.78 (0.17-3.59)		0.95 (0.41-2.16)		0/4					521/1985		3/9	1.20 (0.31-4.64)		1.15 (0.52-2.54)		3/5	2.19 (0.48-10.05)		1.38 (0.61-3.16)		0/4
159: OTHER RUBBER PRODUCTS INDUSTRIES	1929/1989		8/5	1.68 (0.48-5.83)		1.24 (0.57-2.68)		6/4	1.24 (0.33-4.69)		1.10 (0.50-2.41)		2/1	14.60 (0.17-1244.22)				1398/1989		7/5	2.11 (0.59-7.53)		1.33 (0.61-2.89)		5/4	1.48 (0.37-5.90)		1.16 (0.52-2.58)		2/1	22.03 (0.22-2170.74)				523/1989		1/5	0.73 (0.08-6.71)		1.05 (0.43-2.56)		1/4	0.71 (0.08-6.65)		1.06 (0.43-2.60)		0/1
1599: OTHER RUBBER PRODUCTS INDUSTRIES	1929/1989		8/5	1.68 (0.48-5.83)		1.24 (0.57-2.68)		6/4	1.24 (0.33-4.69)		1.10 (0.50-2.41)		2/1	14.60 (0.17-1244.22)				1398/1989		7/5	2.11 (0.59-7.53)		1.33 (0.61-2.89)		5/4	1.48 (0.37-5.90)		1.16 (0.52-2.58)		2/1	22.03 (0.22-2170.74)				523/1989		1/5	0.73 (0.08-6.71)		1.05 (0.43-2.56)		1/4	0.71 (0.08-6.65)		1.06 (0.43-2.60)		0/1
16: PLASTIC PRODUCTS INDUSTRIES	1905/1962		32/32	0.94 (0.54-1.64)		0.96 (0.59-1.56)		21/22	0.98 (0.50-1.93)		0.99 (0.57-1.74)		11/10	0.86 (0.33-2.23)		0.94 (0.47-1.86)		1380/1962		25/32	1.02 (0.56-1.84)		1.02 (0.61-1.69)		15/22	0.98 (0.47-2.06)		1.00 (0.55-1.80)		10/10	1.06 (0.40-2.82)		1.04 (0.52-2.08)		517/1962		7/32	0.74 (0.31-1.76)		0.89 (0.47-1.70)		6/22	0.96 (0.37-2.52)		1.05 (0.53-2.08)		1/10	0.31 (0.04-2.57)
161: FOAMED AND EXPANDED PLASTIC PRODUCTS INDUSTRY	1932/1989		5/5	0.67 (0.17-2.60)		0.89 (0.40-1.97)		4/4	0.75 (0.16-3.44)		0.94 (0.41-2.13)		1/1	0.46 (0.02-8.40)				1401/1989		4/5	0.73 (0.18-3.06)		0.91 (0.41-2.05)		3/4	0.78 (0.15-3.98)		0.95 (0.41-2.21)		1/1	0.59 (0.03-11.45)				523/1989		1/5	0.53 (0.06-4.89)		0.99 (0.40-2.44)		1/4	0.70 (0.07-6.93)		1.06 (0.43-2.61)		0/1
1611: FOAMED AND EXPANDED PLASTIC PRODUCTS INDUSTRY	1932/1989		5/5	0.67 (0.17-2.60)		0.89 (0.40-1.97)		4/4	0.75 (0.16-3.44)		0.94 (0.41-2.13)		1/1	0.46 (0.02-8.40)				1401/1989		4/5	0.73 (0.18-3.06)		0.91 (0.41-2.05)		3/4	0.78 (0.15-3.98)		0.95 (0.41-2.21)		1/1	0.59 (0.03-11.45)				523/1989		1/5	0.53 (0.06-4.89)		0.99 (0.40-2.44)		1/4	0.70 (0.07-6.93)		1.06 (0.43-2.61)		0/1
169: OTHER PLASTIC PRODUCTS INDUSTRIES	1910/1970		27/24	1.13 (0.60-2.11)		1.10 (0.65-1.86)		18/16	1.18 (0.55-2.53)		1.12 (0.61-2.04)		9/8	1.03 (0.35-3.02)		1.03 (0.50-2.12)		1384/1970		21/24	1.23 (0.63-2.38)		1.15 (0.67-2.00)		13/16	1.20 (0.52-2.73)		1.12 (0.60-2.11)		8/8	1.25 (0.42-3.75)		1.12 (0.54-2.33)		518/1970		6/24	0.90 (0.35-2.32)		1.00 (0.51-1.98)		5/16	1.12 (0.39-3.26)		1.13 (0.55-2.33)		1/8	0.45 (0.05-3.86)
1691: PLASTIC BAG INDUSTRY	1933/1988		4/6	0.56 (0.14-2.19)		0.83 (0.38-1.85)		2/5	0.43 (0.08-2.46)		0.83 (0.35-1.96)		2/1	0.91 (0.08-11.04)				1402/1988		3/6	0.60 (0.14-2.68)		0.87 (0.38-1.97)		1/5	0.32 (0.03-2.94)		0.85 (0.34-2.08)		2/1	1.30 (0.11-15.58)				523/1988		1/6	0.45 (0.05-3.99)		0.96 (0.39-2.35)		1/5	0.67 (0.07-6.22)		1.05 (0.43-2.57)		0/1
1699: OTHER PLASTIC PRODUCTS INDUSTRIES N.E.C.	1914/1974		23/20	1.24 (0.63-2.46)		1.17 (0.67-2.05)		16/13	1.34 (0.58-3.10)		1.20 (0.63-2.27)		7/7	1.06 (0.33-3.47)		1.04 (0.49-2.21)		1387/1974		18/20	1.34 (0.65-2.77)		1.22 (0.68-2.18)		12/13	1.41 (0.57-3.44)		1.22 (0.63-2.36)		6/7	1.23 (0.36-4.17)		1.10 (0.51-2.36)		519/1974		5/20	1.00 (0.35-2.81)		1.06 (0.52-2.16)		4/13	1.18 (0.36-3.88)		1.16 (0.54-2.47)		1/7	0.62 (0.07-5.47)
17: LEATHER AND ALLIED PRODUCTS INDUSTRIES	1891/1954		46/40	1.06 (0.65-1.73)		1.05 (0.68-1.63)		28/29	0.91 (0.49-1.68)		0.94 (0.56-1.58)		18/11	1.37 (0.61-3.08)		1.22 (0.65-2.28)		1369/1954		36/40	1.21 (0.72-2.02)		1.16 (0.74-1.84)		20/29	0.96 (0.50-1.84)		0.98 (0.57-1.68)		16/11	1.75 (0.76-4.03)		1.40 (0.74-2.64)		514/1954		10/40	0.73 (0.34-1.58)		0.86 (0.47-1.58)		8/29	0.81 (0.33-1.96)		0.94 (0.49-1.83)		2/11	0.54 (0.12-2.52)
171: LEATHER AND ALLIED PRODUCTS INDUSTRIES	1891/1954		46/40	1.06 (0.65-1.73)		1.05 (0.68-1.63)		28/29	0.91 (0.49-1.68)		0.94 (0.56-1.58)		18/11	1.37 (0.61-3.08)		1.22 (0.65-2.28)		1369/1954		36/40	1.21 (0.72-2.02)		1.16 (0.74-1.84)		20/29	0.96 (0.50-1.84)		0.98 (0.57-1.68)		16/11	1.75 (0.76-4.03)		1.40 (0.74-2.64)		514/1954		10/40	0.73 (0.34-1.58)		0.86 (0.47-1.58)		8/29	0.81 (0.33-1.96)		0.94 (0.49-1.83)		2/11	0.54 (0.12-2.52)
1712: FOOTWEAR INDUSTRY	1909/1967		28/27	0.84 (0.46-1.51)		0.88 (0.53-1.46)		15/22	0.53 (0.26-1.10)		0.67 (0.37-1.20)		13/5	2.01 (0.69-5.88)		1.39 (0.68-2.87)		1383/1967		22/27	0.93 (0.50-1.74)		0.95 (0.56-1.62)		11/22	0.54 (0.24-1.20)		0.70 (0.38-1.30)		11/5	2.47 (0.82-7.46)		1.51 (0.73-3.14)		518/1967		6/27	0.63 (0.25-1.59)		0.83 (0.42-1.62)		4/22	0.50 (0.16-1.53)		0.80 (0.38-1.67)		2/5	1.08 (0.20-5.71)
1713: LUGGAGE, PURSE AND HANDBAG INDUSTRY	1925/1985		12/9	1.44 (0.52-3.99)		1.21 (0.60-2.45)		10/5	2.48 (0.66-9.35)		1.40 (0.63-3.08)		2/4	0.46 (0.07-2.93)		0.86 (0.36-2.05)		1396/1985		9/9	1.57 (0.54-4.62)		1.24 (0.60-2.55)		7/5	2.52 (0.62-10.24)		1.38 (0.62-3.07)		2/4	0.67 (0.10-4.31)		0.93 (0.39-2.23)		521/1985		3/9	1.15 (0.28-4.77)		1.13 (0.50-2.54)		3/5	2.33 (0.45-12.01)		1.38 (0.59-3.20)		0/4
18: PRIMARY TEXTILE INDUSTRIES	1913/1970		24/24	0.92 (0.49-1.75)		0.95 (0.56-1.63)		14/15	0.82 (0.35-1.92)		0.90 (0.48-1.72)		10/9	1.07 (0.41-2.81)		1.05 (0.53-2.08)		1390/1970		15/24	0.81 (0.39-1.66)		0.88 (0.49-1.57)		10/15	0.84 (0.34-2.09)		0.92 (0.47-1.80)		5/9	0.72 (0.23-2.32)		0.89 (0.42-1.88)		515/1970		9/24	1.21 (0.52-2.79)		1.17 (0.62-2.22)		4/15	0.80 (0.24-2.69)		0.99 (0.46-2.13)		5/9	1.92 (0.61-6.05)
181: MAN-MADE FIBRE AND FILAMENT YARN INDUSTRY	1929/1985		8/9	0.81 (0.29-2.25)		0.92 (0.45-1.86)		7/5	1.30 (0.36-4.68)		1.12 (0.51-2.44)		1/4	0.27 (0.03-2.41)		0.82 (0.33-2.01)		1401/1985		4/9	0.56 (0.16-1.96)		0.81 (0.37-1.75)		4/5	1.01 (0.24-4.32)		1.02 (0.45-2.30)		0/4					520/1985		4/9	1.40 (0.41-4.77)		1.22 (0.57-2.63)		3/5	1.96 (0.42-9.03)		1.34 (0.58-3.05)		1/4	0.84 (0.09-7.70)
1811: MAN-MADE FIBRE AND FILAMENT YARN INDUSTRY	1929/1985		8/9	0.81 (0.29-2.25)		0.92 (0.45-1.86)		7/5	1.30 (0.36-4.68)		1.12 (0.51-2.44)		1/4	0.27 (0.03-2.41)		0.82 (0.33-2.01)		1401/1985		4/9	0.56 (0.16-1.96)		0.81 (0.37-1.75)		4/5	1.01 (0.24-4.32)		1.02 (0.45-2.30)		0/4					520/1985		4/9	1.40 (0.41-4.77)		1.22 (0.57-2.63)		3/5	1.96 (0.42-9.03)		1.34 (0.58-3.05)		1/4	0.84 (0.09-7.70)
182: SPUN YARN AND WOVEN CLOTH INDUSTRIES	1924/1984		13/10	1.18 (0.46-2.99)		1.10 (0.56-2.17)		8/7	0.99 (0.30-3.30)		1.01 (0.47-2.16)		5/3	1.50 (0.35-6.47)		1.15 (0.51-2.60)		1396/1984		9/10	1.18 (0.43-3.23)		1.09 (0.54-2.20)		7/7	1.28 (0.37-4.39)		1.12 (0.52-2.40)		2/3	0.83 (0.13-5.19)		0.98 (0.41-2.32)		520/1984		4/10	1.18 (0.33-4.16)		1.14 (0.53-2.48)		1/7	0.37 (0.04-3.56)		0.96 (0.39-2.35)		3/3	2.96 (0.58-15.13)
1829: OTHER SPUN YARN AND WOVEN CLOTH INDUSTRIES	1924/1984		13/10	1.18 (0.46-2.99)		1.10 (0.56-2.17)		8/7	0.99 (0.30-3.30)		1.01 (0.47-2.16)		5/3	1.50 (0.35-6.47)		1.15 (0.51-2.60)		1396/1984		9/10	1.18 (0.43-3.23)		1.09 (0.54-2.20)		7/7	1.28 (0.37-4.39)		1.12 (0.52-2.40)		2/3	0.83 (0.13-5.19)		0.98 (0.41-2.32)		520/1984		4/10	1.18 (0.33-4.16)		1.14 (0.53-2.48)		1/7	0.37 (0.04-3.56)		0.96 (0.39-2.35)		3/3	2.96 (0.58-15.13)
19: TEXTILE PRODUCTS INDUSTRIES	1891/1945		46/49	0.94 (0.59-1.50)		0.95 (0.62-1.46)		31/32	0.94 (0.53-1.67)		0.96 (0.59-1.58)		15/17	0.92 (0.42-2.04)		0.96 (0.52-1.78)		1374/1945		31/49	0.87 (0.52-1.46)		0.90 (0.57-1.42)		21/32	0.88 (0.47-1.66)		0.92 (0.54-1.56)		10/17	0.85 (0.35-2.04)		0.92 (0.48-1.78)		509/1945		15/49	1.11 (0.59-2.10)		1.11 (0.65-1.90)		10/32	1.11 (0.51-2.40)		1.12 (0.61-2.06)		5/17	1.11 (0.38-3.24)
191: NATURAL FIBRES PROCESSING AND FELT PRODUCTS INDUSTRY	1931/1984		6/10	1.20 (0.33-4.35)		1.09 (0.50-2.37)		4/8	1.06 (0.23-4.84)		1.04 (0.46-2.36)		2/2	1.64 (0.14-18.80)				1403/1984		2/10	0.58 (0.10-3.23)		0.88 (0.38-2.07)		1/8	0.38 (0.04-3.70)		0.88 (0.36-2.16)		1/2	1.21 (0.08-19.65)				520/1984		4/10	2.52 (0.61-10.38)		1.46 (0.65-3.27)		3/8	2.47 (0.49-12.33)		1.41 (0.61-3.25)		1/2	2.66 (0.15-47.62)
1911: NATURAL FIBRES PROCESSING AND FELT PRODUCTS INDUSTRY	1931/1984		6/10	1.20 (0.33-4.35)		1.09 (0.50-2.37)		4/8	1.06 (0.23-4.84)		1.04 (0.46-2.36)		2/2	1.64 (0.14-18.80)				1403/1984		2/10	0.58 (0.10-3.23)		0.88 (0.38-2.07)		1/8	0.38 (0.04-3.70)		0.88 (0.36-2.16)		1/2	1.21 (0.08-19.65)				520/1984		4/10	2.52 (0.61-10.38)		1.46 (0.65-3.27)		3/8	2.47 (0.49-12.33)		1.41 (0.61-3.25)		1/2	2.66 (0.15-47.62)
199: OTHER TEXTILE PRODUCTS INDUSTRIES	1901/1959		36/35	0.88 (0.52-1.50)		0.91 (0.57-1.46)		23/22	0.81 (0.42-1.54)		0.87 (0.51-1.49)		13/13	1.05 (0.43-2.55)		1.04 (0.54-2.01)		1378/1959		27/35	0.92 (0.52-1.63)		0.94 (0.58-1.55)		18/22	0.88 (0.44-1.75)		0.92 (0.53-1.62)		9/13	1.01 (0.38-2.66)		1.02 (0.51-2.03)		515/1959		9/35	0.80 (0.37-1.76)		0.91 (0.50-1.69)		5/22	0.64 (0.23-1.78)		0.87 (0.43-1.76)		4/13	1.15 (0.35-3.82)
1992: CONTRACT TEXTILE DYEING AND FINISHING INDUSTRY	1926/1988		11/6	1.79 (0.59-5.39)		1.31 (0.63-2.73)		8/3	2.05 (0.52-8.10)		1.29 (0.58-2.88)		3/3	1.37 (0.21-8.87)		1.09 (0.46-2.60)		1399/1988		6/6	1.28 (0.37-4.46)		1.11 (0.51-2.40)		4/3	1.32 (0.28-6.27)		1.10 (0.48-2.52)		2/3	1.27 (0.16-9.91)		1.07 (0.44-2.58)		519/1988		5/6	3.15 (0.88-11.29)		1.64 (0.75-3.58)		4/3	4.17 (0.90-19.38)		1.66 (0.73-3.80)		1/3	1.61 (0.14-18.46)
1993: HOUSEHOLD PRODUCTS OF TEXTILE MATERIALS INDUSTRY	1928/1986		9/8	0.62 (0.22-1.80)		0.82 (0.40-1.68)		4/6	0.29 (0.07-1.13)		0.67 (0.30-1.48)		5/2	2.49 (0.29-21.16)		1.20 (0.49-2.92)		1396/1986		9/8	0.84 (0.29-2.44)		0.93 (0.45-1.91)		4/6	0.40 (0.10-1.55)		0.74 (0.33-1.65)		5/2	3.41 (0.39-29.51)		1.26 (0.51-3.07)		524/1986		0/8					0/6					0/2
1999: OTHER TEXTILE PRODUCTS INDUSTRIES N.E.C.	1923/1973		14/21	0.57 (0.27-1.19)		0.70 (0.39-1.27)		10/14	0.61 (0.26-1.46)		0.77 (0.40-1.47)		4/7	0.49 (0.13-1.86)		0.79 (0.36-1.75)		1395/1973		10/21	0.58 (0.26-1.31)		0.73 (0.39-1.36)		9/14	0.80 (0.32-1.96)		0.89 (0.46-1.73)		1/7	0.16 (0.02-1.44)		0.75 (0.31-1.84)		520/1973		4/21	0.55 (0.18-1.68)		0.82 (0.39-1.72)		1/14	0.20 (0.03-1.58)		0.83 (0.34-2.01)		3/7	1.25 (0.30-5.29)
24: CLOTHING INDUSTRIES	1839/1890		98/104	0.89 (0.64-1.23)		0.90 (0.66-1.22)		54/56	0.89 (0.58-1.36)		0.91 (0.62-1.34)		44/48	0.89 (0.56-1.42)		0.91 (0.60-1.39)		1349/1890		56/104	0.71 (0.49-1.02)		0.74 (0.53-1.05)		34/56	0.78 (0.48-1.25)		0.82 (0.53-1.25)		22/48	0.63 (0.36-1.10)		0.71 (0.43-1.15)		482/1890		42/104	1.34 (0.89-2.01)		1.30 (0.90-1.90)		20/56	1.19 (0.68-2.07)		1.18 (0.73-1.91)		22/48	1.51 (0.86-2.66)
243: MEN'S AND BOYS' CLOTHING INDUSTRIES	1910/1962		27/32	0.79 (0.45-1.40)		0.85 (0.52-1.39)		11/17	0.54 (0.24-1.23)		0.70 (0.37-1.33)		16/15	1.13 (0.51-2.50)		1.08 (0.58-2.02)		1391/1962		14/32	0.59 (0.30-1.16)		0.70 (0.40-1.23)		6/17	0.42 (0.15-1.12)		0.66 (0.33-1.32)		8/15	0.81 (0.32-2.08)		0.91 (0.46-1.79)		511/1962		13/32	1.26 (0.63-2.55)		1.21 (0.69-2.15)		5/17	0.84 (0.29-2.41)		0.99 (0.48-2.03)		8/15	1.83 (0.71-4.71)
2432: MEN'S AND BOYS' SUIT AND JACKET INDUSTRY	1933/1986		4/8	0.31 (0.09-1.13)		0.66 (0.30-1.44)		1/5	0.13 (0.01-1.23)		0.74 (0.30-1.82)		3/3	0.57 (0.11-2.98)		0.88 (0.38-2.05)		1403/1986		2/8	0.21 (0.04-1.07)		0.67 (0.29-1.54)		0/5					2/3	0.54 (0.08-3.40)		0.89 (0.37-2.11)		522/1986		2/8	0.60 (0.12-2.99)		0.95 (0.41-2.19)		1/5	0.54 (0.06-5.12)		1.01 (0.41-2.49)		1/3	0.67 (0.07-6.67)
2435: MEN'S AND BOYS' CLOTHING CONTRACTORS	1924/1986		13/8	1.93 (0.71-5.24)		1.40 (0.70-2.82)		4/4	1.25 (0.27-5.80)		1.09 (0.48-2.48)		9/4	2.62 (0.68-10.11)		1.42 (0.64-3.13)		1397/1986		8/8	1.79 (0.60-5.31)		1.31 (0.63-2.71)		3/4	1.46 (0.28-7.48)		1.12 (0.49-2.61)		5/4	2.15 (0.49-9.41)		1.28 (0.57-2.91)		519/1986		5/8	2.21 (0.65-7.47)		1.46 (0.68-3.14)		1/4	0.89 (0.09-8.76)		1.10 (0.45-2.71)		4/4	3.58 (0.76-16.84)
244: WOMEN'S CLOTHING INDUSTRIES	1917/1975		20/19	0.89 (0.45-1.76)		0.93 (0.53-1.63)		11/6	1.30 (0.47-3.59)		1.15 (0.57-2.33)		9/13	0.64 (0.25-1.64)		0.80 (0.41-1.58)		1395/1975		10/19	0.65 (0.29-1.45)		0.78 (0.42-1.45)		7/6	1.13 (0.37-3.44)		1.07 (0.51-2.23)		3/13	0.33 (0.09-1.23)		0.68 (0.31-1.50)		514/1975		10/19	1.48 (0.65-3.38)		1.32 (0.70-2.48)		4/6	1.80 (0.49-6.53)		1.35 (0.62-2.95)		6/13	1.27 (0.44-3.70)
2443: WOMEN'S DRESS INDUSTRY	1931/1988		6/6	0.70 (0.22-2.25)		0.88 (0.41-1.86)		3/4	0.47 (0.10-2.21)		0.82 (0.36-1.88)		3/2	1.22 (0.20-7.53)		1.07 (0.45-2.53)		1403/1988		2/6	0.33 (0.06-1.69)		0.75 (0.32-1.74)		1/4	0.21 (0.02-1.99)		0.79 (0.32-1.95)		1/2	0.62 (0.06-7.00)				520/1988		4/6	1.60 (0.44-5.89)		1.28 (0.58-2.79)		2/4	1.17 (0.20-6.77)		1.15 (0.49-2.71)		2/2	2.46 (0.33-18.25)
2445: WOMEN'S CLOTHING CONTRACTORS	1930/1991		7/3	2.57 (0.54-12.19)		1.33 (0.58-3.06)		5/0					2/3	0.73 (0.10-5.16)		0.96 (0.40-2.30)		1399/1991		6/3	3.35 (0.68-16.42)		1.41 (0.61-3.24)		5/0					1/3	0.59 (0.05-6.48)				523/1991		1/3	1.07 (0.10-11.84)				0/0					1/3	0.93 (0.08-10.37)
245: CHILDREN'S CLOTHING INDUSTRY	1932/1985		5/9	0.54 (0.17-1.71)		0.78 (0.37-1.66)		2/6	0.28 (0.06-1.44)		0.73 (0.31-1.69)		3/3	1.44 (0.21-9.97)		1.10 (0.46-2.63)		1404/1985		1/9	0.16 (0.02-1.28)		0.73 (0.30-1.77)		1/6	0.22 (0.03-1.88)		0.78 (0.32-1.92)		0/3					520/1985		4/9	1.29 (0.37-4.46)		1.18 (0.55-2.55)		1/6	0.38 (0.04-3.33)		0.95 (0.39-2.32)		3/3	4.67 (0.70-31.18)
2451: CHILDREN'S CLOTHING INDUSTRY	1932/1985		5/9	0.54 (0.17-1.71)		0.78 (0.37-1.66)		2/6	0.28 (0.06-1.44)		0.73 (0.31-1.69)		3/3	1.44 (0.21-9.97)		1.10 (0.46-2.63)		1404/1985		1/9	0.16 (0.02-1.28)		0.73 (0.30-1.77)		1/6	0.22 (0.03-1.88)		0.78 (0.32-1.92)		0/3					520/1985		4/9	1.29 (0.37-4.46)		1.18 (0.55-2.55)		1/6	0.38 (0.04-3.33)		0.95 (0.39-2.32)		3/3	4.67 (0.70-31.18)
249: OTHER CLOTHING AND APPAREL INDUSTRIES	1897/1953		40/41	0.83 (0.51-1.34)		0.86 (0.56-1.33)		28/24	0.96 (0.53-1.74)		0.98 (0.59-1.63)		12/17	0.62 (0.28-1.40)		0.76 (0.41-1.42)		1382/1953		23/41	0.67 (0.38-1.16)		0.74 (0.46-1.19)		17/24	0.82 (0.42-1.60)		0.88 (0.51-1.53)		6/17	0.43 (0.16-1.17)		0.67 (0.33-1.35)		507/1953		17/41	1.22 (0.66-2.23)		1.19 (0.71-1.99)		11/24	1.30 (0.61-2.77)		1.24 (0.68-2.26)		6/17	1.08 (0.40-2.92)
2494: HOSIERY INDUSTRY	1925/1984		12/10	0.89 (0.35-2.25)		0.95 (0.48-1.87)		11/7	1.06 (0.38-2.98)		1.04 (0.51-2.12)		1/3	0.34 (0.03-3.98)				1399/1984		6/10	0.64 (0.21-1.91)		0.82 (0.40-1.72)		6/7	0.83 (0.26-2.69)		0.94 (0.44-2.00)		0/3					518/1984		6/10	1.44 (0.48-4.30)		1.25 (0.60-2.60)		5/7	1.57 (0.46-5.34)		1.29 (0.60-2.78)		1/3	1.11 (0.10-12.79)
2495: FUR GOODS INDUSTRY	1930/1987		7/7	1.12 (0.37-3.41)		1.07 (0.51-2.23)		6/3	3.14 (0.63-15.74)		1.39 (0.60-3.21)		1/4	0.20 (0.02-1.90)		0.79 (0.32-1.94)		1402/1987		3/7	0.68 (0.17-2.81)		0.89 (0.40-2.00)		3/3	2.32 (0.38-14.09)		1.23 (0.52-2.92)		0/4					520/1987		4/7	2.11 (0.59-7.59)		1.42 (0.65-3.09)		3/3	4.79 (0.79-28.97)		1.59 (0.67-3.75)		1/4	0.76 (0.08-7.03)
2499: OTHER CLOTHING AND APPAREL INDUSTRIES N.E.C.	1921/1981		16/13	0.88 (0.40-1.90)		0.93 (0.51-1.71)		9/8	0.73 (0.27-1.97)		0.87 (0.43-1.74)		7/5	1.15 (0.34-3.87)		1.07 (0.50-2.30)		1396/1981		9/13	0.67 (0.28-1.64)		0.81 (0.42-1.57)		6/8	0.66 (0.22-2.00)		0.84 (0.40-1.76)		3/5	0.69 (0.16-3.04)		0.91 (0.40-2.06)		517/1981		7/13	1.41 (0.54-3.64)		1.26 (0.64-2.50)		3/8	0.90 (0.23-3.47)		1.05 (0.48-2.33)		4/5	2.40 (0.61-9.52)
25: WOOD INDUSTRIES	1882/1955		55/39	1.46 (0.89-2.41)		1.36 (0.87-2.12)		45/31	1.62 (0.92-2.83)		1.45 (0.89-2.35)		10/8	0.98 (0.33-2.87)		1.00 (0.49-2.07)		1370/1955		35/39	1.28 (0.74-2.20)		1.21 (0.75-1.94)		28/31	1.38 (0.75-2.54)		1.27 (0.76-2.13)		7/8	0.95 (0.30-3.04)		0.99 (0.47-2.10)		504/1955		20/39	1.93 (1.04-3.56)*		1.66 (0.98-2.79)		17/31	2.23 (1.13-4.41)*		1.80 (1.03-3.14)*		3/8	1.04 (0.25-4.33)
251: SAWMILL, PLANING MILL AND SHINGLE MILL PRODUCTS INDUSTRIES	1913/1974		24/20	1.26 (0.61-2.61)		1.17 (0.65-2.10)		17/17	1.17 (0.52-2.65)		1.11 (0.59-2.08)		7/3	1.65 (0.32-8.40)		1.16 (0.50-2.70)		1389/1974		16/20	1.15 (0.53-2.52)		1.10 (0.59-2.02)		11/17	1.05 (0.43-2.55)		1.04 (0.54-2.01)		5/3	1.60 (0.29-8.75)		1.14 (0.49-2.68)		516/1974		8/20	1.54 (0.61-3.91)		1.33 (0.68-2.61)		6/17	1.50 (0.53-4.28)		1.30 (0.64-2.66)		2/3	1.79 (0.24-13.27)
2512: SAWMILL AND PLANING MILL PRODUCTS INDUSTRY (EXCEPT SHINGLES AND SHAKES)	1913/1974		24/20	1.26 (0.61-2.61)		1.17 (0.65-2.10)		17/17	1.17 (0.52-2.65)		1.11 (0.59-2.08)		7/3	1.65 (0.32-8.40)		1.16 (0.50-2.70)		1389/1974		16/20	1.15 (0.53-2.52)		1.10 (0.59-2.02)		11/17	1.05 (0.43-2.55)		1.04 (0.54-2.01)		5/3	1.60 (0.29-8.75)		1.14 (0.49-2.68)		516/1974		8/20	1.54 (0.61-3.91)		1.33 (0.68-2.61)		6/17	1.50 (0.53-4.28)		1.30 (0.64-2.66)		2/3	1.79 (0.24-13.27)
254: SASH, DOOR AND OTHER MILLWORK INDUSTRIES	1921/1983		16/11	1.45 (0.61-3.43)		1.24 (0.65-2.38)		14/9	1.59 (0.61-4.14)		1.28 (0.65-2.55)		2/2	0.91 (0.12-7.17)				1396/1983		9/11	1.15 (0.43-3.05)		1.08 (0.54-2.16)		8/9	1.27 (0.44-3.72)		1.13 (0.55-2.33)		1/2	0.67 (0.06-8.23)				517/1983		7/11	2.09 (0.75-5.83)		1.51 (0.74-3.07)		6/9	2.31 (0.75-7.15)		1.55 (0.74-3.25)		1/2	1.31 (0.11-15.59)
2542: WOODEN KITCHEN CABINET AND BATHROOM VANITY INDUSTRY	1929/1989		8/5	1.21 (0.36-4.05)		1.09 (0.51-2.35)		8/3	1.88 (0.46-7.70)		1.25 (0.56-2.80)		0/2					1400/1989		5/5	1.06 (0.28-4.08)		1.03 (0.47-2.28)		5/3	1.65 (0.36-7.54)		1.18 (0.52-2.68)		0/2					521/1989		3/5	1.50 (0.34-6.70)		1.22 (0.54-2.78)		3/3	2.41 (0.46-12.75)		1.38 (0.59-3.23)		0/2
256: WOODEN BOX AND PALLET INDUSTRY	1930/1991		7/3	2.02 (0.41-9.94)		1.24 (0.54-2.85)		7/3	2.02 (0.41-9.94)		1.24 (0.54-2.85)		0/0					1402/1991		3/3	1.18 (0.19-7.26)		1.05 (0.44-2.48)		3/3	1.18 (0.19-7.26)		1.06 (0.45-2.51)		0/0					520/1991		4/3	4.05 (0.73-22.52)		1.54 (0.66-3.60)		4/3	4.05 (0.73-22.52)		1.56 (0.67-3.66)		0/0
2561: WOODEN BOX AND PALLET INDUSTRY	1930/1991		7/3	2.02 (0.41-9.94)		1.24 (0.54-2.85)		7/3	2.02 (0.41-9.94)		1.24 (0.54-2.85)		0/0					1402/1991		3/3	1.18 (0.19-7.26)		1.05 (0.44-2.48)		3/3	1.18 (0.19-7.26)		1.06 (0.45-2.51)		0/0					520/1991		4/3	4.05 (0.73-22.52)		1.54 (0.66-3.60)		4/3	4.05 (0.73-22.52)		1.56 (0.67-3.66)		0/0
259: OTHER WOOD INDUSTRIES	1929/1987		8/7	1.20 (0.35-4.12)		1.09 (0.51-2.35)		7/4	2.07 (0.43-10.04)		1.25 (0.54-2.87)		1/3	0.29 (0.02-3.54)				1399/1987		6/7	1.21 (0.33-4.45)		1.08 (0.49-2.37)		5/4	1.95 (0.38-10.13)		1.21 (0.52-2.81)		1/3	0.41 (0.03-5.22)				522/1987		2/7	1.21 (0.22-6.77)		1.14 (0.49-2.68)		2/4	2.54 (0.35-18.38)		1.34 (0.56-3.22)		0/3
26: FURNITURE AND FIXTURE INDUSTRIES	1837/1904		100/90	1.20 (0.85-1.69)		1.18 (0.85-1.63)		68/59	1.29 (0.85-1.95)		1.24 (0.85-1.82)		32/31	1.02 (0.57-1.85)		1.02 (0.62-1.70)		1333/1904		72/90	1.20 (0.83-1.74)		1.17 (0.83-1.66)		47/59	1.23 (0.79-1.93)		1.19 (0.79-1.80)		25/31	1.13 (0.60-2.10)		1.10 (0.65-1.86)		496/1904		28/90	1.21 (0.75-1.94)		1.19 (0.77-1.82)		21/59	1.43 (0.82-2.49)		1.36 (0.84-2.20)		7/31	0.80 (0.33-1.95)
261: HOUSEHOLD FURNITURE INDUSTRIES	1863/1931		74/63	1.28 (0.85-1.91)		1.24 (0.85-1.80)		48/37	1.40 (0.85-2.33)		1.32 (0.84-2.06)		26/26	1.08 (0.56-2.08)		1.06 (0.61-1.83)		1351/1931		54/63	1.29 (0.84-2.00)		1.24 (0.84-1.85)		35/37	1.42 (0.83-2.43)		1.32 (0.82-2.11)		19/26	1.10 (0.54-2.23)		1.07 (0.61-1.90)		504/1931		20/63	1.25 (0.72-2.18)		1.22 (0.75-1.98)		13/37	1.39 (0.70-2.77)		1.30 (0.74-2.29)		7/26	1.04 (0.42-2.60)
2611: WOODEN HOUSEHOLD FURNITURE INDUSTRY	1882/1948		55/46	1.32 (0.83-2.10)		1.26 (0.82-1.92)		38/25	1.58 (0.87-2.86)		1.41 (0.85-2.34)		17/21	0.96 (0.45-2.06)		0.99 (0.54-1.80)		1364/1948		41/46	1.38 (0.84-2.27)		1.30 (0.83-2.02)		28/25	1.63 (0.87-3.05)		1.42 (0.84-2.41)		13/21	1.05 (0.47-2.36)		1.04 (0.56-1.94)		510/1948		14/46	1.18 (0.61-2.28)		1.16 (0.67-2.01)		10/25	1.50 (0.67-3.33)		1.34 (0.72-2.50)		4/21	0.76 (0.24-2.41)
2612: UPHOLSTERED HOUSEHOLD FURNITURE INDUSTRY	1929/1980		8/14	0.48 (0.17-1.31)		0.71 (0.35-1.43)		3/9	0.32 (0.08-1.32)		0.70 (0.31-1.58)		5/5	0.77 (0.17-3.52)		0.94 (0.41-2.15)		1398/1980		7/14	0.56 (0.20-1.63)		0.77 (0.38-1.59)		2/9	0.28 (0.06-1.46)		0.73 (0.31-1.69)		5/5	1.10 (0.24-5.12)		1.05 (0.46-2.39)		523/1980		1/14	0.25 (0.03-2.03)		0.86 (0.35-2.08)		1/9	0.42 (0.05-3.62)		0.96 (0.39-2.35)		0/5
2619: OTHER HOUSEHOLD FURNITURE INDUSTRIES	1922/1989		15/5	3.91 (1.14-13.41)*		1.73 (0.80-3.72)		11/5	3.06 (0.85-11.03)		1.54 (0.70-3.35)		4/0					1396/1989		9/5	3.25 (0.88-12.06)		1.54 (0.70-3.38)		8/5	3.12 (0.81-12.01)		1.51 (0.68-3.33)		1/0					518/1989		6/5	5.53 (1.39-21.91)*		1.92 (0.86-4.26)		3/5	2.98 (0.60-14.74)		1.48 (0.64-3.43)		3/0
264: OFFICE FURNITURE INDUSTRIES	1927/1984		10/10	1.27 (0.42-3.82)		1.13 (0.54-2.35)		10/6	3.04 (0.67-13.83)		1.41 (0.62-3.22)		0/4					1399/1984		6/10	1.06 (0.31-3.60)		1.03 (0.48-2.22)		6/6	2.57 (0.51-12.85)		1.31 (0.57-3.03)		0/4					520/1984		4/10	1.90 (0.49-7.32)		1.34 (0.61-2.97)		4/6	4.67 (0.83-26.10)		1.61 (0.69-3.78)		0/4
2641: METAL OFFICE FURNITURE INDUSTRY	1930/1986		7/8	1.61 (0.40-6.45)		1.19 (0.54-2.66)		7/5	4.23 (0.56-32.14)		1.34 (0.55-3.24)		0/3					1401/1986		4/8	1.29 (0.28-6.01)		1.09 (0.47-2.48)		4/5	3.42 (0.40-29.46)		1.26 (0.52-3.07)		0/3					521/1986		3/8	2.64 (0.51-13.75)		1.40 (0.60-3.26)		3/5	7.39 (0.77-71.07)		1.53 (0.62-3.78)		0/3
269: OTHER FURNITURE AND FIXTURE INDUSTRIES	1919/1975		18/19	0.90 (0.44-1.88)		0.95 (0.53-1.70)		12/17	0.71 (0.31-1.61)		0.83 (0.44-1.55)		6/2	2.83 (0.36-22.07)		1.24 (0.51-3.00)		1392/1975		13/19	0.93 (0.42-2.04)		0.96 (0.52-1.78)		7/17	0.59 (0.23-1.53)		0.77 (0.39-1.53)		6/2	4.03 (0.51-31.83)		1.32 (0.54-3.20)		519/1975		5/19	0.84 (0.29-2.39)		0.98 (0.48-2.00)		5/17	0.97 (0.34-2.81)		1.06 (0.52-2.18)		0/2
2691: BED SPRING AND MATTRESS INDUSTRY	1930/1988		7/6	0.99 (0.30-3.30)		1.01 (0.47-2.17)		7/6	0.99 (0.30-3.30)		1.01 (0.47-2.16)		0/0					1399/1988		6/6	1.25 (0.36-4.40)		1.10 (0.51-2.38)		6/6	1.25 (0.36-4.40)		1.11 (0.51-2.40)		0/0					523/1988		1/6	0.44 (0.05-3.90)		0.96 (0.39-2.34)		1/6	0.44 (0.05-3.90)		0.97 (0.40-2.38)		0/0
2699: OTHER FURNITURE AND FIXTURE INDUSTRIES N.E.C.	1929/1984		8/10	0.98 (0.33-2.96)		1.01 (0.48-2.10)		4/8	0.73 (0.19-2.81)		0.91 (0.41-2.01)		4/2	1.97 (0.22-17.29)		1.14 (0.47-2.80)		1401/1984		4/10	0.70 (0.19-2.56)		0.88 (0.40-1.94)		0/8					4/2	2.89 (0.33-25.56)		1.22 (0.50-2.98)		520/1984		4/10	1.68 (0.45-6.27)		1.29 (0.59-2.84)		4/8	2.60 (0.64-10.53)		1.50 (0.67-3.35)		0/2
27: PAPER AND ALLIED PRODUCTS INDUSTRIES	1874/1943		63/51	1.33 (0.87-2.04)		1.28 (0.86-1.89)		40/37	1.03 (0.62-1.71)		1.03 (0.65-1.61)		23/14	2.29 (1.06-4.95)*		1.68 (0.92-3.09)		1360/1943		45/51	1.31 (0.83-2.06)		1.25 (0.83-1.89)		25/37	0.87 (0.50-1.54)		0.91 (0.56-1.48)		20/14	2.80 (1.27-6.15)*		1.89 (1.02-3.49)*		506/1943		18/51	1.44 (0.80-2.60)		1.35 (0.82-2.23)		15/37	1.51 (0.78-2.92)		1.38 (0.80-2.39)		3/14	1.06 (0.28-3.93)
271: PULP AND PAPER INDUSTRIES	1905/1960		32/34	1.07 (0.62-1.86)		1.06 (0.66-1.71)		20/26	0.77 (0.40-1.46)		0.84 (0.49-1.43)		12/8	2.59 (0.86-7.80)		1.55 (0.74-3.21)		1384/1960		21/34	0.96 (0.52-1.75)		0.97 (0.58-1.63)		11/26	0.57 (0.27-1.22)		0.71 (0.39-1.30)		10/8	2.92 (0.95-9.04)		1.61 (0.77-3.37)		513/1960		11/34	1.46 (0.70-3.06)		1.33 (0.74-2.40)		9/26	1.37 (0.60-3.10)		1.27 (0.68-2.38)		2/8	1.74 (0.32-9.36)
2711: PULP INDUSTRY	1911/1972		26/22	1.26 (0.66-2.41)		1.19 (0.69-2.03)		16/18	0.82 (0.40-1.71)		0.89 (0.49-1.60)		10/4	5.62 (1.15-27.50)*		1.64 (0.71-3.78)		1388/1972		17/22	1.12 (0.56-2.27)		1.08 (0.61-1.92)		9/18	0.63 (0.27-1.48)		0.78 (0.41-1.48)		8/4	5.99 (1.20-29.97)*		1.65 (0.71-3.82)		515/1972		9/22	1.74 (0.74-4.05)		1.44 (0.76-2.73)		7/18	1.41 (0.55-3.60)		1.28 (0.65-2.51)		2/4	4.64 (0.61-35.33)
2719: OTHER PAPER INDUSTRIES	1933/1985		4/9	0.49 (0.14-1.72)		0.78 (0.36-1.68)		3/6	0.56 (0.12-2.55)		0.86 (0.38-1.95)		1/3	0.38 (0.04-3.69)				1403/1985		2/9	0.33 (0.07-1.60)		0.74 (0.32-1.71)		1/6	0.25 (0.03-2.24)		0.81 (0.33-1.98)		1/3	0.52 (0.05-4.99)				522/1985		2/9	1.06 (0.21-5.27)		1.10 (0.48-2.55)		2/6	1.66 (0.29-9.46)		1.25 (0.53-2.94)		0/3
273: PAPER BOX AND BAG INDUSTRIES	1922/1983		15/11	1.25 (0.51-3.02)		1.14 (0.59-2.20)		10/7	1.15 (0.38-3.50)		1.08 (0.52-2.25)		5/4	1.42 (0.34-6.03)		1.14 (0.51-2.56)		1392/1983		13/11	1.54 (0.62-3.84)		1.27 (0.65-2.47)		9/7	1.42 (0.46-4.42)		1.18 (0.56-2.47)		4/4	1.75 (0.39-7.96)		1.20 (0.53-2.73)		522/1983		2/11	0.57 (0.12-2.74)		0.93 (0.40-2.13)		1/7	0.44 (0.05-3.89)		0.97 (0.40-2.38)		1/4	0.80 (0.08-7.76)
2731: FOLDING CARTON AND SET-UP BOX INDUSTRY	1922/1985		15/9	1.40 (0.56-3.55)		1.21 (0.62-2.38)		10/5	1.39 (0.42-4.64)		1.16 (0.54-2.48)		5/4	1.43 (0.34-6.04)		1.14 (0.51-2.56)		1392/1985		13/9	1.74 (0.67-4.50)		1.34 (0.68-2.65)		9/5	1.72 (0.51-5.81)		1.25 (0.58-2.69)		4/4	1.75 (0.39-7.96)		1.20 (0.53-2.73)		522/1985		2/9	0.64 (0.13-3.17)		0.96 (0.42-2.22)		1/5	0.54 (0.06-4.98)		1.01 (0.41-2.48)		1/4	0.80 (0.08-7.77)
279: OTHER CONVERTED PAPER PRODUCTS INDUSTRIES	1925/1987		12/7	1.42 (0.51-3.92)		1.20 (0.59-2.43)		8/5	1.17 (0.33-4.09)		1.08 (0.50-2.33)		4/2	1.99 (0.36-11.15)		1.21 (0.51-2.83)		1397/1987		8/7	1.33 (0.44-3.96)		1.14 (0.55-2.37)		4/5	0.82 (0.20-3.45)		0.96 (0.43-2.15)		4/2	2.75 (0.49-15.32)		1.30 (0.56-3.06)		520/1987		4/7	1.72 (0.46-6.38)		1.31 (0.60-2.87)		4/5	2.13 (0.50-9.09)		1.39 (0.62-3.13)		0/2
28: PRINTING, PUBLISHING AND ALLIED INDUSTRIES	1829/1890		108/104	1.06 (0.77-1.45)		1.05 (0.78-1.42)		59/61	1.04 (0.69-1.59)		1.04 (0.71-1.53)		49/43	1.07 (0.68-1.70)		1.06 (0.70-1.61)		1324/1890		81/104	1.11 (0.80-1.56)		1.10 (0.80-1.52)		44/61	1.07 (0.68-1.68)		1.06 (0.71-1.60)		37/43	1.17 (0.72-1.91)		1.14 (0.73-1.77)		497/1890		27/104	0.94 (0.59-1.49)		0.97 (0.63-1.47)		15/61	1.00 (0.54-1.84)		1.03 (0.61-1.74)		12/43	0.86 (0.43-1.74)
281: COMMERCIAL PRINTING INDUSTRIES	1887/1943		50/51	1.18 (0.75-1.86)		1.15 (0.76-1.74)		26/29	1.23 (0.65-2.33)		1.16 (0.68-1.99)		24/22	1.13 (0.60-2.15)		1.10 (0.64-1.88)		1367/1943		38/51	1.27 (0.79-2.07)		1.22 (0.79-1.88)		22/29	1.49 (0.77-2.89)		1.32 (0.76-2.29)		16/22	1.07 (0.53-2.16)		1.06 (0.60-1.87)		512/1943		12/51	0.96 (0.48-1.90)		1.01 (0.58-1.77)		4/29	0.62 (0.20-1.90)		0.88 (0.42-1.83)		8/22	1.32 (0.55-3.14)
2819: OTHER COMMERCIAL PRINTING INDUSTRIES	1888/1943		49/51	1.16 (0.73-1.83)		1.13 (0.75-1.72)		25/30	1.17 (0.62-2.23)		1.13 (0.66-1.93)		24/21	1.15 (0.60-2.19)		1.11 (0.65-1.90)		1368/1943		37/51	1.25 (0.76-2.03)		1.20 (0.77-1.85)		21/30	1.41 (0.72-2.74)		1.27 (0.73-2.21)		16/21	1.09 (0.54-2.20)		1.07 (0.60-1.89)		512/1943		12/51	0.96 (0.49-1.91)		1.01 (0.58-1.77)		4/30	0.62 (0.20-1.88)		0.87 (0.42-1.83)		8/21	1.33 (0.56-3.18)
282: PLATEMAKING, TYPESETTING AND BINDERY INDUSTRY	1925/1986		12/8	1.14 (0.45-2.92)		1.09 (0.55-2.14)		3/4	0.62 (0.14-2.88)		0.89 (0.39-2.03)		9/4	1.68 (0.48-5.82)		1.24 (0.57-2.67)		1394/1986		11/8	1.52 (0.58-3.96)		1.24 (0.63-2.47)		3/4	0.88 (0.19-4.06)		0.98 (0.43-2.24)		8/4	2.20 (0.61-7.91)		1.36 (0.62-2.96)		523/1986		1/8	0.32 (0.04-2.61)		0.90 (0.37-2.18)		0/4					1/4	0.61 (0.07-5.58)
2821: PLATEMAKING, TYPESETTING AND BINDERY INDUSTRY	1925/1986		12/8	1.14 (0.45-2.92)		1.09 (0.55-2.14)		3/4	0.62 (0.14-2.88)		0.89 (0.39-2.03)		9/4	1.68 (0.48-5.82)		1.24 (0.57-2.67)		1394/1986		11/8	1.52 (0.58-3.96)		1.24 (0.63-2.47)		3/4	0.88 (0.19-4.06)		0.98 (0.43-2.24)		8/4	2.20 (0.61-7.91)		1.36 (0.62-2.96)		523/1986		1/8	0.32 (0.04-2.61)		0.90 (0.37-2.18)		0/4					1/4	0.61 (0.07-5.58)
283: PUBLISHING INDUSTRIES	1926/1985		11/9	1.84 (0.61-5.52)		1.33 (0.64-2.77)		7/6	1.64 (0.42-6.47)		1.20 (0.54-2.67)		4/3	2.22 (0.37-13.29)		1.23 (0.52-2.90)		1396/1985		9/9	1.97 (0.63-6.17)		1.34 (0.64-2.83)		5/6	1.49 (0.35-6.43)		1.15 (0.51-2.60)		4/3	3.10 (0.50-19.01)		1.31 (0.55-3.12)		522/1985		2/9	1.49 (0.28-7.87)		1.21 (0.52-2.81)		2/6	2.15 (0.35-13.18)		1.32 (0.56-3.12)		0/3
2831: BOOK PUBLISHING INDUSTRY	1930/1989		7/5	1.43 (0.39-5.29)		1.16 (0.53-2.54)		5/3	1.69 (0.32-9.05)		1.16 (0.50-2.71)		2/2	1.08 (0.12-9.56)				1400/1989		5/5	1.32 (0.32-5.38)		1.10 (0.49-2.47)		3/3	1.27 (0.20-8.03)		1.07 (0.45-2.55)		2/2	1.51 (0.16-13.97)				522/1989		2/5	1.78 (0.31-10.19)		1.25 (0.53-2.95)		2/3	3.01 (0.41-22.29)		1.38 (0.57-3.33)		0/2
284: COMBINED PUBLISHING AND PRINTING INDUSTRIES	1893/1954		44/40	0.96 (0.59-1.57)		0.98 (0.63-1.51)		31/26	1.17 (0.64-2.12)		1.13 (0.68-1.88)		13/14	0.66 (0.28-1.52)		0.79 (0.42-1.50)		1377/1954		28/40	0.85 (0.50-1.45)		0.88 (0.55-1.42)		19/26	0.95 (0.49-1.86)		0.98 (0.56-1.69)		9/14	0.68 (0.27-1.69)		0.82 (0.42-1.60)		508/1954		16/40	1.31 (0.69-2.48)		1.25 (0.73-2.13)		12/26	1.78 (0.84-3.76)		1.51 (0.83-2.74)		4/14	0.62 (0.17-2.24)
2841: NEWSPAPER, MAGAZINE AND PERIODICAL (COMBINEDPUBLISHING AND PRINTING) INDUSTRY	1896/1954		41/40	0.88 (0.54-1.45)		0.91 (0.59-1.42)		30/26	1.14 (0.62-2.08)		1.11 (0.66-1.85)		11/14	0.51 (0.21-1.24)		0.70 (0.36-1.35)		1378/1954		27/40	0.81 (0.47-1.40)		0.85 (0.53-1.37)		19/26	0.97 (0.50-1.89)		0.99 (0.57-1.71)		8/14	0.56 (0.22-1.46)		0.75 (0.38-1.49)		510/1954		14/40	1.12 (0.57-2.18)		1.12 (0.64-1.94)		11/26	1.64 (0.76-3.54)		1.43 (0.78-2.62)		3/14	0.39 (0.09-1.80)
29: PRIMARY METAL INDUSTRIES	1867/1933		70/61	1.37 (0.93-2.03)		1.32 (0.92-1.90)		41/36	1.48 (0.88-2.48)		1.36 (0.86-2.16)		29/25	1.24 (0.69-2.24)		1.18 (0.71-1.96)		1357/1933		48/61	1.33 (0.87-2.04)		1.27 (0.86-1.88)		32/36	1.64 (0.95-2.83)		1.46 (0.91-2.36)		16/25	0.96 (0.49-1.90)		0.98 (0.56-1.72)		502/1933		22/61	1.50 (0.88-2.56)		1.41 (0.88-2.24)		9/36	1.13 (0.52-2.48)		1.14 (0.62-2.10)		13/25	1.92 (0.94-3.93)
291: PRIMARY STEEL INDUSTRIES	1901/1969		36/25	1.66 (0.92-2.99)		1.46 (0.88-2.42)		21/17	1.50 (0.71-3.16)		1.30 (0.72-2.36)		15/8	1.95 (0.74-5.12)		1.42 (0.71-2.83)		1382/1969		23/25	1.48 (0.78-2.81)		1.32 (0.77-2.26)		15/17	1.49 (0.67-3.31)		1.28 (0.69-2.38)		8/8	1.45 (0.49-4.27)		1.20 (0.58-2.48)		511/1969		13/25	2.13 (1.02-4.48)*		1.69 (0.93-3.05)		6/17	1.53 (0.55-4.22)		1.32 (0.65-2.66)		7/8	3.22 (1.06-9.78)*
2912: STEEL FOUNDRIES	1915/1977		22/17	1.41 (0.69-2.91)		1.26 (0.71-2.26)		14/13	1.22 (0.52-2.89)		1.13 (0.59-2.16)		8/4	1.97 (0.51-7.53)		1.29 (0.58-2.84)		1390/1977		15/17	1.38 (0.63-3.00)		1.22 (0.66-2.25)		10/13	1.25 (0.50-3.17)		1.14 (0.58-2.24)		5/4	1.73 (0.40-7.38)		1.21 (0.53-2.72)		517/1977		7/17	1.52 (0.58-3.93)		1.31 (0.66-2.59)		4/13	1.15 (0.35-3.84)		1.15 (0.54-2.45)		3/4	2.57 (0.51-12.93)
2919: OTHER PRIMARY STEEL INDUSTRIES	1924/1988		13/6	2.52 (0.81-7.85)		1.51 (0.72-3.17)		6/4	2.27 (0.46-11.22)		1.27 (0.55-2.94)		7/2	2.79 (0.56-14.00)		1.34 (0.58-3.11)		1398/1988		7/6	1.84 (0.53-6.40)		1.27 (0.59-2.75)		4/4	1.98 (0.36-10.90)		1.21 (0.52-2.82)		3/2	1.68 (0.27-10.44)		1.14 (0.48-2.71)		518/1988		6/6	4.50 (1.24-16.33)*		1.87 (0.85-4.08)		2/4	3.22 (0.45-23.00)		1.40 (0.58-3.38)		4/2	5.70 (1.00-32.69)
295: NON-FERROUS METAL SMELTING AND REFINING INDUSTRIES	1918/1972		19/22	1.07 (0.54-2.13)		1.06 (0.60-1.85)		11/13	1.13 (0.46-2.77)		1.08 (0.56-2.09)		8/9	1.00 (0.35-2.86)		1.01 (0.50-2.08)		1391/1972		14/22	1.12 (0.54-2.34)		1.08 (0.60-1.95)		10/13	1.46 (0.58-3.65)		1.24 (0.63-2.42)		4/9	0.70 (0.20-2.49)		0.89 (0.41-1.93)		519/1972		5/22	0.99 (0.35-2.76)		1.05 (0.52-2.15)		1/13	0.35 (0.04-2.82)		0.92 (0.38-2.24)		4/9	1.75 (0.50-6.21)
2951: PRIMARY PRODUCTION OF ALUMINUM INDUSTRY	1923/1979		14/15	1.04 (0.48-2.28)		1.04 (0.56-1.91)		10/9	1.45 (0.54-3.94)		1.22 (0.60-2.45)		4/6	0.59 (0.16-2.19)		0.84 (0.38-1.85)		1395/1979		10/15	1.03 (0.44-2.42)		1.02 (0.54-1.95)		9/9	1.84 (0.66-5.09)		1.35 (0.67-2.75)		1/6	0.20 (0.02-1.71)		0.77 (0.32-1.89)		520/1979		4/15	1.10 (0.35-3.48)		1.11 (0.53-2.35)		1/9	0.52 (0.06-4.34)		1.00 (0.41-2.43)		3/6	1.67 (0.40-6.99)
2959: OTHER PRIMARY SMELTING AND REFINING OF NON-FERROUSMETAL INDUSTRIES	1932/1986		5/8	0.94 (0.26-3.46)		0.99 (0.45-2.18)		1/4	0.32 (0.03-3.54)		0.87 (0.35-2.15)		4/4	1.72 (0.31-9.61)		1.16 (0.50-2.73)		1401/1986		4/8	1.12 (0.28-4.44)		1.05 (0.47-2.33)		1/4	0.48 (0.04-5.34)		0.92 (0.37-2.28)		3/4	1.91 (0.31-11.71)		1.18 (0.50-2.79)		523/1986		1/8	0.56 (0.06-5.08)		1.00 (0.41-2.45)		0/4					1/4	1.31 (0.12-14.86)
296: ALUMINUM ROLLING, CASTING AND EXTRUDING INDUSTRY	1928/1988		9/6	1.92 (0.58-6.32)		1.32 (0.62-2.82)		5/3	2.46 (0.46-13.00)		1.28 (0.55-2.99)		4/3	1.45 (0.26-7.97)		1.12 (0.48-2.62)		1396/1988		9/6	2.76 (0.84-9.12)		1.52 (0.71-3.24)		5/3	3.62 (0.68-19.19)		1.42 (0.61-3.30)		4/3	2.02 (0.36-11.17)		1.21 (0.52-2.84)		524/1988		0/6					0/3					0/3
2961: ALUMINUM ROLLING, CASTING AND EXTRUDING INDUSTRY	1928/1988		9/6	1.92 (0.58-6.32)		1.32 (0.62-2.82)		5/3	2.46 (0.46-13.00)		1.28 (0.55-2.99)		4/3	1.45 (0.26-7.97)		1.12 (0.48-2.62)		1396/1988		9/6	2.76 (0.84-9.12)		1.52 (0.71-3.24)		5/3	3.62 (0.68-19.19)		1.42 (0.61-3.30)		4/3	2.02 (0.36-11.17)		1.21 (0.52-2.84)		524/1988		0/6					0/3					0/3
30: FABRICATED METAL PRODUCTS INDUSTRIES (EXCEPT MACHINERY AND TRANSPORTATION EQUIPMENT INDUSTRIES)	1778/1824		159/170	0.93 (0.72-1.20)		0.94 (0.73-1.20)		96/108	0.86 (0.63-1.19)		0.88 (0.65-1.19)		63/62	1.05 (0.71-1.57)		1.05 (0.73-1.52)		1293/1824		112/170	0.92 (0.70-1.22)		0.93 (0.71-1.21)		69/108	0.88 (0.62-1.24)		0.89 (0.64-1.23)		43/62	1.00 (0.65-1.55)		1.01 (0.68-1.50)		477/1824		47/170	0.98 (0.68-1.40)		0.99 (0.71-1.39)		27/108	0.85 (0.53-1.35)		0.90 (0.59-1.36)		20/62	1.21 (0.70-2.08)
302: FABRICATED STRUCTURAL METAL PRODUCTS INDUSTRIES	1897/1944		40/50	0.75 (0.47-1.19)		0.79 (0.52-1.20)		27/30	0.87 (0.50-1.53)		0.91 (0.56-1.48)		13/20	0.56 (0.26-1.22)		0.71 (0.39-1.30)		1380/1944		25/50	0.64 (0.38-1.08)		0.71 (0.45-1.13)		18/30	0.79 (0.42-1.48)		0.85 (0.50-1.44)		7/20	0.43 (0.17-1.07)		0.64 (0.33-1.26)		509/1944		15/50	1.04 (0.56-1.93)		1.06 (0.63-1.79)		9/30	1.09 (0.50-2.38)		1.11 (0.60-2.05)		6/20	0.95 (0.36-2.52)
3021: METAL TANKS (HEAVY GAUGE) INDUSTRY	1927/1987		10/7	1.85 (0.62-5.52)		1.33 (0.64-2.77)		7/4	2.40 (0.60-9.61)		1.36 (0.61-3.03)		3/3	1.14 (0.19-6.83)		1.05 (0.44-2.48)		1399/1987		6/7	1.59 (0.47-5.31)		1.21 (0.56-2.59)		4/4	1.89 (0.41-8.74)		1.22 (0.54-2.80)		2/3	1.16 (0.16-8.33)		1.05 (0.44-2.53)		520/1987		4/7	2.52 (0.66-9.70)		1.48 (0.67-3.28)		3/4	3.93 (0.75-20.48)		1.58 (0.68-3.67)		1/3	1.08 (0.10-12.07)
3029: OTHER FABRICATED STRUCTURAL METAL PRODUCTS INDUSTRIES	1908/1953		29/41	0.62 (0.37-1.04)		0.69 (0.44-1.09)		19/26	0.64 (0.34-1.22)		0.74 (0.43-1.26)		10/15	0.57 (0.23-1.38)		0.74 (0.38-1.43)		1387/1953		18/41	0.52 (0.29-0.95)*		0.63 (0.38-1.04)		13/26	0.60 (0.30-1.23)		0.72 (0.41-1.29)		5/15	0.39 (0.13-1.15)		0.66 (0.32-1.37)		513/1953		11/41	0.89 (0.44-1.80)		0.96 (0.54-1.71)		6/26	0.77 (0.31-1.94)		0.93 (0.47-1.82)		5/15	1.09 (0.36-3.29)
303: ORNAMENTAL AND ARCHITECTURAL METAL PRODUCTS INDUSTRIES	1909/1974		28/20	1.52 (0.77-3.00)		1.34 (0.77-2.34)		18/14	1.40 (0.61-3.19)		1.23 (0.65-2.31)		10/6	1.81 (0.56-5.87)		1.29 (0.61-2.75)		1384/1974		21/20	1.62 (0.79-3.30)		1.37 (0.77-2.45)		12/14	1.31 (0.54-3.21)		1.17 (0.61-2.27)		9/6	2.30 (0.69-7.61)		1.42 (0.66-3.02)		517/1974		7/20	1.33 (0.52-3.41)		1.23 (0.62-2.42)		6/14	1.61 (0.56-4.65)		1.34 (0.65-2.75)		1/6	0.64 (0.07-5.85)
3031: METAL DOOR AND WINDOW INDUSTRY	1918/1976		19/18	1.09 (0.52-2.32)		1.07 (0.59-1.94)		12/13	0.84 (0.34-2.09)		0.92 (0.47-1.80)		7/5	1.86 (0.48-7.28)		1.26 (0.57-2.79)		1389/1976		16/18	1.30 (0.60-2.85)		1.18 (0.64-2.18)		10/13	1.00 (0.39-2.58)		1.01 (0.51-2.00)		6/5	2.25 (0.56-9.13)		1.33 (0.59-2.96)		521/1976		3/18	0.61 (0.17-2.20)		0.90 (0.41-1.95)		2/13	0.49 (0.10-2.35)		0.90 (0.39-2.07)		1/5	0.95 (0.10-9.32)
3039: OTHER ORNAMENTAL AND ARCHITECTURAL METAL PRODUCTSINDUSTRIES	1927/1991		10/3	5.94 (1.05-33.60)*		1.57 (0.67-3.69)		7/2	13.19 (1.28-135.83)*		1.50 (0.61-3.72)		3/1	1.62 (0.16-16.09)				1399/1991		6/3	5.04 (0.83-30.77)		1.46 (0.62-3.45)		3/2	8.08 (0.66-98.85)		1.35 (0.54-3.36)		3/1	2.29 (0.23-22.63)				520/1991		4/3	8.32 (1.24-55.89)*		1.70 (0.71-4.08)		4/2	27.11 (2.28-322.00)*		1.76 (0.71-4.37)		0/1
304: STAMPED, PRESSED AND COATED METAL PRODUCTS INDUSTRIES	1911/1965		26/29	0.90 (0.49-1.63)		0.93 (0.56-1.55)		10/17	0.67 (0.28-1.63)		0.81 (0.42-1.57)		16/12	1.15 (0.50-2.61)		1.09 (0.58-2.06)		1389/1965		16/29	0.73 (0.37-1.45)		0.82 (0.47-1.43)		6/17	0.54 (0.19-1.51)		0.75 (0.37-1.54)		10/12	0.96 (0.38-2.40)		0.99 (0.50-1.93)		514/1965		10/29	1.32 (0.61-2.84)		1.24 (0.68-2.27)		4/17	1.05 (0.33-3.36)		1.10 (0.52-2.34)		6/12	1.62 (0.58-4.53)
3041: CUSTOM COATING OF METAL PRODUCTS INDUSTRY	1927/1984		10/10	0.92 (0.35-2.43)		0.97 (0.49-1.94)		4/6	0.60 (0.15-2.44)		0.86 (0.39-1.92)		6/4	1.42 (0.34-6.00)		1.14 (0.51-2.56)		1398/1984		7/10	0.86 (0.29-2.50)		0.94 (0.45-1.94)		3/6	0.59 (0.13-2.75)		0.87 (0.38-2.00)		4/4	1.29 (0.27-6.20)		1.09 (0.48-2.51)		521/1984		3/10	1.07 (0.28-4.08)		1.10 (0.50-2.43)		1/6	0.65 (0.08-5.67)		1.04 (0.42-2.54)		2/4	1.69 (0.28-10.25)
3042: METAL CLOSURE AND CONTAINER INDUSTRY	1930/1983		7/11	0.61 (0.22-1.66)		0.80 (0.40-1.60)		2/4	0.53 (0.09-3.11)		0.88 (0.37-2.07)		5/7	0.65 (0.20-2.20)		0.86 (0.40-1.84)		1399/1983		6/11	0.72 (0.25-2.06)		0.87 (0.42-1.77)		2/4	0.75 (0.13-4.44)		0.95 (0.40-2.25)		4/7	0.71 (0.20-2.60)		0.90 (0.41-1.96)		523/1983		1/11	0.33 (0.04-2.63)		0.90 (0.37-2.18)		0/4					1/7	0.51 (0.06-4.27)
3049: OTHER STAMPED AND PRESSED METAL PRODUCTS INDUSTRIES	1928/1985		9/9	1.37 (0.43-4.41)		1.16 (0.55-2.45)		4/8	0.83 (0.19-3.69)		0.96 (0.42-2.18)		5/1	3.35 (0.36-31.09)		1.24 (0.51-3.05)		1402/1985		3/9	0.58 (0.13-2.63)		0.86 (0.38-1.96)		1/8	0.28 (0.03-2.70)		0.83 (0.34-2.05)		2/1	1.58 (0.13-19.52)				518/1985		6/9	3.49 (0.99-12.26)		1.72 (0.79-3.73)		3/8	2.46 (0.49-12.35)		1.40 (0.61-3.25)		3/1	7.01 (0.71-69.60)
305: WIRE AND WIRE PRODUCTS INDUSTRIES	1927/1979		10/15	0.66 (0.27-1.60)		0.80 (0.42-1.56)		10/10	1.01 (0.37-2.74)		1.02 (0.51-2.05)		0/5					1398/1979		7/15	0.65 (0.24-1.74)		0.81 (0.41-1.63)		7/10	1.00 (0.34-2.95)		1.01 (0.49-2.09)		0/5					521/1979		3/15	0.69 (0.19-2.53)		0.94 (0.43-2.06)		3/10	1.06 (0.27-4.20)		1.12 (0.50-2.48)		0/5
306: HARDWARE, TOOL AND CUTLERY INDUSTRIES	1921/1981		16/13	1.47 (0.61-3.52)		1.25 (0.65-2.41)		14/11	1.51 (0.59-3.86)		1.25 (0.64-2.47)		2/2	1.22 (0.11-13.35)				1391/1981		14/13	1.83 (0.74-4.49)		1.39 (0.72-2.71)		12/11	1.88 (0.71-4.96)		1.39 (0.70-2.77)		2/2	1.86 (0.17-20.50)				522/1981		2/13	0.65 (0.14-3.11)		0.96 (0.42-2.21)		2/11	0.76 (0.15-3.83)		1.03 (0.44-2.37)		0/2
3061: BASIC HARDWARE INDUSTRY	1932/1986		5/8	0.95 (0.26-3.40)		1.00 (0.46-2.17)		4/8	0.75 (0.19-2.94)		0.92 (0.42-2.05)		1/0					1401/1986		4/8	1.08 (0.28-4.21)		1.03 (0.47-2.29)		3/8	0.79 (0.18-3.51)		0.95 (0.42-2.15)		1/0					523/1986		1/8	0.66 (0.08-5.76)		1.02 (0.42-2.51)		1/8	0.68 (0.08-5.92)		1.05 (0.43-2.56)		0/0
3069: OTHER HARDWARE AND CUTLERY INDUSTRIES	1929/1992		8/2	5.54 (0.78-39.29)		1.44 (0.60-3.46)		7/2	5.10 (0.70-37.15)		1.40 (0.58-3.38)		1/0					1398/1992		7/2	6.57 (0.95-45.47)		1.48 (0.62-3.56)		6/2	5.91 (0.82-42.34)		1.45 (0.60-3.49)		1/0					523/1992		1/2	2.56 (0.18-37.20)				1/2	2.77 (0.19-40.65)				0/0
307: HEATING EQUIPMENT INDUSTRY	1924/1986		13/8	1.90 (0.70-5.19)		1.39 (0.69-2.80)		7/5	1.59 (0.40-6.40)		1.19 (0.53-2.64)		6/3	2.28 (0.54-9.54)		1.32 (0.59-2.97)		1393/1986		12/8	2.43 (0.88-6.71)		1.54 (0.76-3.13)		7/5	2.27 (0.56-9.28)		1.33 (0.59-2.97)		5/3	2.57 (0.59-11.18)		1.36 (0.60-3.07)		523/1986		1/8	0.54 (0.06-4.53)		0.99 (0.40-2.41)		0/5					1/3	1.44 (0.14-14.38)
3071: HEATING EQUIPMENT INDUSTRY	1924/1986		13/8	1.90 (0.70-5.19)		1.39 (0.69-2.80)		7/5	1.59 (0.40-6.40)		1.19 (0.53-2.64)		6/3	2.28 (0.54-9.54)		1.32 (0.59-2.97)		1393/1986		12/8	2.43 (0.88-6.71)		1.54 (0.76-3.13)		7/5	2.27 (0.56-9.28)		1.33 (0.59-2.97)		5/3	2.57 (0.59-11.18)		1.36 (0.60-3.07)		523/1986		1/8	0.54 (0.06-4.53)		0.99 (0.40-2.41)		0/5					1/3	1.44 (0.14-14.38)
308: MACHINE SHOP INDUSTRY	1919/1979		18/15	1.31 (0.60-2.85)		1.19 (0.65-2.20)		12/13	0.96 (0.39-2.36)		0.99 (0.51-1.92)		6/2	3.09 (0.61-15.73)		1.38 (0.59-3.19)		1393/1979		12/15	1.22 (0.52-2.85)		1.12 (0.59-2.14)		8/13	0.88 (0.33-2.40)		0.95 (0.47-1.92)		4/2	2.94 (0.52-16.50)		1.32 (0.56-3.11)		518/1979		6/15	1.55 (0.56-4.28)		1.31 (0.65-2.65)		4/13	1.16 (0.35-3.84)		1.15 (0.54-2.46)		2/2	3.63 (0.50-26.58)
3081: MACHINE SHOP INDUSTRY	1919/1979		18/15	1.31 (0.60-2.85)		1.19 (0.65-2.20)		12/13	0.96 (0.39-2.36)		0.99 (0.51-1.92)		6/2	3.09 (0.61-15.73)		1.38 (0.59-3.19)		1393/1979		12/15	1.22 (0.52-2.85)		1.12 (0.59-2.14)		8/13	0.88 (0.33-2.40)		0.95 (0.47-1.92)		4/2	2.94 (0.52-16.50)		1.32 (0.56-3.11)		518/1979		6/15	1.55 (0.56-4.28)		1.31 (0.65-2.65)		4/13	1.16 (0.35-3.84)		1.15 (0.54-2.46)		2/2	3.63 (0.50-26.58)
309: OTHER METAL FABRICATING INDUSTRIES	1911/1954		26/40	0.65 (0.37-1.13)		0.73 (0.45-1.18)		21/30	0.64 (0.34-1.20)		0.73 (0.43-1.25)		5/10	0.68 (0.22-2.12)		0.86 (0.41-1.81)		1388/1954		17/40	0.63 (0.34-1.17)		0.72 (0.43-1.22)		14/30	0.64 (0.32-1.28)		0.75 (0.42-1.32)		3/10	0.59 (0.15-2.27)		0.85 (0.38-1.87)		515/1954		9/40	0.70 (0.31-1.56)		0.85 (0.45-1.57)		7/30	0.66 (0.26-1.66)		0.85 (0.44-1.67)		2/10	0.86 (0.18-4.12)
3099: OTHER METAL FABRICATING INDUSTRIES N.E.C.	1912/1960		25/34	0.71 (0.40-1.26)		0.78 (0.47-1.28)		21/26	0.73 (0.38-1.40)		0.81 (0.47-1.40)		4/8	0.63 (0.18-2.19)		0.85 (0.39-1.84)		1389/1960		16/34	0.67 (0.35-1.29)		0.76 (0.44-1.31)		14/26	0.73 (0.35-1.50)		0.82 (0.46-1.47)		2/8	0.45 (0.09-2.22)		0.82 (0.35-1.89)		515/1960		9/34	0.80 (0.35-1.80)		0.92 (0.49-1.72)		7/26	0.75 (0.29-1.92)		0.92 (0.47-1.81)		2/8	1.00 (0.20-4.91)
31: MACHINERY INDUSTRIES (EXCEPT ELECTRICAL MACHINERY)	1886/1926		51/68	0.77 (0.52-1.16)		0.81 (0.55-1.17)		34/43	0.77 (0.47-1.26)		0.81 (0.52-1.27)		17/25	0.79 (0.40-1.55)		0.86 (0.49-1.50)		1371/1926		34/68	0.71 (0.45-1.11)		0.75 (0.50-1.13)		23/43	0.70 (0.40-1.22)		0.77 (0.48-1.24)		11/25	0.72 (0.33-1.54)		0.82 (0.45-1.50)		507/1926		17/68	0.97 (0.55-1.71)		1.01 (0.62-1.64)		11/43	0.96 (0.48-1.94)		1.02 (0.58-1.80)		6/25	0.99 (0.39-2.54)
312: COMMERCIAL REFRIGERATION AND AIR CONDITIONING EQUIPMENT INDUSTRY	1928/1985		9/9	0.78 (0.28-2.13)		0.90 (0.44-1.81)		6/3	1.85 (0.35-9.85)		1.19 (0.51-2.78)		3/6	0.40 (0.10-1.67)		0.76 (0.34-1.70)		1400/1985		5/9	0.58 (0.18-1.88)		0.81 (0.38-1.71)		3/3	1.18 (0.18-7.59)		1.06 (0.44-2.52)		2/6	0.38 (0.07-1.98)		0.79 (0.34-1.84)		520/1985		4/9	1.33 (0.39-4.61)		1.20 (0.55-2.59)		3/3	4.07 (0.64-25.83)		1.51 (0.63-3.59)		1/6	0.45 (0.05-3.87)
3121: COMMERCIAL REFRIGERATION AND AIR CONDITIONINGEQUIPMENT INDUSTRY	1928/1985		9/9	0.78 (0.28-2.13)		0.90 (0.44-1.81)		6/3	1.85 (0.35-9.85)		1.19 (0.51-2.78)		3/6	0.40 (0.10-1.67)		0.76 (0.34-1.70)		1400/1985		5/9	0.58 (0.18-1.88)		0.81 (0.38-1.71)		3/3	1.18 (0.18-7.59)		1.06 (0.44-2.52)		2/6	0.38 (0.07-1.98)		0.79 (0.34-1.84)		520/1985		4/9	1.33 (0.39-4.61)		1.20 (0.55-2.59)		3/3	4.07 (0.64-25.83)		1.51 (0.63-3.59)		1/6	0.45 (0.05-3.87)
319: OTHER MACHINERY AND EQUIPMENT INDUSTRIES	1895/1937		42/57	0.81 (0.52-1.26)		0.84 (0.56-1.27)		28/39	0.74 (0.43-1.27)		0.80 (0.50-1.28)		14/18	0.98 (0.45-2.15)		1.00 (0.54-1.84)		1378/1937		27/57	0.72 (0.43-1.18)		0.77 (0.49-1.20)		18/39	0.65 (0.36-1.19)		0.74 (0.44-1.23)		9/18	0.88 (0.37-2.12)		0.94 (0.49-1.81)		509/1937		15/57	1.08 (0.59-1.99)		1.09 (0.65-1.84)		10/39	1.00 (0.48-2.10)		1.05 (0.58-1.90)		5/18	1.28 (0.44-3.68)
3191: COMPRESSOR, PUMP AND INDUSTRIAL FAN INDUSTRY	1931/1986		6/8	0.98 (0.31-3.11)		1.01 (0.48-2.13)		6/6	1.33 (0.37-4.73)		1.13 (0.52-2.45)		0/2					1402/1986		3/8	0.67 (0.16-2.73)		0.88 (0.40-1.98)		3/6	0.90 (0.20-4.03)		0.98 (0.43-2.24)		0/2					521/1986		3/8	1.78 (0.43-7.32)		1.30 (0.58-2.92)		3/6	2.46 (0.54-11.18)		1.43 (0.63-3.26)		0/2
3192: CONSTRUCTION AND MINING MACHINERY AND MATERIALS HANDLING EQUIPMENT INDUSTRY	1920/1978		17/16	1.20 (0.55-2.59)		1.13 (0.61-2.07)		11/9	1.29 (0.48-3.46)		1.15 (0.57-2.31)		6/7	1.05 (0.30-3.64)		1.03 (0.48-2.24)		1396/1978		9/16	0.89 (0.36-2.17)		0.94 (0.49-1.83)		6/9	1.01 (0.33-3.10)		1.02 (0.49-2.13)		3/7	0.72 (0.16-3.17)		0.92 (0.41-2.09)		516/1978		8/16	2.02 (0.80-5.12)		1.53 (0.78-3.00)		5/9	2.02 (0.62-6.62)		1.44 (0.68-3.07)		3/7	2.03 (0.46-9.03)
3194: TURBINE AND MECHANICAL POWER TRANSMISSION EQUIPMENTINDUSTRY	1932/1989		5/5	1.95 (0.46-8.28)		1.26 (0.56-2.83)		2/4	1.14 (0.15-8.50)		1.05 (0.43-2.53)		3/1	3.59 (0.36-35.61)				1401/1989		4/5	2.26 (0.49-10.34)		1.28 (0.56-2.92)		2/4	1.69 (0.22-12.70)		1.13 (0.47-2.72)		2/1	3.38 (0.29-38.86)				523/1989		1/5	1.30 (0.13-12.67)		1.15 (0.47-2.83)		0/4					1/1	4.13 (0.25-67.36)
3199: OTHER MACHINERY AND EQUIPMENT INDUSTRIES N.E.C.	1920/1966		17/28	0.56 (0.29-1.07)		0.67 (0.39-1.16)		11/22	0.45 (0.21-0.97)*		0.62 (0.34-1.13)		6/6	1.03 (0.29-3.65)		1.03 (0.47-2.23)		1393/1966		12/28	0.54 (0.26-1.11)		0.67 (0.38-1.20)		8/22	0.44 (0.18-1.03)		0.63 (0.33-1.21)		4/6	0.97 (0.24-3.88)		1.01 (0.45-2.24)		519/1966		5/28	0.64 (0.24-1.72)		0.85 (0.42-1.70)		3/22	0.50 (0.14-1.71)		0.83 (0.38-1.79)		2/6	1.21 (0.22-6.64)
32: TRANSPORTATION EQUIPMENT INDUSTRIES	1809/1831		128/163	0.78 (0.60-1.02)		0.80 (0.62-1.03)		80/90	0.88 (0.62-1.24)		0.90 (0.65-1.24)		48/73	0.66 (0.44-0.99)*		0.71 (0.48-1.03)		1314/1831		91/163	0.78 (0.58-1.04)		0.80 (0.60-1.05)		60/90	0.93 (0.64-1.35)		0.94 (0.67-1.33)		31/73	0.59 (0.37-0.94)*		0.65 (0.43-0.99)*		489/1831		35/163	0.77 (0.52-1.14)		0.81 (0.56-1.17)		18/90	0.71 (0.42-1.22)		0.79 (0.49-1.27)		17/73	0.84 (0.48-1.49)
321: AIRCRAFT AND AIRCRAFT PARTS INDUSTRY	1881/1897		56/97	0.61 (0.42-0.88)*		0.65 (0.46-0.91)*		32/48	0.74 (0.45-1.21)		0.79 (0.51-1.23)		24/49	0.49 (0.29-0.83)*		0.58 (0.36-0.93)*		1367/1897		38/97	0.57 (0.38-0.86)*		0.62 (0.42-0.90)*		25/48	0.81 (0.47-1.37)		0.85 (0.53-1.36)		13/49	0.36 (0.19-0.69)*		0.49 (0.29-0.85)*		507/1897		17/97	0.68 (0.39-1.17)		0.76 (0.47-1.23)		6/48	0.49 (0.20-1.18)		0.72 (0.37-1.38)		11/49	0.86 (0.43-1.71)
3211: AIRCRAFT AND AIRCRAFT PARTS INDUSTRY	1881/1897		56/97	0.61 (0.42-0.88)*		0.65 (0.46-0.91)*		32/48	0.74 (0.45-1.21)		0.79 (0.51-1.23)		24/49	0.49 (0.29-0.83)*		0.58 (0.36-0.93)*		1367/1897		38/97	0.57 (0.38-0.86)*		0.62 (0.42-0.90)*		25/48	0.81 (0.47-1.37)		0.85 (0.53-1.36)		13/49	0.36 (0.19-0.69)*		0.49 (0.29-0.85)*		507/1897		17/97	0.68 (0.39-1.17)		0.76 (0.47-1.23)		6/48	0.49 (0.20-1.18)		0.72 (0.37-1.38)		11/49	0.86 (0.43-1.71)
323: MOTOR VEHICLE INDUSTRY	1921/1985		16/9	1.50 (0.58-3.88)		1.25 (0.63-2.47)		11/6	1.64 (0.53-5.05)		1.26 (0.60-2.63)		5/3	1.17 (0.20-6.87)		1.06 (0.45-2.49)		1394/1985		11/9	1.50 (0.55-4.14)		1.23 (0.61-2.48)		7/6	1.57 (0.47-5.26)		1.21 (0.57-2.60)		4/3	1.31 (0.21-8.12)		1.08 (0.46-2.57)		520/1985		4/9	1.41 (0.38-5.15)		1.22 (0.56-2.66)		3/6	1.74 (0.40-7.61)		1.30 (0.57-2.94)		1/3	0.78 (0.06-10.93)
3231: MOTOR VEHICLE INDUSTRY	1921/1985		16/9	1.50 (0.58-3.88)		1.25 (0.63-2.47)		11/6	1.64 (0.53-5.05)		1.26 (0.60-2.63)		5/3	1.17 (0.20-6.87)		1.06 (0.45-2.49)		1394/1985		11/9	1.50 (0.55-4.14)		1.23 (0.61-2.48)		7/6	1.57 (0.47-5.26)		1.21 (0.57-2.60)		4/3	1.31 (0.21-8.12)		1.08 (0.46-2.57)		520/1985		4/9	1.41 (0.38-5.15)		1.22 (0.56-2.66)		3/6	1.74 (0.40-7.61)		1.30 (0.57-2.94)		1/3	0.78 (0.06-10.93)
324: TRUCK AND BUS BODY AND TRAILER INDUSTRIES	1928/1987		9/7	2.26 (0.60-8.49)		1.36 (0.62-2.99)		7/4	4.40 (0.62-31.19)		1.37 (0.57-3.30)		2/3	0.98 (0.14-7.04)		1.02 (0.42-2.45)		1398/1987		7/7	2.46 (0.62-9.71)		1.36 (0.61-3.03)		5/4	4.31 (0.57-32.48)		1.35 (0.56-3.25)		2/3	1.41 (0.20-10.23)		1.09 (0.45-2.63)		522/1987		2/7	1.84 (0.30-11.13)		1.25 (0.53-2.97)		2/4	4.80 (0.49-47.16)		1.43 (0.58-3.52)		0/3
325: MOTOR VEHICLE PARTS AND ACCESSORIES INDUSTRIES	1922/1980		15/14	1.26 (0.53-3.01)		1.15 (0.60-2.21)		10/9	1.18 (0.40-3.48)		1.09 (0.53-2.26)		5/5	1.42 (0.33-6.08)		1.14 (0.50-2.56)		1391/1980		14/14	1.72 (0.70-4.18)		1.35 (0.70-2.61)		10/9	1.69 (0.56-5.09)		1.28 (0.61-2.66)		4/5	1.73 (0.38-7.91)		1.20 (0.52-2.72)		523/1980		1/14	0.29 (0.04-2.34)		0.88 (0.36-2.13)		0/9					1/5	0.83 (0.08-8.11)
3251: MOTOR VEHICLE ENGINE AND ENGINE PARTS INDUSTRY	1931/1988		6/6	1.06 (0.29-3.92)		1.04 (0.47-2.28)		3/3	1.01 (0.16-6.59)		1.02 (0.43-2.44)		3/3	1.11 (0.18-6.84)		1.04 (0.44-2.47)		1400/1988		5/6	1.30 (0.33-5.11)		1.10 (0.50-2.45)		3/3	1.49 (0.22-9.86)		1.11 (0.46-2.65)		2/3	1.12 (0.15-8.20)		1.04 (0.43-2.51)		523/1988		1/6	0.58 (0.06-5.25)		1.00 (0.41-2.46)		0/3					1/3	1.10 (0.10-12.47)
3255: MOTOR VEHICLE WHEEL AND BRAKE INDUSTRY	1931/1990		6/4	2.90 (0.57-14.80)		1.35 (0.58-3.14)		4/3	3.62 (0.41-32.20)		1.27 (0.52-3.10)		2/1	2.15 (0.19-24.30)				1399/1990		6/4	4.29 (0.82-22.51)		1.47 (0.63-3.42)		4/3	5.33 (0.56-51.05)		1.33 (0.54-3.27)		2/1	3.27 (0.29-36.63)				524/1990		0/4					0/3					0/1
326: RAILROAD ROLLING STOCK INDUSTRY	1917/1971		20/23	0.89 (0.46-1.72)		0.93 (0.54-1.61)		11/14	0.90 (0.38-2.15)		0.95 (0.50-1.83)		9/9	0.88 (0.33-2.37)		0.95 (0.47-1.91)		1391/1971		14/23	0.87 (0.43-1.79)		0.92 (0.52-1.64)		7/14	0.80 (0.30-2.12)		0.90 (0.45-1.81)		7/9	0.96 (0.34-2.74)		0.99 (0.49-2.03)		518/1971		6/23	0.94 (0.37-2.42)		1.03 (0.52-2.02)		4/14	1.16 (0.36-3.75)		1.15 (0.54-2.44)		2/9	0.68 (0.14-3.33)
3261: RAILROAD ROLLING STOCK INDUSTRY	1917/1971		20/23	0.89 (0.46-1.72)		0.93 (0.54-1.61)		11/14	0.90 (0.38-2.15)		0.95 (0.50-1.83)		9/9	0.88 (0.33-2.37)		0.95 (0.47-1.91)		1391/1971		14/23	0.87 (0.43-1.79)		0.92 (0.52-1.64)		7/14	0.80 (0.30-2.12)		0.90 (0.45-1.81)		7/9	0.96 (0.34-2.74)		0.99 (0.49-2.03)		518/1971		6/23	0.94 (0.37-2.42)		1.03 (0.52-2.02)		4/14	1.16 (0.36-3.75)		1.15 (0.54-2.44)		2/9	0.68 (0.14-3.33)
327: SHIPBUILDING AND REPAIR INDUSTRY	1920/1976		17/18	0.80 (0.39-1.65)		0.87 (0.49-1.56)		17/16	0.85 (0.40-1.77)		0.91 (0.50-1.64)		0/2					1394/1976		11/18	0.75 (0.33-1.69)		0.85 (0.45-1.58)		11/16	0.79 (0.35-1.80)		0.88 (0.47-1.66)		0/2					518/1976		6/18	0.88 (0.33-2.36)		1.00 (0.50-1.99)		6/16	0.95 (0.35-2.56)		1.04 (0.52-2.10)		0/2
3271: SHIPBUILDING AND REPAIR INDUSTRY	1920/1976		17/18	0.80 (0.39-1.65)		0.87 (0.49-1.56)		17/16	0.85 (0.40-1.77)		0.91 (0.50-1.64)		0/2					1394/1976		11/18	0.75 (0.33-1.69)		0.85 (0.45-1.58)		11/16	0.79 (0.35-1.80)		0.88 (0.47-1.66)		0/2					518/1976		6/18	0.88 (0.33-2.36)		1.00 (0.50-1.99)		6/16	0.95 (0.35-2.56)		1.04 (0.52-2.10)		0/2
329: OTHER TRANSPORTATION EQUIPMENT INDUSTRIES	1933/1987		4/7	0.46 (0.12-1.72)		0.77 (0.35-1.70)		2/5	0.26 (0.05-1.49)		0.74 (0.31-1.73)		2/2	1.14 (0.14-9.29)				1403/1987		2/7	0.30 (0.06-1.55)		0.74 (0.32-1.71)		1/5	0.17 (0.02-1.57)		0.76 (0.31-1.87)		1/2	0.76 (0.06-9.20)				522/1987		2/7	1.00 (0.19-5.25)		1.09 (0.47-2.53)		1/5	0.60 (0.07-5.56)		1.03 (0.42-2.53)		1/2	2.35 (0.17-31.95)
3299: OTHER TRANSPORTATION EQUIPMENT INDUSTRIES	1933/1987		4/7	0.46 (0.12-1.72)		0.77 (0.35-1.70)		2/5	0.26 (0.05-1.49)		0.74 (0.31-1.73)		2/2	1.14 (0.14-9.29)				1403/1987		2/7	0.30 (0.06-1.55)		0.74 (0.32-1.71)		1/5	0.17 (0.02-1.57)		0.76 (0.31-1.87)		1/2	0.76 (0.06-9.20)				522/1987		2/7	1.00 (0.19-5.25)		1.09 (0.47-2.53)		1/5	0.60 (0.07-5.56)		1.03 (0.42-2.53)		1/2	2.35 (0.17-31.95)
33: ELECTRICAL AND ELECTRONIC PRODUCTS INDUSTRIES	1828/1849		109/145	0.77 (0.57-1.02)		0.78 (0.60-1.03)		64/79	0.82 (0.57-1.20)		0.85 (0.60-1.21)		45/66	0.70 (0.45-1.07)		0.74 (0.50-1.10)		1323/1849		82/145	0.80 (0.59-1.10)		0.82 (0.61-1.11)		50/79	0.89 (0.59-1.33)		0.91 (0.63-1.32)		32/66	0.70 (0.44-1.13)		0.75 (0.49-1.15)		498/1849		26/145	0.68 (0.43-1.06)		0.74 (0.49-1.11)		14/79	0.68 (0.37-1.24)		0.78 (0.47-1.30)		12/66	0.68 (0.35-1.29)
331: SMALL ELECTRICAL APPLIANCE INDUSTRY	1932/1987		5/7	0.60 (0.17-2.09)		0.84 (0.39-1.81)		4/5	0.87 (0.21-3.57)		0.97 (0.43-2.17)		1/2	0.21 (0.02-2.57)				1401/1987		4/7	0.69 (0.18-2.61)		0.89 (0.40-1.95)		3/5	0.92 (0.20-4.25)		0.99 (0.43-2.27)		1/2	0.31 (0.02-3.90)				523/1987		1/7	0.40 (0.05-3.46)		0.94 (0.38-2.30)		1/5	0.74 (0.08-6.87)		1.07 (0.43-2.62)		0/2
3311: SMALL ELECTRICAL APPLIANCE INDUSTRY	1932/1987		5/7	0.60 (0.17-2.09)		0.84 (0.39-1.81)		4/5	0.87 (0.21-3.57)		0.97 (0.43-2.17)		1/2	0.21 (0.02-2.57)				1401/1987		4/7	0.69 (0.18-2.61)		0.89 (0.40-1.95)		3/5	0.92 (0.20-4.25)		0.99 (0.43-2.27)		1/2	0.31 (0.02-3.90)				523/1987		1/7	0.40 (0.05-3.46)		0.94 (0.38-2.30)		1/5	0.74 (0.08-6.87)		1.07 (0.43-2.62)		0/2
332: MAJOR APPLIANCES INDUSTRY (ELECTRIC AND NON-ELECTRIC)	1917/1971		20/23	0.74 (0.38-1.47)		0.83 (0.47-1.45)		14/11	1.20 (0.49-2.89)		1.12 (0.58-2.15)		6/12	0.35 (0.11-1.07)		0.64 (0.31-1.35)		1389/1971		16/23	0.84 (0.41-1.73)		0.90 (0.50-1.61)		12/11	1.39 (0.55-3.50)		1.21 (0.62-2.36)		4/12	0.35 (0.10-1.24)		0.68 (0.31-1.49)		521/1971		3/23	0.45 (0.13-1.57)		0.79 (0.37-1.71)		2/11	0.68 (0.14-3.23)		0.99 (0.43-2.26)		1/12	0.24 (0.03-1.98)
3321: MAJOR APPLIANCE INDUSTRY (ELECTRIC AND NON-ELECTRIC)	1917/1971		20/23	0.74 (0.38-1.47)		0.83 (0.47-1.45)		14/11	1.20 (0.49-2.89)		1.12 (0.58-2.15)		6/12	0.35 (0.11-1.07)		0.64 (0.31-1.35)		1389/1971		16/23	0.84 (0.41-1.73)		0.90 (0.50-1.61)		12/11	1.39 (0.55-3.50)		1.21 (0.62-2.36)		4/12	0.35 (0.10-1.24)		0.68 (0.31-1.49)		521/1971		3/23	0.45 (0.13-1.57)		0.79 (0.37-1.71)		2/11	0.68 (0.14-3.23)		0.99 (0.43-2.26)		1/12	0.24 (0.03-1.98)
333: ELECTRIC LIGHTING INDUSTRIES	1922/1982		15/12	1.56 (0.64-3.80)		1.29 (0.67-2.50)		10/6	2.02 (0.61-6.75)		1.34 (0.63-2.88)		5/6	1.11 (0.29-4.23)		1.06 (0.48-2.33)		1396/1982		9/12	1.30 (0.48-3.50)		1.15 (0.57-2.30)		6/6	1.63 (0.43-6.14)		1.21 (0.55-2.66)		3/6	0.98 (0.21-4.45)		1.01 (0.44-2.30)		518/1982		6/12	2.21 (0.75-6.50)		1.52 (0.74-3.15)		4/6	3.04 (0.74-12.51)		1.57 (0.70-3.52)		2/6	1.42 (0.25-7.93)
3331: LIGHTING FIXTURE INDUSTRY	1926/1989		11/5	3.19 (0.88-11.67)		1.55 (0.71-3.39)		7/4	3.00 (0.60-14.99)		1.37 (0.59-3.17)		4/1	3.58 (0.40-32.52)		1.26 (0.51-3.09)		1399/1989		6/5	2.37 (0.57-9.80)		1.33 (0.59-2.99)		4/4	2.23 (0.38-13.05)		1.23 (0.52-2.90)		2/1	2.63 (0.24-29.42)				519/1989		5/5	5.17 (1.22-21.86)*		1.82 (0.81-4.09)		3/4	4.84 (0.80-29.30)		1.59 (0.67-3.76)		2/1	5.82 (0.51-66.29)
334: RECORD PLAYER, RADIO AND TELEVISION RECEIVER INDUSTRY	1930/1985		7/9	0.87 (0.30-2.52)		0.95 (0.46-1.96)		4/7	0.72 (0.19-2.69)		0.90 (0.41-1.98)		3/2	1.28 (0.20-8.23)		1.08 (0.45-2.56)		1400/1985		5/9	0.89 (0.28-2.89)		0.96 (0.45-2.04)		2/7	0.53 (0.10-2.78)		0.86 (0.37-2.01)		3/2	1.76 (0.27-11.58)		1.15 (0.48-2.74)		522/1985		2/9	0.81 (0.17-3.89)		1.02 (0.45-2.35)		2/7	1.05 (0.21-5.38)		1.12 (0.48-2.59)		0/2
3341: RECORD PLAYER, RADIO AND TELEVISION RECEIVER INDUSTRY	1930/1985		7/9	0.87 (0.30-2.52)		0.95 (0.46-1.96)		4/7	0.72 (0.19-2.69)		0.90 (0.41-1.98)		3/2	1.28 (0.20-8.23)		1.08 (0.45-2.56)		1400/1985		5/9	0.89 (0.28-2.89)		0.96 (0.45-2.04)		2/7	0.53 (0.10-2.78)		0.86 (0.37-2.01)		3/2	1.76 (0.27-11.58)		1.15 (0.48-2.74)		522/1985		2/9	0.81 (0.17-3.89)		1.02 (0.45-2.35)		2/7	1.05 (0.21-5.38)		1.12 (0.48-2.59)		0/2
335: COMMUNICATION AND OTHER ELECTRONIC EQUIPMENT INDUSTRIES	1899/1931		38/63	0.67 (0.42-1.05)		0.72 (0.48-1.09)		22/38	0.57 (0.32-1.02)		0.67 (0.40-1.10)		16/25	0.85 (0.41-1.74)		0.91 (0.51-1.62)		1377/1931		28/63	0.67 (0.41-1.10)		0.73 (0.47-1.14)		18/38	0.64 (0.34-1.19)		0.73 (0.43-1.24)		10/25	0.72 (0.32-1.63)		0.83 (0.44-1.56)		514/1931		10/63	0.67 (0.33-1.35)		0.80 (0.45-1.41)		4/38	0.40 (0.14-1.17)		0.71 (0.34-1.45)		6/25	1.19 (0.46-3.12)
3351: TELECOMMUNICATION EQUIPMENT INDUSTRY	1930/1982		7/12	0.74 (0.25-2.19)		0.89 (0.43-1.84)		3/10	0.34 (0.08-1.44)		0.72 (0.32-1.63)		4/2	3.60 (0.40-31.92)		1.27 (0.52-3.10)		1399/1982		6/12	0.88 (0.28-2.74)		0.95 (0.45-2.01)		3/10	0.46 (0.11-1.97)		0.80 (0.35-1.80)		3/2	4.00 (0.42-38.47)		1.27 (0.52-3.12)		523/1982		1/12	0.39 (0.05-3.23)		0.93 (0.38-2.27)		0/10					1/2	2.82 (0.18-45.12)
3352: ELECTRONIC PARTS AND COMPONENTS INDUSTRY	1931/1985		6/9	0.85 (0.26-2.77)		0.95 (0.45-2.02)		3/4	0.52 (0.11-2.54)		0.85 (0.37-1.96)		3/5	1.60 (0.27-9.69)		1.14 (0.48-2.69)		1400/1985		5/9	1.02 (0.29-3.55)		1.02 (0.47-2.20)		2/4	0.49 (0.08-2.98)		0.87 (0.37-2.05)		3/5	2.32 (0.38-14.29)		1.23 (0.52-2.92)		523/1985		1/9	0.50 (0.06-4.24)		0.97 (0.40-2.38)		1/4	0.61 (0.07-5.70)		1.03 (0.42-2.54)		0/5
3359: OTHER COMMUNICATION AND ELECTRONIC EQUIPMENTINDUSTRIES	1910/1948		27/46	0.61 (0.36-1.03)		0.68 (0.43-1.09)		18/28	0.64 (0.33-1.23)		0.74 (0.43-1.27)		9/18	0.56 (0.23-1.34)		0.73 (0.38-1.41)		1386/1948		19/46	0.57 (0.32-1.03)		0.67 (0.40-1.10)		15/28	0.72 (0.36-1.44)		0.81 (0.46-1.43)		4/18	0.32 (0.10-1.02)		0.63 (0.30-1.33)		516/1948		8/46	0.72 (0.33-1.59)		0.86 (0.47-1.59)		3/28	0.43 (0.13-1.47)		0.78 (0.36-1.68)		5/18	1.24 (0.43-3.58)
336: OFFICE, STORE AND BUSINESS MACHINES INDUSTRIES	1920/1976		17/18	1.04 (0.51-2.15)		1.04 (0.58-1.86)		11/10	1.16 (0.45-2.97)		1.09 (0.55-2.16)		6/8	0.90 (0.29-2.76)		0.97 (0.46-2.03)		1391/1976		14/18	1.15 (0.54-2.45)		1.10 (0.60-2.00)		8/10	1.11 (0.41-3.05)		1.07 (0.53-2.15)		6/8	1.23 (0.40-3.80)		1.11 (0.53-2.32)		521/1976		3/18	0.76 (0.21-2.67)		0.97 (0.45-2.10)		3/10	1.32 (0.34-5.13)		1.20 (0.54-2.66)		0/8
3361: ELECTRONIC COMPUTING AND PERIPHERAL EQUIPMENT INDUSTRY	1926/1980		11/14	0.82 (0.35-1.96)		0.91 (0.47-1.74)		8/8	0.96 (0.32-2.85)		0.99 (0.48-2.06)		3/6	0.64 (0.15-2.72)		0.88 (0.39-1.99)		1397/1980		8/14	0.79 (0.31-2.02)		0.89 (0.45-1.75)		5/8	0.77 (0.23-2.61)		0.92 (0.43-1.97)		3/6	0.87 (0.20-3.71)		0.97 (0.43-2.19)		521/1980		3/14	0.96 (0.26-3.53)		1.06 (0.48-2.32)		3/8	1.58 (0.38-6.57)		1.27 (0.56-2.84)		0/6
337: ELECTRICAL INDUSTRIAL EQUIPMENT INDUSTRIES	1928/1979		9/15	0.58 (0.23-1.48)		0.76 (0.39-1.50)		4/10	0.47 (0.13-1.72)		0.77 (0.35-1.69)		5/5	0.74 (0.19-2.90)		0.92 (0.41-2.04)		1398/1979		7/15	0.64 (0.24-1.74)		0.81 (0.40-1.63)		3/10	0.50 (0.12-2.05)		0.81 (0.36-1.82)		4/5	0.85 (0.20-3.57)		0.96 (0.43-2.17)		522/1979		2/15	0.46 (0.10-2.17)		0.87 (0.38-1.99)		1/10	0.42 (0.05-3.58)		0.96 (0.39-2.35)		1/5	0.54 (0.06-4.93)
3379: OTHER ELECTRICAL INDUSTRIAL EQUIPMENT INDUSTRIES	1931/1987		6/7	0.75 (0.24-2.42)		0.90 (0.43-1.92)		2/4	0.49 (0.08-3.24)		0.88 (0.37-2.09)		4/3	1.00 (0.22-4.58)		1.02 (0.45-2.32)		1401/1987		4/7	0.74 (0.20-2.69)		0.90 (0.41-1.97)		1/4	0.36 (0.04-3.75)		0.88 (0.35-2.17)		3/3	1.09 (0.22-5.54)		1.04 (0.45-2.41)		522/1987		2/7	0.83 (0.16-4.27)		1.04 (0.45-2.40)		1/4	0.80 (0.08-8.42)		1.08 (0.44-2.68)		1/3	0.84 (0.09-8.27)
338: COMMUNICATIONS AND ENERGY WIRE AND CABLE INDUSTRY	1934/1985		3/9	0.28 (0.07-1.12)		0.67 (0.30-1.49)		1/5	0.14 (0.01-1.30)		0.75 (0.30-1.83)		2/4	0.50 (0.08-3.06)		0.87 (0.37-2.07)		1403/1985		2/9	0.25 (0.05-1.28)		0.70 (0.30-1.62)		1/5	0.18 (0.02-1.80)		0.78 (0.32-1.93)		1/4	0.35 (0.04-3.43)		0.87 (0.35-2.13)		523/1985		1/9	0.34 (0.04-2.87)		0.91 (0.37-2.22)		0/5					1/4	0.86 (0.09-8.49)
3381: COMMUNICATIONS AND ENERGY WIRE AND CABLE INDUSTRY	1934/1985		3/9	0.28 (0.07-1.12)		0.67 (0.30-1.49)		1/5	0.14 (0.01-1.30)		0.75 (0.30-1.83)		2/4	0.50 (0.08-3.06)		0.87 (0.37-2.07)		1403/1985		2/9	0.25 (0.05-1.28)		0.70 (0.30-1.62)		1/5	0.18 (0.02-1.80)		0.78 (0.32-1.93)		1/4	0.35 (0.04-3.43)		0.87 (0.35-2.13)		523/1985		1/9	0.34 (0.04-2.87)		0.91 (0.37-2.22)		0/5					1/4	0.86 (0.09-8.49)
339: OTHER ELECTRICAL PRODUCTS INDUSTRIES	1930/1988		7/6	1.24 (0.38-4.05)		1.11 (0.52-2.36)		5/3	1.38 (0.32-6.00)		1.13 (0.50-2.54)		2/3	1.00 (0.13-7.72)		1.02 (0.42-2.47)		1398/1988		7/6	1.80 (0.54-5.99)		1.28 (0.60-2.73)		5/3	1.93 (0.44-8.42)		1.24 (0.55-2.82)		2/3	1.57 (0.19-12.83)		1.10 (0.45-2.69)		524/1988		0/6					0/3					0/3
35: NON-METALLIC MINERAL PRODUCTS INDUSTRIES	1882/1941		55/53	1.13 (0.74-1.74)		1.12 (0.75-1.65)		39/36	1.20 (0.72-2.00)		1.16 (0.74-1.83)		16/17	1.00 (0.47-2.13)		1.01 (0.55-1.84)		1366/1941		39/53	1.13 (0.71-1.80)		1.11 (0.73-1.69)		28/36	1.22 (0.70-2.13)		1.17 (0.72-1.90)		11/17	0.96 (0.42-2.20)		0.99 (0.52-1.86)		508/1941		16/53	1.14 (0.62-2.07)		1.13 (0.68-1.89)		11/36	1.15 (0.56-2.37)		1.15 (0.64-2.06)		5/17	1.11 (0.39-3.18)
352: HYDRAULIC CEMENT INDUSTRY	1929/1981		8/13	0.58 (0.24-1.46)		0.76 (0.39-1.48)		6/11	0.51 (0.18-1.43)		0.73 (0.36-1.50)		2/2	1.00 (0.14-7.17)				1399/1981		6/13	0.63 (0.23-1.71)		0.80 (0.40-1.62)		5/11	0.61 (0.20-1.83)		0.81 (0.39-1.69)		1/2	0.74 (0.07-8.23)				522/1981		2/13	0.49 (0.11-2.24)		0.88 (0.39-2.00)		1/11	0.29 (0.04-2.32)		0.89 (0.37-2.16)		1/2	1.55 (0.14-17.39)
3521: HYDRAULIC CEMENT INDUSTRY	1929/1981		8/13	0.58 (0.24-1.46)		0.76 (0.39-1.48)		6/11	0.51 (0.18-1.43)		0.73 (0.36-1.50)		2/2	1.00 (0.14-7.17)				1399/1981		6/13	0.63 (0.23-1.71)		0.80 (0.40-1.62)		5/11	0.61 (0.20-1.83)		0.81 (0.39-1.69)		1/2	0.74 (0.07-8.23)				522/1981		2/13	0.49 (0.11-2.24)		0.88 (0.39-2.00)		1/11	0.29 (0.04-2.32)		0.89 (0.37-2.16)		1/2	1.55 (0.14-17.39)
354: CONCRETE PRODUCTS INDUSTRIES	1925/1987		12/7	4.41 (1.05-18.48)*		1.63 (0.73-3.67)		7/6	2.31 (0.48-11.21)		1.29 (0.56-2.96)		5/1	28.07 (0.76-1029.33)		1.29 (0.50-3.32)		1396/1987		9/7	4.84 (1.11-21.13)*		1.64 (0.72-3.70)		6/6	3.01 (0.60-15.14)		1.37 (0.59-3.16)		3/1	22.61 (0.60-854.69)				521/1987		3/7	3.52 (0.62-19.96)		1.48 (0.63-3.47)		1/6	1.00 (0.09-11.11)		1.12 (0.45-2.78)		2/1	37.57 (0.96-1473.19)
355: READY-MIX CONCRETE INDUSTRY	1928/1991		9/3	3.37 (0.72-15.74)		1.45 (0.63-3.31)		6/3	2.15 (0.42-10.91)		1.25 (0.54-2.89)		3/0					1398/1991		7/3	3.62 (0.74-17.64)		1.44 (0.63-3.32)		4/3	2.08 (0.37-11.59)		1.22 (0.52-2.85)		3/0					522/1991		2/3	2.65 (0.36-19.75)		1.32 (0.55-3.20)		2/3	2.30 (0.31-17.33)		1.31 (0.54-3.16)		0/0
3551: READY-MIX CONCRETE INDUSTRY	1928/1991		9/3	3.37 (0.72-15.74)		1.45 (0.63-3.31)		6/3	2.15 (0.42-10.91)		1.25 (0.54-2.89)		3/0					1398/1991		7/3	3.62 (0.74-17.64)		1.44 (0.63-3.32)		4/3	2.08 (0.37-11.59)		1.22 (0.52-2.85)		3/0					522/1991		2/3	2.65 (0.36-19.75)		1.32 (0.55-3.20)		2/3	2.30 (0.31-17.33)		1.31 (0.54-3.16)		0/0
356: GLASS AND GLASS PRODUCTS INDUSTRIES	1925/1976		12/18	0.62 (0.28-1.38)		0.76 (0.41-1.41)		9/9	1.16 (0.40-3.40)		1.09 (0.53-2.24)		3/9	0.25 (0.06-0.97)*		0.63 (0.29-1.40)		1396/1976		9/18	0.65 (0.27-1.56)		0.79 (0.41-1.52)		7/9	1.29 (0.41-4.00)		1.13 (0.54-2.37)		2/9	0.23 (0.05-1.13)		0.68 (0.29-1.56)		521/1976		3/18	0.55 (0.15-1.94)		0.86 (0.39-1.86)		2/9	0.91 (0.18-4.60)		1.07 (0.46-2.49)		1/9	0.30 (0.04-2.41)
3561: PRIMARY GLASS AND GLASS CONTAINERS INDUSTRY	1929/1977		8/17	0.48 (0.20-1.19)		0.68 (0.35-1.33)		6/9	0.88 (0.28-2.81)		0.96 (0.45-2.03)		2/8	0.19 (0.04-0.95)*		0.65 (0.28-1.50)		1399/1977		6/17	0.52 (0.19-1.40)		0.73 (0.36-1.47)		4/9	0.85 (0.23-3.09)		0.96 (0.44-2.09)		2/8	0.27 (0.06-1.37)		0.72 (0.31-1.66)		522/1977		2/17	0.41 (0.09-1.83)		0.83 (0.36-1.89)		2/9	0.97 (0.19-4.94)		1.09 (0.47-2.54)		0/8
359: OTHER NON-METALLIC MINERAL PRODUCT INDUSTRIES	1926/1985		11/9	1.19 (0.47-3.03)		1.11 (0.56-2.18)		9/5	1.49 (0.49-4.58)		1.21 (0.58-2.52)		2/4	0.64 (0.10-4.03)		0.93 (0.39-2.20)		1398/1985		7/9	1.05 (0.37-2.98)		1.03 (0.51-2.11)		6/5	1.36 (0.40-4.59)		1.15 (0.53-2.46)		1/4	0.48 (0.05-4.76)		0.91 (0.37-2.25)		520/1985		4/9	1.55 (0.45-5.27)		1.27 (0.59-2.73)		3/5	1.87 (0.43-8.08)		1.33 (0.59-3.01)		1/4	1.01 (0.10-10.07)
3592: ASBESTOS PRODUCTS INDUSTRY	1930/1989		7/5	1.26 (0.39-4.03)		1.12 (0.53-2.37)		5/3	1.31 (0.31-5.57)		1.11 (0.49-2.50)		2/2	1.15 (0.16-8.44)				1402/1989		3/5	0.74 (0.18-3.18)		0.92 (0.41-2.07)		2/3	0.72 (0.12-4.33)		0.94 (0.40-2.23)		1/2	0.84 (0.07-9.61)				520/1989		4/5	2.55 (0.67-9.74)		1.49 (0.68-3.30)		3/3	2.98 (0.58-15.25)		1.47 (0.64-3.42)		1/2	1.83 (0.16-20.54)
36: REFINED PETROLEUM AND COAL PRODUCTS INDUSTRIES	1887/1950		50/44	1.16 (0.74-1.82)		1.13 (0.75-1.71)		32/18	1.72 (0.90-3.30)		1.47 (0.85-2.53)		18/26	0.76 (0.40-1.47)		0.83 (0.48-1.44)		1368/1950		37/44	1.18 (0.72-1.91)		1.14 (0.74-1.77)		25/18	1.85 (0.94-3.64)		1.53 (0.87-2.67)		12/26	0.69 (0.33-1.45)		0.80 (0.44-1.44)		511/1950		13/44	1.10 (0.57-2.13)		1.11 (0.64-1.91)		7/18	1.36 (0.54-3.46)		1.25 (0.64-2.46)		6/26	0.95 (0.38-2.38)
361: REFINED PETROLEUM PRODUCTS INDUSTRIES	1888/1952		49/42	1.18 (0.74-1.87)		1.15 (0.76-1.75)		31/17	1.71 (0.88-3.32)		1.45 (0.84-2.52)		18/25	0.80 (0.41-1.56)		0.87 (0.50-1.50)		1369/1952		36/42	1.19 (0.72-1.95)		1.15 (0.74-1.79)		24/17	1.82 (0.91-3.64)		1.50 (0.85-2.64)		12/25	0.72 (0.34-1.53)		0.82 (0.45-1.49)		511/1952		13/42	1.16 (0.60-2.24)		1.14 (0.66-1.98)		7/17	1.40 (0.55-3.59)		1.27 (0.65-2.51)		6/25	1.01 (0.40-2.55)
3611: REFINED PETROLEUM PRODUCTS INDUSTRY (EXCEPTLUBRICATING OIL AND GREASE)	1890/1953		47/41	1.16 (0.73-1.86)		1.14 (0.74-1.74)		29/16	1.71 (0.86-3.42)		1.44 (0.82-2.54)		18/25	0.80 (0.41-1.56)		0.87 (0.50-1.50)		1370/1953		35/41	1.19 (0.72-1.96)		1.15 (0.73-1.80)		23/16	1.86 (0.91-3.82)		1.51 (0.85-2.70)		12/25	0.72 (0.34-1.53)		0.82 (0.45-1.49)		512/1953		12/41	1.10 (0.56-2.18)		1.11 (0.63-1.94)		6/16	1.29 (0.48-3.51)		1.21 (0.60-2.45)		6/25	1.00 (0.40-2.54)
37: CHEMICAL AND CHEMICAL PRODUCTS INDUSTRIES	1842/1904		95/90	1.21 (0.88-1.68)		1.19 (0.87-1.63)		63/57	1.30 (0.87-1.96)		1.26 (0.87-1.83)		32/33	1.06 (0.62-1.82)		1.05 (0.66-1.69)		1339/1904		66/90	1.17 (0.82-1.67)		1.15 (0.82-1.61)		41/57	1.19 (0.76-1.85)		1.16 (0.77-1.74)		25/33	1.16 (0.65-2.05)		1.12 (0.68-1.84)		495/1904		29/90	1.35 (0.86-2.12)		1.30 (0.86-1.97)		22/57	1.65 (0.97-2.82)		1.52 (0.95-2.43)		7/33	0.87 (0.37-2.03)
371: INDUSTRIAL CHEMICALS INDUSTRIES N.E.C.	1919/1981		18/13	1.66 (0.77-3.57)		1.38 (0.76-2.53)		16/10	1.78 (0.77-4.09)		1.41 (0.75-2.66)		2/3	1.10 (0.15-8.24)		1.04 (0.43-2.51)		1392/1981		13/13	1.74 (0.77-3.95)		1.39 (0.74-2.61)		11/10	1.78 (0.73-4.37)		1.39 (0.71-2.69)		2/3	1.59 (0.21-12.03)		1.11 (0.46-2.69)		519/1981		5/13	1.52 (0.52-4.45)		1.29 (0.62-2.66)		5/10	1.82 (0.60-5.56)		1.40 (0.67-2.93)		0/3
3711: INDUSTRIAL INORGANIC CHEMICAL INDUSTRIES N.E.C.	1924/1982		13/12	1.47 (0.64-3.40)		1.27 (0.67-2.39)		12/10	1.44 (0.60-3.47)		1.24 (0.64-2.38)		1/2	1.81 (0.13-25.68)				1396/1982		9/12	1.48 (0.59-3.68)		1.24 (0.64-2.42)		8/10	1.39 (0.53-3.66)		1.20 (0.60-2.38)		1/2	2.63 (0.19-37.02)				520/1982		4/12	1.51 (0.47-4.92)		1.27 (0.60-2.69)		4/10	1.61 (0.48-5.32)		1.31 (0.61-2.80)		0/2
374: PHARMACEUTICAL AND MEDICINE INDUSTRY	1910/1968		27/26	1.17 (0.65-2.11)		1.13 (0.68-1.87)		18/14	1.68 (0.78-3.62)		1.39 (0.76-2.55)		9/12	0.68 (0.27-1.72)		0.82 (0.42-1.62)		1387/1968		18/26	1.07 (0.56-2.06)		1.05 (0.61-1.81)		11/14	1.43 (0.60-3.36)		1.24 (0.65-2.36)		7/12	0.72 (0.26-1.95)		0.86 (0.43-1.73)		515/1968		9/26	1.47 (0.66-3.27)		1.32 (0.71-2.45)		7/14	2.39 (0.90-6.30)		1.66 (0.83-3.31)		2/12	0.60 (0.13-2.78)
3741: PHARMACEUTICAL AND MEDICINE INDUSTRY	1910/1968		27/26	1.17 (0.65-2.11)		1.13 (0.68-1.87)		18/14	1.68 (0.78-3.62)		1.39 (0.76-2.55)		9/12	0.68 (0.27-1.72)		0.82 (0.42-1.62)		1387/1968		18/26	1.07 (0.56-2.06)		1.05 (0.61-1.81)		11/14	1.43 (0.60-3.36)		1.24 (0.65-2.36)		7/12	0.72 (0.26-1.95)		0.86 (0.43-1.73)		515/1968		9/26	1.47 (0.66-3.27)		1.32 (0.71-2.45)		7/14	2.39 (0.90-6.30)		1.66 (0.83-3.31)		2/12	0.60 (0.13-2.78)
375: PAINT AND VARNISH INDUSTRY	1919/1983		18/11	1.93 (0.80-4.63)		1.46 (0.76-2.80)		14/10	1.65 (0.63-4.32)		1.31 (0.66-2.60)		4/1	3.85 (0.42-35.55)		1.27 (0.52-3.12)		1391/1983		14/11	2.13 (0.85-5.32)		1.51 (0.77-2.94)		11/10	1.83 (0.67-5.03)		1.36 (0.67-2.75)		3/1	4.16 (0.42-41.60)				520/1983		4/11	1.50 (0.44-5.15)		1.26 (0.58-2.71)		3/10	1.24 (0.31-4.99)		1.18 (0.53-2.62)		1/1	3.33 (0.20-54.43)
3751: PAINT AND VARNISH INDUSTRY	1919/1983		18/11	1.93 (0.80-4.63)		1.46 (0.76-2.80)		14/10	1.65 (0.63-4.32)		1.31 (0.66-2.60)		4/1	3.85 (0.42-35.55)		1.27 (0.52-3.12)		1391/1983		14/11	2.13 (0.85-5.32)		1.51 (0.77-2.94)		11/10	1.83 (0.67-5.03)		1.36 (0.67-2.75)		3/1	4.16 (0.42-41.60)				520/1983		4/11	1.50 (0.44-5.15)		1.26 (0.58-2.71)		3/10	1.24 (0.31-4.99)		1.18 (0.53-2.62)		1/1	3.33 (0.20-54.43)
376: SOAP AND CLEANING COMPOUNDS INDUSTRY	1928/1987		9/7	2.73 (0.83-9.00)		1.52 (0.71-3.25)		5/4	3.21 (0.60-17.13)		1.37 (0.59-3.20)		4/3	2.27 (0.41-12.54)		1.25 (0.53-2.92)		1397/1987		8/7	3.45 (1.02-11.64)*		1.64 (0.76-3.52)		5/4	4.44 (0.85-23.25)		1.50 (0.64-3.48)		3/3	2.45 (0.40-15.03)		1.25 (0.53-2.95)		523/1987		1/7	1.01 (0.11-9.14)		1.10 (0.45-2.70)		0/4					1/3	1.84 (0.17-20.37)
3761: SOAP AND CLEANING COMPOUNDS INDUSTRY	1928/1987		9/7	2.73 (0.83-9.00)		1.52 (0.71-3.25)		5/4	3.21 (0.60-17.13)		1.37 (0.59-3.20)		4/3	2.27 (0.41-12.54)		1.25 (0.53-2.92)		1397/1987		8/7	3.45 (1.02-11.64)*		1.64 (0.76-3.52)		5/4	4.44 (0.85-23.25)		1.50 (0.64-3.48)		3/3	2.45 (0.40-15.03)		1.25 (0.53-2.95)		523/1987		1/7	1.01 (0.11-9.14)		1.10 (0.45-2.70)		0/4					1/3	1.84 (0.17-20.37)
377: TOILET PREPARATIONS INDUSTRY	1927/1983		10/11	0.99 (0.39-2.54)		1.01 (0.51-1.99)		8/8	0.96 (0.33-2.79)		1.00 (0.48-2.05)		2/3	1.10 (0.15-8.22)		1.04 (0.43-2.51)		1397/1983		8/11	1.09 (0.40-2.98)		1.05 (0.52-2.12)		6/8	0.98 (0.31-3.08)		1.00 (0.48-2.12)		2/3	1.63 (0.21-12.46)		1.12 (0.46-2.71)		522/1983		2/11	0.74 (0.16-3.52)		1.00 (0.43-2.29)		2/8	0.93 (0.19-4.61)		1.08 (0.47-2.49)		0/3
3771: TOILET PREPARATIONS INDUSTRY	1927/1983		10/11	0.99 (0.39-2.54)		1.01 (0.51-1.99)		8/8	0.96 (0.33-2.79)		1.00 (0.48-2.05)		2/3	1.10 (0.15-8.22)		1.04 (0.43-2.51)		1397/1983		8/11	1.09 (0.40-2.98)		1.05 (0.52-2.12)		6/8	0.98 (0.31-3.08)		1.00 (0.48-2.12)		2/3	1.63 (0.21-12.46)		1.12 (0.46-2.71)		522/1983		2/11	0.74 (0.16-3.52)		1.00 (0.43-2.29)		2/8	0.93 (0.19-4.61)		1.08 (0.47-2.49)		0/3
379: OTHER CHEMICAL PRODUCTS INDUSTRIES	1921/1976		16/18	0.77 (0.37-1.60)		0.85 (0.48-1.54)		11/11	1.03 (0.40-2.60)		1.03 (0.52-2.02)		5/7	0.48 (0.14-1.60)		0.76 (0.35-1.62)		1397/1976		8/18	0.53 (0.22-1.28)		0.71 (0.37-1.36)		6/11	0.77 (0.26-2.27)		0.90 (0.44-1.86)		2/7	0.26 (0.05-1.30)		0.71 (0.31-1.64)		516/1976		8/18	1.48 (0.60-3.62)		1.30 (0.67-2.53)		5/11	1.78 (0.56-5.62)		1.38 (0.65-2.91)		3/7	1.10 (0.27-4.56)
3799: OTHER CHEMICAL PRODUCTS INDUSTRIES N.E.C.	1925/1981		12/13	0.67 (0.29-1.53)		0.80 (0.42-1.50)		9/9	0.82 (0.31-2.19)		0.92 (0.46-1.83)		3/4	0.39 (0.08-1.85)		0.78 (0.34-1.79)		1399/1981		6/13	0.46 (0.17-1.25)		0.69 (0.34-1.39)		4/9	0.51 (0.15-1.73)		0.78 (0.36-1.67)		2/4	0.35 (0.06-2.03)		0.79 (0.34-1.87)		518/1981		6/13	1.27 (0.46-3.51)		1.19 (0.59-2.41)		5/9	1.72 (0.54-5.47)		1.36 (0.64-2.87)		1/4	0.51 (0.05-4.82)
39: OTHER MANUFACTURING INDUSTRIES	1854/1920		83/74	1.35 (0.94-1.96)		1.31 (0.92-1.85)		56/49	1.40 (0.89-2.21)		1.32 (0.88-2.00)		27/25	1.27 (0.68-2.36)		1.19 (0.71-2.02)		1341/1920		64/74	1.47 (1.00-2.17)		1.40 (0.97-2.01)		44/49	1.54 (0.96-2.49)		1.43 (0.93-2.19)		20/25	1.34 (0.69-2.60)		1.23 (0.71-2.13)		505/1920		19/74	1.09 (0.63-1.89)		1.10 (0.68-1.78)		12/49	1.08 (0.55-2.14)		1.10 (0.63-1.93)		7/25	1.12 (0.46-2.73)
391: SCIENTIFIC AND PROFESSIONAL EQUIPMENT INDUSTRIES	1917/1982		20/12	1.93 (0.83-4.48)		1.48 (0.78-2.80)		10/8	1.23 (0.44-3.47)		1.12 (0.55-2.28)		10/4	4.11 (0.91-18.48)		1.55 (0.68-3.53)		1390/1982		15/12	1.98 (0.82-4.78)		1.46 (0.76-2.82)		8/8	1.33 (0.45-3.95)		1.15 (0.56-2.39)		7/4	3.99 (0.84-19.01)		1.50 (0.66-3.45)		519/1982		5/12	1.87 (0.60-5.83)		1.39 (0.66-2.93)		2/8	1.00 (0.20-5.02)		1.10 (0.48-2.55)		3/4	4.53 (0.76-27.04)
3912: OTHER INSTRUMENTS AND RELATED PRODUCTS INDUSTRY	1928/1988		9/6	1.81 (0.53-6.16)		1.28 (0.60-2.76)		3/4	0.72 (0.14-3.81)		0.94 (0.40-2.18)		6/2	5.30 (0.65-42.98)		1.38 (0.57-3.35)		1399/1988		6/6	1.67 (0.45-6.21)		1.21 (0.55-2.66)		2/4	0.63 (0.10-4.08)		0.92 (0.39-2.20)		4/2	5.03 (0.58-43.56)		1.34 (0.55-3.28)		521/1988		3/6	2.23 (0.48-10.46)		1.37 (0.60-3.13)		1/4	0.98 (0.10-9.88)		1.12 (0.45-2.76)		2/2	6.05 (0.55-67.07)
392: JEWELLERY AND PRECIOUS METAL INDUSTRIES	1929/1985		8/9	1.08 (0.37-3.18)		1.05 (0.51-2.17)		4/4	1.08 (0.22-5.30)		1.04 (0.45-2.40)		4/5	1.09 (0.25-4.67)		1.04 (0.46-2.36)		1398/1985		7/9	1.43 (0.47-4.33)		1.18 (0.56-2.45)		3/4	1.21 (0.23-6.48)		1.07 (0.46-2.49)		4/5	1.67 (0.39-7.25)		1.19 (0.53-2.69)		523/1985		1/9	0.40 (0.05-3.43)		0.94 (0.38-2.29)		1/4	0.83 (0.08-8.95)		1.09 (0.44-2.70)		0/5
3921: JEWELLERY AND SILVERWARE INDUSTRY	1929/1985		8/9	1.08 (0.37-3.18)		1.05 (0.51-2.17)		4/4	1.08 (0.22-5.30)		1.04 (0.45-2.40)		4/5	1.09 (0.25-4.67)		1.04 (0.46-2.36)		1398/1985		7/9	1.43 (0.47-4.33)		1.18 (0.56-2.45)		3/4	1.21 (0.23-6.48)		1.07 (0.46-2.49)		4/5	1.67 (0.39-7.25)		1.19 (0.53-2.69)		523/1985		1/9	0.40 (0.05-3.43)		0.94 (0.38-2.29)		1/4	0.83 (0.08-8.95)		1.09 (0.44-2.70)		0/5
393: SPORTING GOODS AND TOY INDUSTRIES	1917/1975		20/19	1.15 (0.56-2.37)		1.11 (0.62-1.98)		17/14	1.40 (0.60-3.26)		1.23 (0.65-2.33)		3/5	0.62 (0.14-2.77)		0.88 (0.39-2.00)		1387/1975		18/19	1.47 (0.70-3.08)		1.28 (0.71-2.32)		16/14	1.86 (0.79-4.38)		1.44 (0.75-2.74)		2/5	0.60 (0.11-3.30)		0.90 (0.38-2.10)		522/1975		2/19	0.41 (0.09-1.86)		0.83 (0.37-1.89)		1/14	0.31 (0.04-2.46)		0.90 (0.37-2.19)		1/5	0.66 (0.07-5.96)
3931: SPORTING GOODS INDUSTRY	1925/1983		12/11	1.30 (0.48-3.49)		1.15 (0.58-2.31)		9/7	1.87 (0.50-6.98)		1.27 (0.58-2.79)		3/4	0.75 (0.15-3.62)		0.94 (0.41-2.16)		1394/1983		11/11	1.68 (0.61-4.62)		1.29 (0.64-2.62)		9/7	2.71 (0.71-10.34)		1.44 (0.65-3.18)		2/4	0.71 (0.12-4.17)		0.94 (0.40-2.22)		523/1983		1/11	0.40 (0.05-3.33)		0.93 (0.38-2.28)		0/7					1/4	0.86 (0.09-8.30)
3932: TOYS AND GAMES INDUSTRY	1929/1986		8/8	1.00 (0.35-2.88)		1.01 (0.49-2.08)		8/7	1.13 (0.38-3.41)		1.07 (0.51-2.23)		0/1					1398/1986		7/8	1.24 (0.42-3.70)		1.11 (0.53-2.30)		7/7	1.38 (0.44-4.31)		1.16 (0.55-2.45)		0/1					523/1986		1/8	0.44 (0.05-3.66)		0.95 (0.39-2.32)		1/7	0.52 (0.06-4.43)		1.00 (0.41-2.43)		0/1
397: SIGN AND DISPLAY INDUSTRY	1931/1983		6/11	0.57 (0.19-1.75)		0.80 (0.38-1.67)		4/6	0.70 (0.15-3.22)		0.92 (0.40-2.09)		2/5	0.45 (0.08-2.48)		0.84 (0.36-1.96)		1400/1983		5/11	0.66 (0.20-2.16)		0.85 (0.40-1.81)		4/6	0.97 (0.21-4.45)		1.01 (0.44-2.30)		1/5	0.32 (0.04-2.86)		0.84 (0.34-2.07)		523/1983		1/11	0.35 (0.04-2.94)		0.91 (0.38-2.23)		0/6					1/5	0.81 (0.09-7.37)
3971: SIGN AND DISPLAY INDUSTRY	1931/1983		6/11	0.57 (0.19-1.75)		0.80 (0.38-1.67)		4/6	0.70 (0.15-3.22)		0.92 (0.40-2.09)		2/5	0.45 (0.08-2.48)		0.84 (0.36-1.96)		1400/1983		5/11	0.66 (0.20-2.16)		0.85 (0.40-1.81)		4/6	0.97 (0.21-4.45)		1.01 (0.44-2.30)		1/5	0.32 (0.04-2.86)		0.84 (0.34-2.07)		523/1983		1/11	0.35 (0.04-2.94)		0.91 (0.38-2.23)		0/6					1/5	0.81 (0.09-7.37)
399: OTHER MANUFACTURED PRODUCTS INDUSTRIES	1907/1970		30/24	1.73 (0.91-3.29)		1.48 (0.87-2.54)		23/18	1.86 (0.88-3.90)		1.49 (0.83-2.70)		7/6	1.41 (0.40-5.00)		1.16 (0.53-2.51)		1385/1970		20/24	1.62 (0.81-3.25)		1.39 (0.79-2.44)		15/18	1.69 (0.76-3.79)		1.38 (0.74-2.58)		5/6	1.43 (0.37-5.55)		1.15 (0.52-2.54)		514/1970		10/24	2.04 (0.90-4.62)		1.59 (0.85-2.99)		8/18	2.29 (0.90-5.84)		1.65 (0.84-3.24)		2/6	1.38 (0.25-7.72)
3993: FLOOR TILE, LINOLEUM AND COATED FABRIC INDUSTRY	1931/1989		6/5	1.37 (0.37-5.11)		1.14 (0.52-2.50)		5/4	1.62 (0.37-7.12)		1.18 (0.52-2.67)		1/1	0.70 (0.04-12.76)				1402/1989		3/5	0.91 (0.19-4.33)		0.98 (0.43-2.25)		2/4	0.87 (0.14-5.55)		0.99 (0.42-2.35)		1/1	0.90 (0.05-16.98)				521/1989		3/5	2.57 (0.56-11.91)		1.43 (0.62-3.26)		3/4	3.40 (0.66-17.53)		1.52 (0.66-3.53)		0/1
3999: OTHER MANUFACTURED PRODUCTS INDUSTRIES N.E.C.	1919/1980		18/14	2.17 (0.92-5.14)		1.57 (0.82-3.00)		13/10	2.70 (0.93-7.81)		1.60 (0.78-3.29)		5/4	1.38 (0.31-6.02)		1.12 (0.50-2.54)		1392/1980		13/14	2.24 (0.90-5.55)		1.55 (0.80-3.02)		9/10	2.63 (0.86-8.12)		1.54 (0.73-3.22)		4/4	1.60 (0.34-7.56)		1.16 (0.51-2.67)		519/1980		5/14	2.04 (0.65-6.39)		1.45 (0.69-3.04)		4/10	2.88 (0.75-11.08)		1.57 (0.71-3.48)		1/4	0.89 (0.09-8.78)
40: BUILDING, DEVELOPING AND GENERAL CONTRACTING INDUSTRIES	1788/1833		149/161	0.91 (0.70-1.18)		0.91 (0.71-1.18)		85/83	1.01 (0.71-1.43)		1.01 (0.73-1.40)		64/78	0.80 (0.54-1.17)		0.82 (0.58-1.17)		1301/1833		104/161	0.88 (0.66-1.18)		0.89 (0.68-1.18)		60/83	0.98 (0.67-1.43)		0.98 (0.69-1.40)		44/78	0.78 (0.51-1.19)		0.82 (0.55-1.20)		479/1833		45/161	0.96 (0.66-1.39)		0.98 (0.69-1.39)		25/83	1.10 (0.68-1.80)		1.11 (0.72-1.72)		20/78	0.81 (0.48-1.40)
401: RESIDENTIAL BUILDING AND DEVELOPMENT	1862/1894		75/100	0.72 (0.51-1.02)		0.75 (0.54-1.04)		40/46	0.80 (0.50-1.28)		0.84 (0.55-1.28)		35/54	0.66 (0.40-1.06)		0.71 (0.46-1.10)		1349/1894		56/100	0.76 (0.53-1.10)		0.79 (0.56-1.12)		31/46	0.86 (0.52-1.42)		0.89 (0.57-1.39)		25/54	0.67 (0.40-1.14)		0.74 (0.46-1.18)		505/1894		19/100	0.64 (0.38-1.08)		0.72 (0.46-1.15)		9/46	0.66 (0.31-1.39)		0.81 (0.44-1.46)		10/54	0.62 (0.30-1.27)
4011: SINGLE FAMILY HOUSING	1893/1941		44/53	0.83 (0.53-1.30)		0.86 (0.57-1.30)		25/26	0.85 (0.46-1.54)		0.89 (0.54-1.49)		19/27	0.82 (0.42-1.57)		0.87 (0.51-1.51)		1373/1941		32/53	0.86 (0.53-1.40)		0.89 (0.58-1.38)		19/26	0.91 (0.48-1.73)		0.94 (0.55-1.62)		13/27	0.81 (0.39-1.68)		0.88 (0.49-1.58)		512/1941		12/53	0.76 (0.39-1.48)		0.86 (0.50-1.49)		6/26	0.72 (0.29-1.82)		0.90 (0.46-1.76)		6/27	0.81 (0.32-2.07)
4012: APARTMENT AND OTHER MULTIPLE HOUSING	1930/1979		7/15	0.59 (0.22-1.60)		0.78 (0.39-1.57)		5/7	1.10 (0.29-4.26)		1.05 (0.48-2.33)		2/8	0.26 (0.05-1.35)		0.72 (0.31-1.67)		1400/1979		5/15	0.58 (0.19-1.76)		0.79 (0.38-1.65)		4/7	1.27 (0.31-5.26)		1.10 (0.49-2.46)		1/8	0.17 (0.02-1.49)		0.76 (0.31-1.85)		522/1979		2/15	0.62 (0.13-2.91)		0.95 (0.41-2.17)		1/7	0.75 (0.08-6.86)		1.07 (0.43-2.62)		1/8	0.53 (0.06-4.61)
4013: RESIDENTIAL RENOVATION	1907/1958		30/36	0.80 (0.46-1.40)		0.85 (0.53-1.39)		17/18	0.94 (0.44-2.01)		0.97 (0.53-1.77)		13/18	0.68 (0.30-1.53)		0.80 (0.43-1.50)		1382/1958		23/36	0.86 (0.47-1.56)		0.90 (0.54-1.49)		14/18	1.04 (0.47-2.32)		1.03 (0.56-1.92)		9/18	0.68 (0.28-1.66)		0.82 (0.42-1.58)		517/1958		7/36	0.68 (0.29-1.60)		0.84 (0.44-1.61)		3/18	0.66 (0.18-2.38)		0.93 (0.43-2.03)		4/18	0.68 (0.22-2.15)
402: NON-RESIDENTIAL BUILDING AND DEVELOPMENT	1903/1954		34/40	0.92 (0.54-1.57)		0.94 (0.59-1.51)		21/23	1.32 (0.64-2.73)		1.21 (0.67-2.17)		13/17	0.59 (0.26-1.30)		0.73 (0.39-1.36)		1380/1954		25/40	0.96 (0.54-1.71)		0.98 (0.59-1.60)		17/23	1.53 (0.72-3.26)		1.32 (0.72-2.40)		8/17	0.51 (0.20-1.26)		0.70 (0.36-1.37)		515/1954		9/40	0.83 (0.38-1.82)		0.93 (0.51-1.72)		4/23	0.86 (0.27-2.72)		1.02 (0.48-2.14)		5/17	0.77 (0.27-2.23)
4022: COMMERCIAL BUILDING	1911/1961		26/33	0.86 (0.48-1.56)		0.90 (0.55-1.50)		17/17	1.39 (0.61-3.16)		1.22 (0.65-2.30)		9/16	0.49 (0.20-1.20)		0.68 (0.35-1.32)		1384/1961		21/33	1.01 (0.55-1.89)		1.01 (0.60-1.71)		15/17	1.76 (0.76-4.09)		1.40 (0.74-2.65)		6/16	0.48 (0.18-1.32)		0.71 (0.35-1.43)		519/1961		5/33	0.54 (0.20-1.45)		0.78 (0.39-1.57)		2/17	0.55 (0.12-2.59)		0.93 (0.41-2.13)		3/16	0.50 (0.14-1.85)
4023: INSTITUTIONAL BUILDING	1932/1987		5/7	0.92 (0.23-3.71)		0.99 (0.44-2.21)		2/6	0.55 (0.10-3.10)		0.88 (0.38-2.07)		3/1	8.14 (0.10-697.73)				1403/1987		2/7	0.48 (0.08-2.83)		0.85 (0.36-2.01)		1/6	0.39 (0.04-3.63)		0.88 (0.36-2.15)		1/1	3.29 (0.03-345.59)				521/1987		3/7	2.03 (0.43-9.46)		1.33 (0.58-3.04)		1/6	0.89 (0.10-8.13)		1.10 (0.45-2.69)		2/1	23.91 (0.29-1982.76)
41: INDUSTRIAL AND HEAVY (ENGINEERING) CONSTRUCTION INDUSTRIES	1866/1908		71/86	0.80 (0.56-1.14)		0.82 (0.59-1.15)		47/55	0.80 (0.52-1.23)		0.84 (0.57-1.24)		24/31	0.79 (0.43-1.45)		0.85 (0.51-1.42)		1354/1908		51/86	0.80 (0.54-1.18)		0.83 (0.58-1.18)		34/55	0.81 (0.51-1.29)		0.85 (0.56-1.29)		17/31	0.77 (0.40-1.51)		0.84 (0.49-1.47)		504/1908		20/86	0.81 (0.48-1.36)		0.87 (0.55-1.37)		13/55	0.80 (0.42-1.50)		0.89 (0.52-1.51)		7/31	0.83 (0.35-1.98)
411: INDUSTRIAL CONSTRUCTION (OTHER THAN BUILDINGS)	1914/1962		23/32	0.69 (0.38-1.25)		0.77 (0.46-1.27)		15/21	0.62 (0.30-1.27)		0.74 (0.41-1.32)		8/11	0.86 (0.30-2.46)		0.95 (0.46-1.94)		1388/1962		17/32	0.69 (0.36-1.32)		0.77 (0.45-1.33)		13/21	0.74 (0.35-1.57)		0.83 (0.46-1.51)		4/11	0.57 (0.16-2.03)		0.82 (0.38-1.79)		518/1962		6/32	0.70 (0.28-1.73)		0.87 (0.45-1.69)		2/21	0.32 (0.07-1.40)		0.77 (0.34-1.75)		4/11	1.65 (0.48-5.75)
4119: OTHER INDUSTRIAL CONSTRUCTION	1920/1971		17/23	0.79 (0.39-1.62)		0.87 (0.49-1.55)		11/15	0.78 (0.33-1.88)		0.88 (0.46-1.69)		6/8	0.82 (0.24-2.78)		0.94 (0.44-2.02)		1392/1971		13/23	0.82 (0.38-1.77)		0.89 (0.48-1.63)		10/15	0.96 (0.39-2.38)		0.99 (0.51-1.93)		3/8	0.55 (0.12-2.40)		0.85 (0.37-1.92)		520/1971		4/23	0.74 (0.24-2.26)		0.94 (0.45-1.96)		1/15	0.29 (0.04-2.28)		0.89 (0.37-2.15)		3/8	1.52 (0.36-6.45)
412: HIGHWAY AND HEAVY CONSTRUCTION	1883/1936		54/58	0.91 (0.60-1.38)		0.93 (0.63-1.36)		37/39	0.96 (0.58-1.57)		0.97 (0.62-1.51)		17/19	0.82 (0.39-1.71)		0.89 (0.49-1.60)		1368/1936		37/58	0.86 (0.55-1.37)		0.89 (0.59-1.35)		23/39	0.83 (0.47-1.45)		0.87 (0.54-1.42)		14/19	0.94 (0.43-2.05)		0.97 (0.53-1.79)		507/1936		17/58	1.02 (0.57-1.82)		1.05 (0.64-1.72)		14/39	1.28 (0.67-2.44)		1.23 (0.72-2.12)		3/19	0.52 (0.15-1.86)
4121: HIGHWAYS, STREETS AND BRIDGES	1911/1965		26/29	0.80 (0.45-1.40)		0.85 (0.52-1.38)		20/19	0.97 (0.49-1.92)		0.99 (0.57-1.73)		6/10	0.50 (0.18-1.42)		0.73 (0.36-1.49)		1386/1965		19/29	0.83 (0.45-1.54)		0.88 (0.52-1.48)		15/19	1.03 (0.50-2.14)		1.03 (0.57-1.85)		4/10	0.49 (0.15-1.62)		0.76 (0.36-1.62)		517/1965		7/29	0.72 (0.31-1.69)		0.87 (0.46-1.66)		5/19	0.85 (0.31-2.37)		0.99 (0.49-2.02)		2/10	0.52 (0.11-2.41)
4123: HYDROELECTRIC POWER PLANTS AND RELATED STRUCTURES(EXCEPT TRANSMISSION LINES)	1925/1987		12/7	2.32 (0.72-7.43)		1.44 (0.68-3.05)		10/6	2.11 (0.64-6.98)		1.37 (0.64-2.93)		2/1	11.87 (0.03-4477.53)				1399/1987		6/7	1.39 (0.36-5.29)		1.13 (0.51-2.49)		5/6	1.28 (0.32-5.22)		1.10 (0.49-2.46)		1/1	5.62 (0.02-1400.66)				518/1987		6/7	4.86 (1.34-17.66)*		1.92 (0.88-4.19)		5/6	4.29 (1.12-16.37)*		1.81 (0.82-4.00)		1/1	26.72 (0.12-5689.47)
4129: OTHER HEAVY CONSTRUCTION	1922/1972		15/22	0.70 (0.34-1.45)		0.80 (0.45-1.44)		10/15	0.66 (0.27-1.58)		0.80 (0.42-1.54)		5/7	0.81 (0.22-2.98)		0.94 (0.43-2.06)		1394/1972		11/22	0.71 (0.32-1.58)		0.82 (0.44-1.52)		6/15	0.54 (0.19-1.50)		0.75 (0.37-1.53)		5/7	1.16 (0.31-4.32)		1.07 (0.49-2.35)		520/1972		4/22	0.67 (0.22-2.04)		0.90 (0.43-1.87)		4/15	0.95 (0.30-3.02)		1.06 (0.50-2.24)		0/7
42: TRADE CONTRACTING INDUSTRIES	1717/1797		220/197	1.25 (0.99-1.59)		1.24 (0.98-1.56)		99/90	1.20 (0.85-1.68)		1.18 (0.86-1.62)		121/107	1.30 (0.95-1.77)		1.27 (0.95-1.71)		1249/1797		156/197	1.26 (0.98-1.63)		1.24 (0.97-1.59)		72/90	1.23 (0.86-1.77)		1.20 (0.86-1.69)		84/107	1.29 (0.92-1.80)		1.26 (0.91-1.73)		460/1797		64/197	1.23 (0.89-1.71)		1.22 (0.89-1.66)		27/90	1.13 (0.70-1.81)		1.13 (0.74-1.73)		37/107	1.32 (0.86-2.01)
421: SITE WORK	1896/1953		41/41	1.10 (0.66-1.84)		1.08 (0.69-1.71)		25/24	1.18 (0.59-2.34)		1.13 (0.64-1.98)		16/17	1.01 (0.47-2.17)		1.02 (0.56-1.86)		1379/1953		26/41	1.00 (0.56-1.76)		1.00 (0.61-1.64)		18/24	1.21 (0.58-2.52)		1.14 (0.63-2.05)		8/17	0.72 (0.29-1.80)		0.85 (0.43-1.66)		509/1953		15/41	1.32 (0.69-2.56)		1.26 (0.73-2.17)		7/24	1.11 (0.44-2.84)		1.13 (0.57-2.22)		8/17	1.60 (0.64-3.98)
4214: EXCAVATING AND GRADING	1922/1980		15/14	1.19 (0.53-2.69)		1.12 (0.60-2.10)		9/5	3.17 (0.70-14.28)		1.43 (0.63-3.26)		6/9	0.64 (0.22-1.91)		0.83 (0.40-1.73)		1398/1980		7/14	0.78 (0.29-2.10)		0.89 (0.45-1.79)		4/5	1.98 (0.37-10.54)		1.21 (0.52-2.83)		3/9	0.45 (0.12-1.78)		0.78 (0.35-1.72)		516/1980		8/14	2.08 (0.81-5.32)		1.54 (0.78-3.05)		5/5	5.92 (1.19-29.52)*		1.78 (0.77-4.12)		3/9	1.04 (0.27-3.98)
4219: OTHER SITE WORK	1922/1981		15/13	1.87 (0.69-5.05)		1.38 (0.69-2.77)		10/10	1.40 (0.47-4.18)		1.18 (0.57-2.44)		5/3	5.48 (0.51-58.64)		1.31 (0.53-3.24)		1393/1981		12/13	2.25 (0.80-6.28)		1.48 (0.73-3.01)		8/10	1.68 (0.54-5.29)		1.26 (0.60-2.66)		4/3	6.29 (0.60-66.00)		1.34 (0.54-3.31)		521/1981		3/13	1.10 (0.26-4.59)		1.11 (0.50-2.50)		2/10	0.84 (0.16-4.44)		1.06 (0.45-2.46)		1/3	3.00 (0.15-59.00)
422: STRUCTURAL AND RELATED WORK	1915/1973		22/21	0.97 (0.51-1.86)		0.99 (0.57-1.70)		11/15	0.63 (0.27-1.45)		0.77 (0.41-1.46)		11/6	1.96 (0.66-5.85)		1.37 (0.66-2.84)		1391/1973		14/21	0.87 (0.42-1.80)		0.92 (0.51-1.65)		6/15	0.47 (0.17-1.27)		0.70 (0.35-1.41)		8/6	2.09 (0.66-6.68)		1.38 (0.65-2.92)		516/1973		8/21	1.23 (0.52-2.89)		1.18 (0.62-2.25)		5/15	1.06 (0.37-3.06)		1.10 (0.54-2.27)		3/6	1.68 (0.39-7.22)
4222: FORM WORK	1931/1988		6/6	0.82 (0.24-2.85)		0.94 (0.44-2.04)		3/5	0.40 (0.09-1.80)		0.77 (0.34-1.76)		3/1	17.41 (0.27-1119.73)				1402/1988		3/6	0.54 (0.12-2.40)		0.84 (0.37-1.90)		1/5	0.17 (0.02-1.55)		0.76 (0.31-1.87)		2/1	16.48 (0.23-1194.15)				521/1988		3/6	1.66 (0.38-7.21)		1.26 (0.56-2.86)		2/5	1.15 (0.21-6.23)		1.14 (0.49-2.67)		1/1	19.75 (0.22-1771.47)
4227: STRUCTURAL STEEL ERECTION	1930/1984		7/10	0.56 (0.20-1.55)		0.77 (0.38-1.55)		4/7	0.46 (0.13-1.71)		0.77 (0.35-1.69)		3/3	0.76 (0.15-3.90)		0.95 (0.41-2.20)		1402/1984		3/10	0.34 (0.09-1.29)		0.69 (0.31-1.52)		2/7	0.32 (0.06-1.64)		0.75 (0.32-1.75)		1/3	0.38 (0.04-3.77)				520/1984		4/10	1.08 (0.32-3.64)		1.11 (0.52-2.37)		2/7	0.84 (0.16-4.34)		1.05 (0.45-2.45)		2/3	1.54 (0.25-9.62)
423: EXTERIOR CLOSE-IN WORK	1913/1962		24/32	0.78 (0.43-1.42)		0.84 (0.51-1.40)		12/15	0.72 (0.32-1.64)		0.83 (0.44-1.57)		12/17	0.86 (0.36-2.02)		0.93 (0.49-1.76)		1387/1962		18/32	0.86 (0.45-1.64)		0.90 (0.53-1.55)		9/15	0.80 (0.33-1.95)		0.89 (0.46-1.73)		9/17	0.93 (0.37-2.34)		0.97 (0.50-1.91)		518/1962		6/32	0.62 (0.24-1.55)		0.82 (0.42-1.60)		3/15	0.56 (0.16-2.03)		0.88 (0.40-1.92)		3/17	0.68 (0.18-2.52)
4231: MASONRY WORK	1924/1983		13/11	1.09 (0.44-2.66)		1.06 (0.55-2.05)		7/6	0.81 (0.26-2.51)		0.93 (0.44-1.94)		6/5	1.75 (0.40-7.72)		1.21 (0.53-2.73)		1396/1983		9/11	1.08 (0.41-2.84)		1.05 (0.52-2.08)		4/6	0.67 (0.18-2.46)		0.88 (0.40-1.92)		5/5	2.06 (0.45-9.48)		1.26 (0.55-2.87)		520/1983		4/11	1.11 (0.33-3.76)		1.12 (0.52-2.40)		3/6	1.13 (0.27-4.67)		1.14 (0.51-2.55)		1/5	1.00 (0.10-10.34)
424: PLUMBING, HEATING AND AIR CONDITIONING, MECHANICAL WORK	1887/1957		50/37	1.68 (1.01-2.80)*		1.51 (0.96-2.38)		23/16	1.71 (0.80-3.64)		1.41 (0.78-2.57)		27/21	1.66 (0.83-3.30)		1.41 (0.80-2.48)		1370/1957		35/37	1.64 (0.95-2.85)		1.47 (0.91-2.36)		16/16	1.66 (0.74-3.72)		1.37 (0.73-2.55)		19/21	1.63 (0.78-3.41)		1.38 (0.77-2.49)		509/1957		15/37	1.79 (0.92-3.48)		1.54 (0.89-2.68)		7/16	1.87 (0.70-4.99)		1.46 (0.73-2.93)		8/21	1.72 (0.70-4.22)
4241: PLUMBING	1902/1966		35/28	1.50 (0.83-2.70)		1.35 (0.82-2.25)		18/11	1.94 (0.80-4.72)		1.46 (0.75-2.81)		17/17	1.19 (0.54-2.65)		1.12 (0.60-2.09)		1382/1966		23/28	1.36 (0.72-2.59)		1.25 (0.73-2.13)		10/11	1.48 (0.55-3.95)		1.23 (0.61-2.46)		13/17	1.29 (0.55-3.01)		1.17 (0.61-2.22)		512/1966		12/28	1.84 (0.87-3.89)		1.53 (0.84-2.78)		8/11	3.18 (1.14-8.90)*		1.86 (0.91-3.78)		4/17	0.99 (0.31-3.18)
4244: SHEET METAL AND OTHER DUCT WORK	1930/1989		7/5	2.61 (0.55-12.41)		1.34 (0.58-3.07)		2/3	0.70 (0.10-5.01)		0.95 (0.40-2.29)		5/2	21.49 (0.66-696.12)		1.28 (0.50-3.30)		1400/1989		5/5	2.60 (0.51-13.23)		1.30 (0.56-3.02)		1/3	0.48 (0.04-5.32)				4/2	22.66 (0.75-688.39)		1.30 (0.50-3.33)		522/1989		2/5	2.65 (0.37-18.91)		1.33 (0.55-3.20)		1/3	1.31 (0.12-14.73)				1/2	14.30 (0.28-725.73)
425: MECHANICAL SPECIALTY WORK	1929/1990		8/4	1.71 (0.43-6.80)		1.22 (0.55-2.71)		2/2	1.73 (0.15-20.08)				6/2	1.70 (0.32-9.02)		1.17 (0.50-2.72)		1398/1990		7/4	2.00 (0.49-8.19)		1.27 (0.57-2.83)		2/2	2.55 (0.22-29.91)				5/2	1.83 (0.33-10.06)		1.18 (0.51-2.77)		523/1990		1/4	0.89 (0.09-8.88)		1.08 (0.44-2.67)		0/2					1/2	1.30 (0.11-15.18)
426: ELECTRICAL WORK	1894/1964		43/30	1.34 (0.80-2.25)		1.27 (0.80-2.00)		22/13	1.73 (0.79-3.78)		1.41 (0.77-2.60)		21/17	1.09 (0.55-2.18)		1.07 (0.61-1.88)		1372/1964		33/30	1.47 (0.85-2.53)		1.35 (0.84-2.17)		18/13	2.04 (0.91-4.57)		1.54 (0.83-2.88)		15/17	1.10 (0.52-2.31)		1.07 (0.59-1.94)		514/1964		10/30	1.04 (0.49-2.23)		1.07 (0.59-1.95)		4/13	1.02 (0.31-3.37)		1.09 (0.51-2.33)		6/17	1.07 (0.40-2.82)
4261: ELECTRICAL WORK	1894/1964		43/30	1.34 (0.80-2.25)		1.27 (0.80-2.00)		22/13	1.73 (0.79-3.78)		1.41 (0.77-2.60)		21/17	1.09 (0.55-2.18)		1.07 (0.61-1.88)		1372/1964		33/30	1.47 (0.85-2.53)		1.35 (0.84-2.17)		18/13	2.04 (0.91-4.57)		1.54 (0.83-2.88)		15/17	1.10 (0.52-2.31)		1.07 (0.59-1.94)		514/1964		10/30	1.04 (0.49-2.23)		1.07 (0.59-1.95)		4/13	1.02 (0.31-3.37)		1.09 (0.51-2.33)		6/17	1.07 (0.40-2.82)
427: INTERIOR AND FINISHING WORK	1891/1958		46/36	1.70 (1.01-2.89)*		1.52 (0.96-2.42)		17/13	1.81 (0.75-4.39)		1.40 (0.73-2.71)		29/23	1.65 (0.86-3.17)		1.42 (0.83-2.45)		1370/1958		35/36	1.87 (1.07-3.25)*		1.61 (0.99-2.61)		14/13	2.13 (0.86-5.30)		1.52 (0.78-2.96)		21/23	1.72 (0.86-3.45)		1.45 (0.82-2.55)		513/1958		11/36	1.36 (0.64-2.86)		1.26 (0.70-2.29)		3/13	1.07 (0.28-4.21)		1.12 (0.50-2.48)		8/23	1.50 (0.62-3.63)
4274: FINISH CARPENTRY	1930/1990		7/4	2.18 (0.45-10.66)		1.27 (0.55-2.92)		3/2	0.84 (0.13-5.32)		0.98 (0.41-2.33)		4/2	14.41 (0.52-395.96)		1.27 (0.50-3.25)		1401/1990		4/4	1.67 (0.30-9.24)		1.15 (0.49-2.68)		2/2	0.73 (0.10-5.51)				2/2	10.02 (0.31-327.65)				521/1990		3/4	3.98 (0.65-24.32)		1.49 (0.63-3.54)		1/2	1.24 (0.11-14.45)				2/2	29.51 (0.88-994.35)
4275: PAINTING AND DECORATING WORK	1912/1973		25/21	1.77 (0.88-3.58)		1.47 (0.83-2.61)		10/9	1.95 (0.62-6.12)		1.35 (0.64-2.84)		15/12	1.67 (0.69-4.05)		1.34 (0.70-2.59)		1386/1973		19/21	1.95 (0.93-4.09)		1.54 (0.85-2.78)		9/9	2.51 (0.79-7.99)		1.49 (0.70-3.15)		10/12	1.62 (0.62-4.24)		1.30 (0.65-2.57)		518/1973		6/21	1.37 (0.50-3.73)		1.24 (0.61-2.49)		1/9	0.63 (0.07-5.71)		1.04 (0.42-2.54)		5/12	1.77 (0.56-5.56)
4276: TERRAZZO AND TILE WORK	1930/1991		7/3	2.88 (0.54-15.46)		1.33 (0.57-3.11)		3/0					4/3	1.68 (0.26-11.05)		1.14 (0.48-2.72)		1400/1991		5/3	3.02 (0.52-17.50)		1.31 (0.56-3.09)		2/0					3/3	1.79 (0.24-13.08)		1.14 (0.47-2.75)		522/1991		2/3	2.61 (0.33-20.48)		1.31 (0.54-3.18)		1/0					1/3	1.46 (0.12-18.36)
429: OTHER TRADE WORK	1931/1986		6/8	0.91 (0.29-2.88)		0.98 (0.46-2.06)		5/5	1.49 (0.36-6.10)		1.16 (0.52-2.59)		1/3	0.31 (0.03-3.04)				1400/1986		5/8	1.06 (0.32-3.58)		1.03 (0.48-2.22)		4/5	1.64 (0.37-7.27)		1.18 (0.52-2.68)		1/3	0.45 (0.05-4.40)				523/1986		1/8	0.55 (0.06-4.57)		0.99 (0.41-2.41)		1/5	1.11 (0.12-10.48)		1.14 (0.46-2.80)		0/3
45: TRANSPORTATION INDUSTRIES	1617/1660		320/334	0.98 (0.81-1.19)		0.98 (0.82-1.18)		118/133	0.94 (0.70-1.25)		0.94 (0.71-1.24)		202/201	1.01 (0.80-1.28)		1.01 (0.81-1.27)		1174/1660		231/334	1.00 (0.81-1.23)		1.00 (0.82-1.22)		90/133	1.00 (0.73-1.36)		1.00 (0.75-1.35)		141/201	1.00 (0.77-1.29)		1.00 (0.78-1.28)		437/1660		87/334	0.92 (0.70-1.22)		0.94 (0.72-1.22)		28/133	0.78 (0.50-1.22)		0.84 (0.56-1.25)		59/201	1.01 (0.73-1.41)
451: AIR TRANSPORT INDUSTRIES	1923/1957		14/37	0.44 (0.22-0.87)*		0.58 (0.33-1.01)		4/10	0.49 (0.13-1.90)		0.80 (0.36-1.76)		10/27	0.42 (0.19-0.93)*		0.60 (0.32-1.11)		1394/1957		11/37	0.47 (0.22-0.99)*		0.62 (0.34-1.13)		4/10	0.68 (0.18-2.66)		0.89 (0.40-1.97)		7/27	0.40 (0.16-0.99)*		0.62 (0.32-1.20)		522/1957		2/37	0.24 (0.06-1.02)		0.69 (0.31-1.56)		0/10					2/27	0.32 (0.07-1.38)
4511: SCHEDULED AIR TRANSPORT INDUSTRY	1923/1959		14/35	0.46 (0.23-0.91)*		0.60 (0.34-1.05)		4/9	0.60 (0.15-2.44)		0.86 (0.38-1.92)		10/26	0.42 (0.19-0.93)*		0.60 (0.32-1.11)		1394/1959		11/35	0.49 (0.23-1.04)		0.64 (0.35-1.17)		4/9	0.82 (0.20-3.40)		0.95 (0.43-2.14)		7/26	0.40 (0.16-0.99)*		0.62 (0.32-1.20)		522/1959		2/35	0.25 (0.06-1.06)		0.70 (0.31-1.58)		0/9					2/26	0.32 (0.07-1.38)
452: SERVICE INDUSTRIES INCIDENTAL TO AIR TRANSPORT	1926/1979		11/15	0.52 (0.22-1.24)		0.70 (0.37-1.34)		6/11	0.34 (0.11-1.04)		0.63 (0.30-1.33)		5/4	1.03 (0.26-4.05)		1.03 (0.46-2.28)		1396/1979		9/15	0.59 (0.24-1.47)		0.76 (0.39-1.48)		5/11	0.38 (0.12-1.25)		0.69 (0.32-1.46)		4/4	1.16 (0.27-4.94)		1.07 (0.47-2.40)		522/1979		2/15	0.36 (0.08-1.66)		0.80 (0.35-1.83)		1/11	0.23 (0.03-1.86)		0.86 (0.35-2.08)		1/4	0.73 (0.08-6.75)
4521: AIRPORT OPERATIONS INDUSTRY	1927/1981		10/13	0.60 (0.24-1.48)		0.77 (0.39-1.50)		5/9	0.39 (0.11-1.33)		0.70 (0.33-1.51)		5/4	1.03 (0.26-4.05)		1.03 (0.46-2.28)		1397/1981		8/13	0.66 (0.25-1.76)		0.82 (0.41-1.64)		4/9	0.43 (0.11-1.60)		0.75 (0.34-1.65)		4/4	1.16 (0.27-4.94)		1.07 (0.47-2.40)		522/1981		2/13	0.44 (0.09-2.02)		0.85 (0.37-1.95)		1/9	0.30 (0.04-2.47)		0.90 (0.37-2.20)		1/4	0.73 (0.08-6.76)
453: RAILWAY TRANSPORT AND RELATED SERVICE INDUSTRIES	1866/1916		71/78	0.95 (0.66-1.37)		0.96 (0.68-1.35)		33/38	0.85 (0.50-1.45)		0.89 (0.56-1.41)		38/40	1.05 (0.63-1.74)		1.04 (0.66-1.63)		1351/1916		54/78	1.00 (0.67-1.49)		1.00 (0.69-1.45)		23/38	0.81 (0.46-1.45)		0.86 (0.52-1.42)		31/40	1.20 (0.70-2.04)		1.16 (0.72-1.85)		508/1916		16/78	0.78 (0.44-1.38)		0.86 (0.52-1.40)		10/38	0.98 (0.46-2.05)		1.03 (0.57-1.87)		6/40	0.58 (0.24-1.43)
4531: RAILWAY TRANSPORT INDUSTRY	1866/1917		71/77	0.95 (0.66-1.37)		0.96 (0.68-1.35)		33/37	0.85 (0.50-1.45)		0.89 (0.56-1.42)		38/40	1.05 (0.63-1.74)		1.04 (0.66-1.63)		1351/1917		54/77	1.00 (0.67-1.49)		1.00 (0.69-1.45)		23/37	0.81 (0.46-1.45)		0.86 (0.52-1.42)		31/40	1.20 (0.70-2.04)		1.16 (0.72-1.85)		508/1917		16/77	0.78 (0.44-1.38)		0.86 (0.52-1.40)		10/37	0.98 (0.46-2.05)		1.03 (0.57-1.87)		6/40	0.58 (0.24-1.43)
454: WATER TRANSPORT INDUSTRIES	1925/1964		12/30	0.40 (0.19-0.84)*		0.56 (0.31-1.02)		6/21	0.29 (0.11-0.78)*		0.55 (0.27-1.10)		6/9	0.65 (0.21-2.05)		0.85 (0.40-1.78)		1393/1964		12/30	0.59 (0.28-1.24)		0.72 (0.40-1.30)		6/21	0.42 (0.16-1.13)		0.66 (0.33-1.32)		6/9	0.99 (0.31-3.13)		1.01 (0.48-2.13)		524/1964		0/30					0/21					0/9
4541: FREIGHT AND PASSENGER WATER TRANSPORT INDUSTRY	1925/1966		12/28	0.42 (0.20-0.87)*		0.58 (0.32-1.04)		6/19	0.30 (0.11-0.82)*		0.56 (0.28-1.13)		6/9	0.65 (0.21-2.05)		0.85 (0.40-1.78)		1393/1966		12/28	0.61 (0.29-1.29)		0.74 (0.41-1.34)		6/19	0.44 (0.16-1.20)		0.68 (0.34-1.37)		6/9	0.99 (0.31-3.13)		1.01 (0.48-2.13)		524/1966		0/28					0/19					0/9
455: SERVICE INDUSTRIES INCIDENTAL TO WATER TRANSPORT	1904/1967		33/27	1.36 (0.77-2.38)		1.27 (0.78-2.06)		18/14	1.68 (0.76-3.73)		1.38 (0.74-2.56)		15/13	1.09 (0.49-2.41)		1.06 (0.57-1.97)		1384/1967		21/27	1.21 (0.65-2.26)		1.15 (0.68-1.95)		10/14	1.32 (0.53-3.24)		1.17 (0.60-2.28)		11/13	1.12 (0.48-2.63)		1.08 (0.57-2.05)		512/1967		12/27	1.70 (0.82-3.52)		1.47 (0.82-2.63)		8/14	2.46 (0.95-6.38)		1.69 (0.85-3.36)		4/13	1.06 (0.33-3.35)
4551: MARINE CARGO HANDLING INDUSTRY	1927/1987		10/7	1.42 (0.49-4.08)		1.19 (0.58-2.45)		4/4	1.12 (0.23-5.36)		1.05 (0.46-2.41)		6/3	1.72 (0.40-7.30)		1.21 (0.54-2.72)		1399/1987		6/7	1.16 (0.36-3.79)		1.07 (0.50-2.28)		2/4	0.78 (0.12-4.97)		0.96 (0.40-2.29)		4/3	1.55 (0.32-7.42)		1.15 (0.50-2.64)		520/1987		4/7	2.12 (0.58-7.81)		1.41 (0.64-3.09)		2/4	1.92 (0.31-11.97)		1.28 (0.54-3.05)		2/3	2.31 (0.36-14.67)
4552: HARBOUR AND PORT OPERATION INDUSTRY	1916/1975		21/19	1.33 (0.67-2.63)		1.22 (0.70-2.14)		13/10	1.76 (0.69-4.52)		1.36 (0.69-2.68)		8/9	0.95 (0.35-2.60)		0.99 (0.49-1.99)		1391/1975		14/19	1.28 (0.60-2.71)		1.17 (0.65-2.13)		8/10	1.56 (0.55-4.42)		1.25 (0.61-2.55)		6/9	1.02 (0.34-3.05)		1.02 (0.49-2.12)		517/1975		7/19	1.42 (0.57-3.57)		1.27 (0.65-2.49)		5/10	2.13 (0.66-6.88)		1.48 (0.70-3.13)		2/9	0.79 (0.16-3.78)
456: TRUCK TRANSPORT INDUSTRIES	1844/1917		93/77	1.22 (0.86-1.74)		1.19 (0.86-1.67)		40/35	1.28 (0.75-2.17)		1.22 (0.76-1.94)		53/42	1.17 (0.74-1.86)		1.15 (0.75-1.74)		1344/1917		61/77	1.10 (0.75-1.62)		1.09 (0.76-1.56)		33/35	1.44 (0.83-2.51)		1.33 (0.82-2.15)		28/42	0.85 (0.50-1.45)		0.89 (0.56-1.42)		492/1917		32/77	1.53 (0.97-2.43)		1.45 (0.95-2.20)		7/35	0.85 (0.36-2.01)		0.97 (0.51-1.85)		25/42	1.99 (1.14-3.46)*
4561: GENERAL FREIGHT TRUCKING INDUSTRY	1858/1927		79/67	1.15 (0.79-1.67)		1.13 (0.80-1.61)		35/29	1.24 (0.71-2.15)		1.18 (0.73-1.91)		44/38	1.08 (0.66-1.78)		1.07 (0.69-1.67)		1351/1927		54/67	1.09 (0.73-1.64)		1.08 (0.74-1.57)		28/29	1.37 (0.76-2.46)		1.27 (0.77-2.10)		26/38	0.89 (0.51-1.55)		0.92 (0.57-1.50)		499/1927		25/67	1.29 (0.78-2.13)		1.25 (0.80-1.96)		7/29	0.89 (0.37-2.13)		0.99 (0.52-1.91)		18/38	1.56 (0.84-2.90)
4569: OTHER TRUCK TRANSPORT INDUSTRIES	1930/1988		7/6	1.16 (0.31-4.30)		1.07 (0.49-2.35)		3/4	1.32 (0.19-9.01)		1.08 (0.45-2.59)		4/2	1.02 (0.17-6.11)		1.03 (0.43-2.42)		1402/1988		3/6	0.64 (0.13-3.14)		0.89 (0.39-2.06)		2/4	1.12 (0.14-9.34)		1.04 (0.43-2.54)		1/2	0.34 (0.03-4.03)				520/1988		4/6	2.59 (0.60-11.11)		1.45 (0.64-3.28)		1/4	1.91 (0.16-22.86)		1.23 (0.49-3.05)		3/2	2.80 (0.44-17.83)
457: PUBLIC PASSENGER TRANSIT SYSTEMS INDUSTRIES	1872/1935		65/59	1.13 (0.77-1.67)		1.12 (0.78-1.60)		30/18	1.90 (0.98-3.66)		1.57 (0.91-2.70)		35/41	0.84 (0.52-1.36)		0.87 (0.56-1.35)		1360/1935		45/59	1.09 (0.72-1.67)		1.08 (0.73-1.60)		21/18	1.85 (0.92-3.74)		1.51 (0.86-2.68)		24/41	0.80 (0.47-1.38)		0.85 (0.53-1.37)		504/1935		20/59	1.25 (0.73-2.15)		1.22 (0.76-1.96)		9/18	2.07 (0.88-4.89)		1.60 (0.84-3.06)		11/41	0.94 (0.47-1.88)
4571: URBAN TRANSIT SYSTEMS INDUSTRY	1888/1949		49/45	1.12 (0.71-1.75)		1.10 (0.73-1.65)		21/11	2.43 (1.01-5.85)*		1.66 (0.86-3.19)		28/34	0.80 (0.47-1.37)		0.85 (0.53-1.36)		1371/1949		34/45	1.07 (0.66-1.75)		1.06 (0.68-1.64)		13/11	2.06 (0.80-5.32)		1.47 (0.74-2.91)		21/34	0.84 (0.47-1.50)		0.88 (0.53-1.46)		509/1949		15/45	1.25 (0.67-2.34)		1.21 (0.72-2.05)		8/11	3.49 (1.24-9.81)*		1.94 (0.95-3.95)		7/34	0.72 (0.31-1.68)
4573: SCHOOL BUS OPERATIONS INDUSTRY	1922/1979		15/15	1.08 (0.51-2.31)		1.06 (0.58-1.93)		10/10	1.17 (0.45-3.01)		1.10 (0.56-2.17)		5/5	0.94 (0.27-3.32)		0.99 (0.46-2.15)		1396/1979		9/15	0.92 (0.39-2.19)		0.96 (0.50-1.84)		7/10	1.14 (0.41-3.21)		1.08 (0.53-2.20)		2/5	0.55 (0.10-2.89)		0.87 (0.37-2.03)		518/1979		6/15	1.48 (0.55-3.97)		1.29 (0.64-2.58)		3/10	1.28 (0.33-4.92)		1.19 (0.54-2.63)		3/5	1.74 (0.41-7.43)
458: OTHER TRANSPORTATION INDUSTRIES	1878/1948		59/46	1.30 (0.82-2.04)		1.24 (0.83-1.88)		21/19	1.12 (0.55-2.26)		1.09 (0.61-1.92)		38/27	1.43 (0.80-2.55)		1.31 (0.80-2.16)		1362/1948		43/46	1.39 (0.86-2.25)		1.30 (0.85-2.01)		16/19	1.25 (0.59-2.65)		1.16 (0.64-2.11)		27/27	1.49 (0.80-2.77)		1.34 (0.79-2.26)		508/1948		16/46	1.10 (0.59-2.08)		1.11 (0.65-1.89)		5/19	0.83 (0.29-2.39)		0.99 (0.48-2.03)		11/27	1.30 (0.60-2.84)
4581: TAXICAB INDUSTRY	1879/1949		58/45	1.31 (0.83-2.07)		1.25 (0.83-1.90)		20/19	1.06 (0.52-2.15)		1.05 (0.59-1.86)		38/26	1.50 (0.84-2.71)		1.36 (0.82-2.25)		1363/1949		42/45	1.39 (0.85-2.27)		1.30 (0.84-2.02)		15/19	1.16 (0.55-2.49)		1.11 (0.61-2.02)		27/26	1.56 (0.83-2.94)		1.38 (0.81-2.35)		508/1949		16/45	1.14 (0.60-2.15)		1.13 (0.67-1.93)		5/19	0.83 (0.29-2.40)		0.99 (0.48-2.03)		11/26	1.38 (0.63-3.02)
459: OTHER SERVICE INDUSTRIES INCIDENTAL TO TRANSPORTATION	1927/1986		10/8	1.30 (0.46-3.72)		1.15 (0.56-2.35)		6/4	1.05 (0.28-3.96)		1.03 (0.47-2.28)		4/4	1.82 (0.32-10.29)		1.18 (0.50-2.77)		1397/1986		8/8	1.45 (0.48-4.41)		1.19 (0.57-2.47)		5/4	1.17 (0.29-4.72)		1.07 (0.48-2.39)		3/4	2.07 (0.33-12.86)		1.20 (0.51-2.84)		522/1986		2/8	0.96 (0.19-4.82)		1.07 (0.46-2.49)		1/4	0.75 (0.08-6.82)		1.07 (0.43-2.61)		1/4	1.36 (0.12-15.35)
4591: HIGHWAY, STREET AND BRIDGE MAINTENANCE INDUSTRY	1929/1987		8/7	1.08 (0.34-3.44)		1.05 (0.50-2.22)		6/3	1.36 (0.32-5.79)		1.12 (0.50-2.53)		2/4	0.68 (0.09-5.00)		0.95 (0.39-2.28)		1398/1987		7/7	1.31 (0.39-4.37)		1.12 (0.52-2.40)		5/3	1.50 (0.33-6.83)		1.15 (0.50-2.61)		2/4	1.04 (0.14-7.61)		1.03 (0.43-2.47)		523/1987		1/7	0.52 (0.06-4.48)		0.98 (0.40-2.40)		1/3	0.99 (0.10-9.70)				0/4
47: STORAGE AND WAREHOUSING INDUSTRIES	1929/1983		8/11	0.56 (0.20-1.58)		0.77 (0.38-1.58)		6/9	0.49 (0.15-1.55)		0.75 (0.36-1.59)		2/2	1.03 (0.08-12.55)				1400/1983		5/11	0.50 (0.15-1.62)		0.76 (0.36-1.61)		5/9	0.60 (0.18-2.03)		0.83 (0.39-1.78)		0/2					521/1983		3/11	0.70 (0.18-2.74)		0.95 (0.43-2.12)		1/9	0.26 (0.03-2.19)		0.88 (0.36-2.15)		2/2	4.00 (0.33-48.65)
479: OTHER STORAGE AND WAREHOUSING INDUSTRIES	1929/1984		8/10	0.60 (0.21-1.77)		0.81 (0.39-1.67)		6/8	0.53 (0.16-1.76)		0.79 (0.37-1.68)		2/2	1.03 (0.08-12.55)				1400/1984		5/10	0.54 (0.16-1.80)		0.79 (0.37-1.69)		5/8	0.65 (0.18-2.28)		0.86 (0.40-1.87)		0/2					521/1984		3/10	0.78 (0.19-3.14)		0.99 (0.44-2.22)		1/8	0.29 (0.03-2.52)		0.90 (0.37-2.21)		2/2	4.00 (0.33-48.62)
4799: OTHER STORAGE AND WAREHOUSING INDUSTRIES N.E.C.	1931/1985		6/9	0.45 (0.14-1.52)		0.74 (0.35-1.59)		4/7	0.35 (0.09-1.41)		0.72 (0.32-1.61)		2/2	1.02 (0.08-12.52)				1402/1985		3/9	0.32 (0.07-1.35)		0.70 (0.31-1.59)		3/7	0.38 (0.08-1.71)		0.76 (0.33-1.74)		0/2					521/1985		3/9	0.80 (0.19-3.41)		1.01 (0.45-2.27)		1/7	0.30 (0.03-2.67)		0.91 (0.37-2.24)		2/2	3.99 (0.33-48.59)
48: COMMUNICATION INDUSTRIES	1793/1862		144/132	1.14 (0.86-1.50)		1.13 (0.86-1.47)		59/61	0.99 (0.65-1.50)		1.00 (0.68-1.46)		85/71	1.25 (0.88-1.80)		1.22 (0.87-1.72)		1297/1862		108/132	1.14 (0.85-1.54)		1.13 (0.85-1.50)		43/61	0.96 (0.61-1.50)		0.97 (0.64-1.46)		65/71	1.29 (0.88-1.90)		1.25 (0.88-1.79)		489/1862		35/132	1.10 (0.73-1.65)		1.10 (0.75-1.61)		16/61	1.10 (0.61-2.00)		1.11 (0.67-1.85)		19/71	1.09 (0.63-1.87)
481: TELECOMMUNICATION BROADCASTING INDUSTRIES	1889/1953		48/41	1.24 (0.77-2.01)		1.20 (0.78-1.84)		17/15	1.10 (0.49-2.48)		1.07 (0.57-2.00)		31/26	1.32 (0.74-2.37)		1.24 (0.75-2.04)		1374/1953		31/41	1.04 (0.61-1.76)		1.03 (0.65-1.64)		12/15	1.01 (0.42-2.42)		1.02 (0.53-1.95)		19/26	1.04 (0.54-2.01)		1.04 (0.60-1.79)		508/1953		16/41	1.74 (0.92-3.26)		1.53 (0.90-2.60)		5/15	1.41 (0.47-4.24)		1.26 (0.60-2.61)		11/26	1.93 (0.90-4.11)
4811: RADIO BROADCASTING INDUSTRY	1925/1983		12/11	1.28 (0.51-3.22)		1.15 (0.59-2.26)		2/8	0.26 (0.05-1.41)		0.73 (0.31-1.70)		10/3	3.26 (0.87-12.16)		1.55 (0.70-3.40)		1398/1983		7/11	0.94 (0.33-2.71)		0.98 (0.48-2.01)		1/8	0.16 (0.02-1.47)		0.76 (0.31-1.85)		6/3	2.54 (0.61-10.62)		1.37 (0.61-3.08)		520/1983		4/11	1.66 (0.49-5.64)		1.31 (0.61-2.81)		1/8	0.60 (0.07-5.36)		1.03 (0.42-2.51)		3/3	3.44 (0.68-17.42)
4812: TELEVISION BROADCASTING INDUSTRY	1902/1964		35/30	1.35 (0.77-2.36)		1.26 (0.78-2.05)		14/9	1.61 (0.63-4.08)		1.30 (0.66-2.55)		21/21	1.23 (0.61-2.44)		1.15 (0.66-2.03)		1383/1964		22/30	1.13 (0.61-2.09)		1.09 (0.65-1.85)		9/9	1.38 (0.50-3.84)		1.18 (0.58-2.40)		13/21	1.00 (0.46-2.17)		1.01 (0.55-1.86)		511/1964		13/30	2.03 (1.00-4.13)		1.66 (0.93-2.94)		5/9	2.27 (0.70-7.31)		1.52 (0.71-3.22)		8/21	1.92 (0.79-4.65)
482: TELECOMMUNICATION CARRIERS INDUSTRY	1890/1942		47/52	1.04 (0.66-1.64)		1.04 (0.69-1.57)		24/29	0.88 (0.48-1.62)		0.92 (0.55-1.54)		23/23	1.27 (0.65-2.50)		1.19 (0.68-2.07)		1369/1942		36/52	1.06 (0.65-1.72)		1.05 (0.68-1.62)		17/29	0.82 (0.42-1.60)		0.88 (0.51-1.53)		19/23	1.40 (0.70-2.83)		1.26 (0.71-2.23)		513/1942		11/52	1.03 (0.51-2.06)		1.06 (0.60-1.86)		7/29	1.09 (0.46-2.61)		1.11 (0.58-2.14)		4/23	0.93 (0.30-2.84)
4821: TELECOMMUNICATION CARRIERS INDUSTRY	1890/1942		47/52	1.04 (0.66-1.64)		1.04 (0.69-1.57)		24/29	0.88 (0.48-1.62)		0.92 (0.55-1.54)		23/23	1.27 (0.65-2.50)		1.19 (0.68-2.07)		1369/1942		36/52	1.06 (0.65-1.72)		1.05 (0.68-1.62)		17/29	0.82 (0.42-1.60)		0.88 (0.51-1.53)		19/23	1.40 (0.70-2.83)		1.26 (0.71-2.23)		513/1942		11/52	1.03 (0.51-2.06)		1.06 (0.60-1.86)		7/29	1.09 (0.46-2.61)		1.11 (0.58-2.14)		4/23	0.93 (0.30-2.84)
484: POSTAL AND COURIER SERVICE INDUSTRIES	1883/1951		54/43	1.05 (0.67-1.64)		1.04 (0.69-1.57)		24/21	0.94 (0.48-1.83)		0.96 (0.55-1.68)		30/22	1.14 (0.63-2.07)		1.11 (0.67-1.84)		1362/1951		43/43	1.15 (0.72-1.84)		1.12 (0.73-1.72)		18/21	0.94 (0.46-1.93)		0.97 (0.54-1.73)		25/22	1.34 (0.72-2.49)		1.24 (0.73-2.10)		513/1951		11/43	0.80 (0.40-1.60)		0.89 (0.51-1.58)		6/21	0.94 (0.36-2.45)		1.03 (0.52-2.05)		5/22	0.67 (0.25-1.83)
4841: POSTAL SERVICE INDUSTRY	1895/1958		42/36	0.99 (0.60-1.63)		1.00 (0.64-1.56)		16/15	0.84 (0.37-1.92)		0.91 (0.49-1.72)		26/21	1.08 (0.58-2.02)		1.07 (0.63-1.80)		1371/1958		34/36	1.11 (0.65-1.87)		1.08 (0.68-1.72)		12/15	0.84 (0.35-2.00)		0.91 (0.48-1.76)		22/21	1.30 (0.68-2.48)		1.21 (0.70-2.07)		516/1958		8/36	0.70 (0.32-1.57)		0.85 (0.46-1.58)		4/15	0.87 (0.27-2.82)		1.02 (0.48-2.17)		4/21	0.58 (0.20-1.75)
4842: COURIER SERVICE INDUSTRY	1925/1987		12/7	1.30 (0.47-3.55)		1.15 (0.57-2.32)		8/6	1.14 (0.36-3.62)		1.07 (0.51-2.27)		4/1	1.98 (0.21-18.49)		1.14 (0.46-2.80)		1396/1987		9/7	1.33 (0.46-3.89)		1.15 (0.56-2.37)		6/6	1.18 (0.34-4.08)		1.08 (0.50-2.33)		3/1	2.01 (0.20-20.29)				521/1987		3/7	1.24 (0.30-5.06)		1.16 (0.52-2.59)		2/6	1.08 (0.20-5.70)		1.13 (0.48-2.62)		1/1	1.97 (0.12-32.50)
49: OTHER UTILITY INDUSTRIES	1847/1916		90/78	1.24 (0.88-1.76)		1.22 (0.88-1.69)		46/30	1.72 (1.00-2.93)		1.52 (0.95-2.44)		44/48	0.98 (0.62-1.54)		0.99 (0.65-1.49)		1343/1916		62/78	1.16 (0.80-1.70)		1.14 (0.80-1.63)		33/30	1.71 (0.97-3.02)		1.50 (0.92-2.46)		29/48	0.86 (0.52-1.43)		0.89 (0.57-1.40)		498/1916		26/78	1.36 (0.84-2.19)		1.31 (0.85-2.01)		13/30	1.76 (0.87-3.59)		1.52 (0.85-2.70)		13/48	1.13 (0.59-2.16)
491: ELECTRIC POWER SYSTEMS INDUSTRY	1873/1933		64/61	1.13 (0.76-1.67)		1.11 (0.77-1.60)		29/24	1.26 (0.68-2.31)		1.19 (0.71-1.99)		35/37	1.04 (0.62-1.74)		1.04 (0.66-1.63)		1360/1933		45/61	1.07 (0.70-1.65)		1.06 (0.72-1.58)		20/24	1.21 (0.62-2.34)		1.15 (0.66-1.98)		25/37	0.99 (0.56-1.73)		1.00 (0.61-1.62)		507/1933		17/61	1.15 (0.65-2.04)		1.14 (0.70-1.87)		9/24	1.42 (0.63-3.21)		1.30 (0.69-2.43)		8/37	0.96 (0.43-2.13)
4911: ELECTRIC POWER SYSTEMS INDUSTRY	1873/1933		64/61	1.13 (0.76-1.67)		1.11 (0.77-1.60)		29/24	1.26 (0.68-2.31)		1.19 (0.71-1.99)		35/37	1.04 (0.62-1.74)		1.04 (0.66-1.63)		1360/1933		45/61	1.07 (0.70-1.65)		1.06 (0.72-1.58)		20/24	1.21 (0.62-2.34)		1.15 (0.66-1.98)		25/37	0.99 (0.56-1.73)		1.00 (0.61-1.62)		507/1933		17/61	1.15 (0.65-2.04)		1.14 (0.70-1.87)		9/24	1.42 (0.63-3.21)		1.30 (0.69-2.43)		8/37	0.96 (0.43-2.13)
492: GAS DISTRIBUTION SYSTEMS INDUSTRY	1927/1988		10/6	1.90 (0.61-5.91)		1.33 (0.64-2.81)		6/2	3.02 (0.52-17.69)		1.32 (0.56-3.12)		4/4	1.27 (0.27-5.92)		1.09 (0.48-2.49)		1400/1988		5/6	1.28 (0.35-4.70)		1.10 (0.50-2.42)		5/2	3.29 (0.55-19.71)		1.34 (0.57-3.17)		0/4					519/1988		5/6	3.73 (1.01-13.80)*		1.73 (0.79-3.79)		1/2	2.05 (0.16-26.02)				4/4	4.58 (0.98-21.29)
4921: GAS DISTRIBUTION SYSTEMS INDUSTRY	1927/1988		10/6	1.90 (0.61-5.91)		1.33 (0.64-2.81)		6/2	3.02 (0.52-17.69)		1.32 (0.56-3.12)		4/4	1.27 (0.27-5.92)		1.09 (0.48-2.49)		1400/1988		5/6	1.28 (0.35-4.70)		1.10 (0.50-2.42)		5/2	3.29 (0.55-19.71)		1.34 (0.57-3.17)		0/4					519/1988		5/6	3.73 (1.01-13.80)*		1.73 (0.79-3.79)		1/2	2.05 (0.16-26.02)				4/4	4.58 (0.98-21.29)
499: OTHER UTILITY INDUSTRIES N.E.C.	1926/1985		11/9	1.23 (0.43-3.51)		1.12 (0.55-2.29)		9/4	3.28 (0.70-15.44)		1.43 (0.62-3.27)		2/5	0.30 (0.05-1.74)		0.77 (0.32-1.81)		1397/1985		8/9	1.26 (0.41-3.87)		1.12 (0.53-2.33)		6/4	3.06 (0.60-15.63)		1.37 (0.59-3.17)		2/5	0.42 (0.07-2.52)		0.83 (0.35-1.97)		521/1985		3/9	1.15 (0.28-4.75)		1.13 (0.50-2.53)		3/4	3.69 (0.61-22.43)		1.49 (0.63-3.54)		0/5
4999: OTHER UTILITY INDUSTRIES N.E.C.	1926/1985		11/9	1.23 (0.43-3.51)		1.12 (0.55-2.29)		9/4	3.28 (0.70-15.44)		1.43 (0.62-3.27)		2/5	0.30 (0.05-1.74)		0.77 (0.32-1.81)		1397/1985		8/9	1.26 (0.41-3.87)		1.12 (0.53-2.33)		6/4	3.06 (0.60-15.63)		1.37 (0.59-3.17)		2/5	0.42 (0.07-2.52)		0.83 (0.35-1.97)		521/1985		3/9	1.15 (0.28-4.75)		1.13 (0.50-2.53)		3/4	3.69 (0.61-22.43)		1.49 (0.63-3.54)		0/5
51: PETROLEUM PRODUCTS INDUSTRIES, WHOLESALE	1927/1971		10/23	0.46 (0.20-1.03)		0.64 (0.34-1.19)		8/18	0.50 (0.20-1.25)		0.70 (0.36-1.37)		2/5	0.34 (0.06-1.92)		0.78 (0.33-1.85)		1398/1971		7/23	0.44 (0.18-1.09)		0.65 (0.33-1.26)		5/18	0.43 (0.15-1.24)		0.69 (0.33-1.41)		2/5	0.46 (0.08-2.72)		0.85 (0.36-2.00)		521/1971		3/23	0.52 (0.15-1.82)		0.84 (0.39-1.81)		3/18	0.72 (0.20-2.61)		0.96 (0.44-2.11)		0/5
511: PETROLEUM PRODUCTS, WHOLESALE	1927/1971		10/23	0.46 (0.20-1.03)		0.64 (0.34-1.19)		8/18	0.50 (0.20-1.25)		0.70 (0.36-1.37)		2/5	0.34 (0.06-1.92)		0.78 (0.33-1.85)		1398/1971		7/23	0.44 (0.18-1.09)		0.65 (0.33-1.26)		5/18	0.43 (0.15-1.24)		0.69 (0.33-1.41)		2/5	0.46 (0.08-2.72)		0.85 (0.36-2.00)		521/1971		3/23	0.52 (0.15-1.82)		0.84 (0.39-1.81)		3/18	0.72 (0.20-2.61)		0.96 (0.44-2.11)		0/5
5111: PETROLEUM PRODUCTS, WHOLESALE	1927/1971		10/23	0.46 (0.20-1.03)		0.64 (0.34-1.19)		8/18	0.50 (0.20-1.25)		0.70 (0.36-1.37)		2/5	0.34 (0.06-1.92)		0.78 (0.33-1.85)		1398/1971		7/23	0.44 (0.18-1.09)		0.65 (0.33-1.26)		5/18	0.43 (0.15-1.24)		0.69 (0.33-1.41)		2/5	0.46 (0.08-2.72)		0.85 (0.36-2.00)		521/1971		3/23	0.52 (0.15-1.82)		0.84 (0.39-1.81)		3/18	0.72 (0.20-2.61)		0.96 (0.44-2.11)		0/5
52: FOOD, BEVERAGE, DRUG AND TOBACCO INDUSTRIES, WHOLESALE	1885/1939		52/55	1.08 (0.69-1.70)		1.07 (0.71-1.62)		30/27	1.26 (0.68-2.35)		1.19 (0.70-2.01)		22/28	0.91 (0.47-1.75)		0.94 (0.55-1.63)		1373/1939		32/55	0.90 (0.54-1.50)		0.92 (0.59-1.45)		19/27	1.11 (0.56-2.19)		1.08 (0.62-1.89)		13/28	0.69 (0.32-1.50)		0.81 (0.44-1.48)		504/1939		20/55	1.53 (0.87-2.70)		1.42 (0.87-2.31)		11/27	1.70 (0.78-3.72)		1.46 (0.79-2.69)		9/28	1.38 (0.61-3.13)
521: FOOD, WHOLESALE	1900/1949		37/45	1.02 (0.60-1.72)		1.02 (0.64-1.62)		18/22	1.07 (0.50-2.27)		1.05 (0.58-1.91)		19/23	0.98 (0.47-2.01)		0.99 (0.55-1.78)		1383/1949		22/45	0.82 (0.45-1.49)		0.86 (0.52-1.44)		11/22	0.92 (0.39-2.13)		0.96 (0.51-1.82)		11/23	0.72 (0.31-1.70)		0.84 (0.44-1.60)		509/1949		15/45	1.51 (0.79-2.90)		1.38 (0.80-2.37)		7/22	1.48 (0.57-3.84)		1.30 (0.66-2.59)		8/23	1.55 (0.64-3.74)
5216: FRESH FRUIT AND VEGETABLES, WHOLESALE	1928/1988		9/6	1.64 (0.48-5.57)		1.23 (0.57-2.65)		3/3	1.16 (0.18-7.31)		1.05 (0.44-2.50)		6/3	2.13 (0.40-11.19)		1.24 (0.53-2.88)		1401/1988		4/6	0.88 (0.19-3.98)		0.97 (0.43-2.21)		2/3	1.08 (0.14-8.12)		1.04 (0.43-2.50)		2/3	0.63 (0.06-6.71)		0.95 (0.39-2.36)		519/1988		5/6	3.35 (0.88-12.82)		1.64 (0.74-3.62)		1/3	1.35 (0.12-15.30)				4/3	5.46 (0.96-31.11)
5219: OTHER FOODS, WHOLESALE	1917/1968		20/26	1.13 (0.55-2.31)		1.09 (0.61-1.95)		11/15	0.87 (0.34-2.22)		0.94 (0.48-1.85)		9/11	1.60 (0.52-4.89)		1.24 (0.60-2.60)		1393/1968		12/26	0.94 (0.42-2.12)		0.97 (0.52-1.81)		6/15	0.66 (0.22-1.95)		0.84 (0.41-1.74)		6/11	1.52 (0.45-5.15)		1.20 (0.56-2.57)		516/1968		8/26	1.57 (0.64-3.85)		1.34 (0.69-2.61)		5/15	1.40 (0.45-4.41)		1.25 (0.59-2.63)		3/11	1.76 (0.41-7.54)
523: DRUGS AND TOILET PREPARATIONS, WHOLESALE	1927/1985		10/9	1.02 (0.38-2.72)		1.02 (0.51-2.05)		8/4	1.52 (0.43-5.43)		1.19 (0.55-2.58)		2/5	0.48 (0.08-2.78)		0.86 (0.36-2.02)		1399/1985		6/9	0.84 (0.28-2.58)		0.94 (0.45-1.96)		5/4	1.29 (0.32-5.18)		1.11 (0.50-2.47)		1/5	0.36 (0.04-3.36)		0.86 (0.35-2.12)		520/1985		4/9	1.45 (0.42-5.03)		1.24 (0.57-2.67)		3/4	2.24 (0.47-10.62)		1.38 (0.60-3.17)		1/5	0.72 (0.08-6.74)
5231: DRUGS, WHOLESALE	1930/1990		7/4	1.51 (0.42-5.42)		1.19 (0.55-2.58)		5/2	1.78 (0.33-9.63)		1.18 (0.50-2.75)		2/2	1.19 (0.16-8.93)				1401/1990		4/4	1.12 (0.26-4.78)		1.05 (0.46-2.36)		3/2	1.36 (0.21-8.68)		1.09 (0.46-2.59)		1/2	0.84 (0.07-9.94)				521/1990		3/4	2.53 (0.56-11.50)		1.42 (0.62-3.25)		2/2	3.18 (0.44-23.07)				1/2	1.84 (0.16-20.86)
53: APPAREL AND DRY GOODS INDUSTRIES, WHOLESALE	1921/1967		16/27	0.59 (0.30-1.15)		0.70 (0.40-1.23)		9/13	0.55 (0.22-1.36)		0.73 (0.38-1.43)		7/14	0.64 (0.24-1.72)		0.81 (0.40-1.63)		1394/1967		11/27	0.58 (0.27-1.23)		0.71 (0.39-1.30)		6/13	0.53 (0.19-1.48)		0.75 (0.37-1.52)		5/14	0.64 (0.21-1.92)		0.83 (0.40-1.73)		519/1967		5/27	0.63 (0.23-1.73)		0.85 (0.42-1.71)		3/13	0.59 (0.16-2.21)		0.90 (0.41-1.99)		2/14	0.68 (0.15-3.18)
531: APPAREL, WHOLESALE	1923/1972		14/22	0.68 (0.32-1.41)		0.79 (0.44-1.42)		7/10	0.60 (0.21-1.67)		0.79 (0.39-1.61)		7/12	0.77 (0.27-2.17)		0.90 (0.44-1.83)		1396/1972		9/22	0.62 (0.27-1.44)		0.77 (0.41-1.45)		4/10	0.50 (0.15-1.70)		0.77 (0.36-1.66)		5/12	0.77 (0.24-2.40)		0.91 (0.43-1.91)		519/1972		5/22	0.82 (0.29-2.33)		0.97 (0.48-1.98)		3/10	0.79 (0.20-3.10)		1.01 (0.45-2.24)		2/12	0.86 (0.18-4.10)
5319: OTHER APPAREL, WHOLESALE	1931/1986		6/8	0.77 (0.26-2.29)		0.90 (0.44-1.87)		2/4	0.50 (0.09-2.85)		0.86 (0.37-2.03)		4/4	1.05 (0.26-4.31)		1.03 (0.46-2.31)		1401/1986		4/8	0.71 (0.21-2.43)		0.88 (0.41-1.90)		2/4	0.74 (0.12-4.35)		0.95 (0.40-2.24)		2/4	0.70 (0.12-3.90)		0.93 (0.40-2.19)		522/1986		2/8	0.96 (0.20-4.60)		1.07 (0.47-2.46)		0/4					2/4	2.25 (0.40-12.74)
54: HOUSEHOLD GOODS INDUSTRIES, WHOLESALE	1920/1979		17/15	1.48 (0.66-3.32)		1.28 (0.69-2.38)		12/11	2.07 (0.79-5.41)		1.47 (0.74-2.91)		5/4	0.64 (0.15-2.77)		0.89 (0.39-2.00)		1396/1979		9/15	1.07 (0.42-2.70)		1.04 (0.53-2.04)		7/11	1.67 (0.57-4.91)		1.28 (0.62-2.64)		2/4	0.33 (0.05-2.06)		0.80 (0.33-1.89)		516/1979		8/15	2.56 (0.99-6.64)		1.72 (0.87-3.40)		5/11	3.08 (0.94-10.05)		1.71 (0.80-3.64)		3/4	1.48 (0.30-7.39)
541: ELECTRICAL AND ELECTRONIC HOUSEHOLD APPLIANCE AND PARTS, WHOLESALE	1929/1985		8/9	0.96 (0.34-2.69)		0.99 (0.49-2.02)		6/6	1.34 (0.40-4.57)		1.14 (0.53-2.45)		2/3	0.40 (0.05-2.92)		0.85 (0.35-2.06)		1400/1985		5/9	0.83 (0.26-2.70)		0.94 (0.44-1.99)		4/6	1.27 (0.33-4.94)		1.10 (0.50-2.44)		1/3	0.27 (0.02-3.11)				521/1985		3/9	1.27 (0.32-4.96)		1.17 (0.53-2.59)		2/6	1.56 (0.29-8.27)		1.24 (0.53-2.88)		1/3	0.73 (0.07-8.11)
5411: ELECTRICAL HOUSEHOLD APPLIANCES, WHOLESALE	1931/1987		6/7	1.05 (0.32-3.37)		1.03 (0.49-2.19)		4/5	1.09 (0.26-4.52)		1.05 (0.47-2.34)		2/2	0.96 (0.12-7.45)				1401/1987		4/7	0.98 (0.26-3.63)		1.00 (0.46-2.19)		3/5	1.15 (0.25-5.39)		1.06 (0.46-2.42)		1/2	0.67 (0.06-8.03)				522/1987		2/7	1.23 (0.24-6.23)		1.15 (0.50-2.66)		1/5	0.96 (0.10-8.82)		1.11 (0.45-2.73)		1/2	1.67 (0.15-19.25)
55: MOTOR VEHICLE, PARTS AND ACCESSORIES INDUSTRIES, WHOLESALE	1918/1972		19/22	0.79 (0.40-1.58)		0.86 (0.49-1.52)		8/17	0.47 (0.18-1.20)		0.68 (0.35-1.34)		11/5	1.59 (0.53-4.82)		1.24 (0.60-2.59)		1392/1972		13/22	0.72 (0.34-1.55)		0.82 (0.45-1.50)		6/17	0.46 (0.17-1.29)		0.70 (0.35-1.43)		7/5	1.38 (0.41-4.57)		1.15 (0.54-2.46)		518/1972		6/22	0.99 (0.38-2.58)		1.05 (0.53-2.09)		2/17	0.48 (0.10-2.21)		0.89 (0.39-2.03)		4/5	2.19 (0.56-8.47)
551: MOTOR VEHICLES, WHOLESALE	1931/1985		6/9	0.64 (0.19-2.13)		0.85 (0.40-1.82)		2/8	0.25 (0.04-1.43)		0.73 (0.31-1.72)		4/1	2.48 (0.26-23.32)		1.18 (0.48-2.90)		1400/1985		5/9	0.76 (0.22-2.67)		0.91 (0.42-1.97)		2/8	0.35 (0.06-2.02)		0.79 (0.34-1.87)		3/1	2.69 (0.27-27.04)				523/1985		1/9	0.38 (0.04-3.23)		0.93 (0.38-2.27)		0/8					1/1	2.08 (0.12-35.04)
5512: TRUCKS AND BUSES, WHOLESALE	1932/1986		5/8	0.49 (0.14-1.75)		0.78 (0.36-1.69)		1/7	0.10 (0.01-0.98)*		0.71 (0.29-1.75)		4/1	2.47 (0.26-23.27)		1.18 (0.48-2.90)		1401/1986		4/8	0.55 (0.14-2.12)		0.82 (0.37-1.81)		1/7	0.14 (0.02-1.34)		0.75 (0.30-1.84)		3/1	2.68 (0.27-26.97)				523/1986		1/8	0.36 (0.04-3.08)		0.92 (0.38-2.25)		0/7					1/1	2.08 (0.12-34.99)
552: MOTOR VEHICLE PARTS AND ACCESSORIES, WHOLESALE	1924/1981		13/13	0.88 (0.38-2.04)		0.94 (0.50-1.78)		6/9	0.63 (0.20-1.94)		0.83 (0.40-1.74)		7/4	1.35 (0.37-4.92)		1.13 (0.52-2.48)		1397/1981		8/13	0.70 (0.27-1.82)		0.84 (0.42-1.66)		4/9	0.54 (0.15-1.92)		0.81 (0.37-1.75)		4/4	1.00 (0.23-4.30)		1.02 (0.45-2.29)		519/1981		5/13	1.44 (0.48-4.25)		1.25 (0.60-2.60)		2/9	0.92 (0.19-4.59)		1.08 (0.47-2.49)		3/4	2.32 (0.50-10.82)
5529: OTHER MOTOR VEHICLE PARTS AND ACCESSORIES, WHOLESALE	1926/1984		11/10	0.80 (0.32-1.99)		0.90 (0.46-1.75)		6/6	0.80 (0.24-2.72)		0.93 (0.43-2.00)		5/4	0.80 (0.20-3.14)		0.94 (0.42-2.09)		1398/1984		7/10	0.66 (0.24-1.83)		0.82 (0.41-1.67)		4/6	0.70 (0.18-2.72)		0.90 (0.41-1.99)		3/4	0.61 (0.13-2.88)		0.88 (0.38-2.03)		520/1984		4/10	1.27 (0.38-4.21)		1.18 (0.55-2.52)		2/6	1.14 (0.22-6.01)		1.14 (0.49-2.66)		2/4	1.42 (0.25-8.06)
56: METALS, HARDWARE, PLUMBING, HEATING AND BUILDING MATERIALS, WHOLESALE	1902/1956		35/38	0.89 (0.54-1.48)		0.92 (0.59-1.44)		23/23	0.98 (0.52-1.85)		0.99 (0.58-1.69)		12/15	0.78 (0.34-1.75)		0.87 (0.46-1.63)		1376/1956		29/38	1.03 (0.61-1.76)		1.03 (0.64-1.64)		18/23	1.07 (0.54-2.11)		1.05 (0.60-1.84)		11/15	0.98 (0.42-2.27)		1.00 (0.53-1.89)		518/1956		6/38	0.56 (0.23-1.37)		0.77 (0.40-1.48)		5/23	0.77 (0.28-2.10)		0.94 (0.47-1.90)		1/15	0.24 (0.03-1.87)
561: METAL AND METAL PRODUCTS, WHOLESALE	1933/1981		4/13	0.32 (0.10-1.06)		0.64 (0.30-1.38)		1/9	0.10 (0.01-0.84)*		0.69 (0.28-1.68)		3/4	0.90 (0.18-4.55)		0.99 (0.43-2.29)		1402/1981		3/13	0.33 (0.08-1.25)		0.68 (0.31-1.51)		1/9	0.12 (0.01-1.12)		0.72 (0.29-1.77)		2/4	0.87 (0.14-5.31)		0.99 (0.42-2.34)		523/1981		1/13	0.30 (0.04-2.42)		0.88 (0.36-2.14)		0/9					1/4	0.97 (0.10-9.64)
5612: OTHER IRON AND STEEL PRODUCTS, WHOLESALE	1936/1985		1/9	0.14 (0.02-1.13)		0.72 (0.30-1.75)		0/7					1/2	0.49 (0.04-5.56)				1405/1985		0/9					0/7					0/2					523/1985		1/9	0.46 (0.06-3.81)		0.96 (0.39-2.33)		0/7					1/2	1.31 (0.11-15.48)
562: HARDWARE AND PLUMBING, HEATING AND AIR CONDITIONING EQUIPMENT AND SUPPLIES, WHOLESALE	1919/1978		18/16	1.15 (0.56-2.38)		1.11 (0.62-1.98)		12/7	1.65 (0.60-4.53)		1.29 (0.64-2.61)		6/9	0.74 (0.25-2.22)		0.89 (0.43-1.84)		1390/1978		15/16	1.33 (0.62-2.85)		1.20 (0.66-2.19)		9/7	1.73 (0.60-5.03)		1.30 (0.63-2.68)		6/9	1.02 (0.34-3.06)		1.02 (0.49-2.13)		521/1978		3/16	0.71 (0.20-2.53)		0.95 (0.44-2.06)		3/7	1.53 (0.38-6.22)		1.26 (0.56-2.81)		0/9
5621: HARDWARE, WHOLESALE	1925/1983		12/11	1.15 (0.47-2.84)		1.09 (0.56-2.12)		9/5	1.64 (0.49-5.47)		1.24 (0.58-2.64)		3/6	0.68 (0.16-2.97)		0.90 (0.40-2.05)		1394/1983		11/11	1.48 (0.59-3.70)		1.24 (0.63-2.42)		8/5	2.05 (0.60-7.07)		1.34 (0.62-2.89)		3/6	0.94 (0.22-4.11)		1.00 (0.44-2.26)		523/1983		1/11	0.35 (0.04-2.83)		0.91 (0.37-2.21)		1/5	0.68 (0.08-6.12)		1.05 (0.43-2.57)		0/6
5622: PLUMBING, HEATING AND AIR CONDITIONING EQUIPMENT ANDSUPPLIES, WHOLESALE	1930/1989		7/5	1.31 (0.40-4.24)		1.14 (0.53-2.41)		4/2	2.10 (0.37-11.78)		1.22 (0.52-2.86)		3/3	0.83 (0.16-4.27)		0.97 (0.42-2.25)		1400/1989		5/5	1.30 (0.36-4.60)		1.11 (0.51-2.41)		2/2	1.49 (0.20-10.84)				3/3	1.13 (0.22-5.85)		1.05 (0.45-2.44)		522/1989		2/5	1.42 (0.27-7.50)		1.19 (0.51-2.78)		2/2	3.84 (0.52-28.03)				0/3
563: LUMBER AND BUILDING MATERIALS, WHOLESALE	1924/1981		13/13	0.86 (0.36-2.04)		0.93 (0.49-1.78)		10/9	1.04 (0.38-2.83)		1.03 (0.51-2.08)		3/4	0.51 (0.10-2.67)		0.86 (0.37-1.99)		1394/1981		11/13	1.03 (0.42-2.54)		1.02 (0.53-1.99)		8/9	1.20 (0.42-3.45)		1.10 (0.54-2.26)		3/4	0.69 (0.13-3.70)		0.93 (0.40-2.16)		522/1981		2/13	0.47 (0.10-2.19)		0.87 (0.38-2.00)		2/9	0.70 (0.14-3.48)		1.00 (0.43-2.31)		0/4
5631: LUMBER, PLYWOOD AND MILLWORK, WHOLESALE	1931/1988		6/6	0.88 (0.23-3.36)		0.97 (0.44-2.15)		5/4	1.07 (0.23-4.93)		1.04 (0.46-2.37)		1/2	0.44 (0.03-7.34)				1400/1988		5/6	1.04 (0.26-4.21)		1.02 (0.46-2.28)		4/4	1.25 (0.25-6.23)		1.08 (0.47-2.50)		1/2	0.56 (0.03-9.40)				523/1988		1/6	0.53 (0.06-4.97)		0.99 (0.40-2.44)		1/4	0.72 (0.07-7.34)		1.07 (0.43-2.63)		0/2
57: MACHINERY, EQUIPMENT AND SUPPLIES INDUSTRIES, WHOLESALE	1880/1921		57/73	0.81 (0.55-1.20)		0.84 (0.58-1.21)		33/46	0.76 (0.46-1.27)		0.81 (0.52-1.28)		24/27	0.89 (0.49-1.60)		0.92 (0.56-1.53)		1369/1921		36/73	0.72 (0.47-1.12)		0.77 (0.51-1.14)		22/46	0.72 (0.41-1.26)		0.78 (0.48-1.27)		14/27	0.74 (0.37-1.45)		0.82 (0.47-1.43)		503/1921		21/73	1.06 (0.62-1.81)		1.07 (0.67-1.72)		11/46	0.91 (0.44-1.88)		0.98 (0.55-1.77)		10/27	1.28 (0.60-2.78)
572: CONSTRUCTION, FORESTRY AND MINING MACHINERY, EQUIPMENT AND SUPPLIES, WHOLESALE	1928/1982		9/12	0.63 (0.24-1.63)		0.80 (0.40-1.58)		5/10	0.42 (0.13-1.36)		0.71 (0.34-1.51)		4/2	1.57 (0.26-9.37)		1.13 (0.48-2.67)		1398/1982		7/12	0.70 (0.25-1.92)		0.85 (0.42-1.71)		4/10	0.46 (0.13-1.62)		0.76 (0.35-1.64)		3/2	1.84 (0.29-11.77)		1.16 (0.49-2.77)		522/1982		2/12	0.47 (0.10-2.29)		0.88 (0.38-2.03)		1/10	0.33 (0.04-2.75)		0.92 (0.38-2.24)		1/2	1.06 (0.08-13.24)
5721: CONSTRUCTION AND FORESTRY MACHINERY, EQUIPMENT ANDSUPPLIES, WHOLESALE	1930/1984		7/10	0.74 (0.26-2.10)		0.88 (0.43-1.80)		4/8	0.55 (0.15-2.03)		0.82 (0.37-1.80)		3/2	1.36 (0.21-8.78)		1.09 (0.46-2.60)		1400/1984		5/10	0.72 (0.22-2.29)		0.88 (0.42-1.86)		3/8	0.53 (0.12-2.27)		0.83 (0.37-1.88)		2/2	1.36 (0.18-10.29)				522/1984		2/10	0.81 (0.17-3.93)		1.02 (0.44-2.36)		1/8	0.61 (0.07-5.14)		1.02 (0.42-2.50)		1/2	1.40 (0.12-16.94)
573: INDUSTRIAL MACHINERY, EQUIPMENT AND SUPPLIES, WHOLESALE	1928/1988		9/6	1.09 (0.38-3.18)		1.06 (0.51-2.18)		6/3	1.43 (0.35-5.83)		1.14 (0.51-2.55)		3/3	0.73 (0.14-3.98)		0.94 (0.40-2.20)		1399/1988		6/6	0.98 (0.30-3.14)		1.00 (0.47-2.12)		3/3	0.97 (0.19-4.94)		1.01 (0.44-2.34)		3/3	0.98 (0.18-5.39)		1.01 (0.43-2.37)		521/1988		3/6	1.45 (0.36-5.95)		1.22 (0.55-2.73)		3/3	2.69 (0.53-13.57)		1.44 (0.62-3.33)		0/3
5731: INDUSTRIAL MACHINERY, EQUIPMENT AND SUPPLIES,WHOLESALE	1928/1988		9/6	1.09 (0.38-3.18)		1.06 (0.51-2.18)		6/3	1.43 (0.35-5.83)		1.14 (0.51-2.55)		3/3	0.73 (0.14-3.98)		0.94 (0.40-2.20)		1399/1988		6/6	0.98 (0.30-3.14)		1.00 (0.47-2.12)		3/3	0.97 (0.19-4.94)		1.01 (0.44-2.34)		3/3	0.98 (0.18-5.39)		1.01 (0.43-2.37)		521/1988		3/6	1.45 (0.36-5.95)		1.22 (0.55-2.73)		3/3	2.69 (0.53-13.57)		1.44 (0.62-3.33)		0/3
574: ELECTRICAL AND ELECTRONIC MACHINERY, EQUIPMENT AND SUPPLIES, WHOLESALE	1921/1976		16/18	1.09 (0.51-2.31)		1.06 (0.59-1.93)		9/13	0.89 (0.35-2.27)		0.95 (0.48-1.88)		7/5	1.57 (0.43-5.68)		1.20 (0.55-2.61)		1396/1976		9/18	0.87 (0.37-2.07)		0.93 (0.49-1.78)		6/13	0.82 (0.29-2.35)		0.93 (0.45-1.89)		3/5	1.00 (0.21-4.64)		1.02 (0.44-2.32)		517/1976		7/18	1.64 (0.63-4.24)		1.36 (0.69-2.70)		3/13	1.08 (0.29-4.05)		1.12 (0.51-2.46)		4/5	2.88 (0.67-12.36)
5744: COMPUTER AND RELATED MACHINERY, EQUIPMENT ANDPACKAGED SOFTWARE, WHOLESALE	1933/1986		4/8	0.58 (0.16-2.03)		0.83 (0.38-1.79)		2/6	0.33 (0.06-1.75)		0.77 (0.33-1.79)		2/2	1.50 (0.20-11.22)				1403/1986		2/8	0.38 (0.08-1.87)		0.77 (0.33-1.79)		2/6	0.42 (0.08-2.24)		0.82 (0.35-1.90)		0/2					522/1986		2/8	1.16 (0.23-5.70)		1.13 (0.49-2.61)		0/6					2/2	4.31 (0.57-32.23)
5749: OTHER ELECTRICAL AND ELECTRONIC MACHINERY, EQUIPMENT AND SUPPLIES, WHOLESALE	1932/1988		5/6	1.42 (0.37-5.45)		1.15 (0.52-2.54)		4/4	2.07 (0.38-11.29)		1.22 (0.52-2.86)		1/2	0.64 (0.05-7.67)				1401/1988		4/6	1.69 (0.41-7.02)		1.19 (0.53-2.68)		3/4	2.36 (0.39-14.11)		1.24 (0.53-2.93)		1/2	0.92 (0.08-11.34)				523/1988		1/6	0.86 (0.09-7.87)		1.07 (0.44-2.63)		1/4	1.52 (0.14-17.06)		1.19 (0.48-2.96)		0/2
579: OTHER MACHINERY, EQUIPMENT AND SUPPLIES, WHOLESALE	1915/1960		22/34	0.70 (0.38-1.27)		0.78 (0.47-1.29)		13/17	0.83 (0.35-1.96)		0.91 (0.48-1.74)		9/17	0.59 (0.26-1.38)		0.75 (0.40-1.42)		1391/1960		14/34	0.64 (0.32-1.25)		0.74 (0.42-1.28)		9/17	0.84 (0.33-2.11)		0.92 (0.47-1.80)		5/17	0.46 (0.16-1.28)		0.70 (0.34-1.42)		516/1960		8/34	0.88 (0.38-2.07)		0.98 (0.51-1.86)		4/17	0.82 (0.22-3.02)		1.01 (0.46-2.22)		4/17	0.96 (0.31-2.93)
5791: OFFICE AND STORE MACHINERY, EQUIPMENT AND SUPPLIES,WHOLESALE	1932/1984		5/10	0.66 (0.20-2.15)		0.86 (0.40-1.83)		2/4	0.62 (0.09-4.30)		0.93 (0.39-2.22)		3/6	0.68 (0.15-3.04)		0.91 (0.40-2.06)		1401/1984		4/10	0.73 (0.21-2.60)		0.90 (0.41-1.95)		2/4	0.86 (0.12-5.90)		0.99 (0.41-2.37)		2/6	0.63 (0.12-3.47)		0.91 (0.39-2.13)		523/1984		1/10	0.49 (0.06-4.06)		0.97 (0.40-2.36)		0/4					1/6	0.83 (0.09-7.42)
5792: SERVICE MACHINERY, EQUIPMENT AND SUPPLIES, WHOLESALE	1931/1986		6/8	0.78 (0.22-2.76)		0.93 (0.43-2.01)		3/6	0.42 (0.07-2.53)		0.83 (0.35-1.98)		3/2	1.49 (0.24-9.15)		1.12 (0.47-2.64)		1402/1986		3/8	0.63 (0.15-2.71)		0.87 (0.39-1.97)		1/6	0.27 (0.03-2.61)		0.83 (0.34-2.04)		2/2	1.43 (0.20-10.41)				521/1986		3/8	1.24 (0.24-6.51)		1.15 (0.49-2.68)		2/6	0.93 (0.10-9.09)		1.11 (0.45-2.73)		1/2	1.73 (0.15-19.70)
5793: PROFESSIONAL MACHINERY, EQUIPMENT AND SUPPLIES,WHOLESALE	1929/1984		8/10	0.84 (0.32-2.23)		0.93 (0.47-1.85)		5/3	1.80 (0.35-9.34)		1.19 (0.51-2.76)		3/7	0.48 (0.12-1.92)		0.80 (0.36-1.77)		1400/1984		5/10	0.71 (0.23-2.16)		0.87 (0.41-1.81)		4/3	1.88 (0.34-10.37)		1.19 (0.51-2.79)		1/7	0.22 (0.03-1.85)		0.78 (0.32-1.90)		521/1984		3/10	1.22 (0.32-4.60)		1.15 (0.52-2.54)		1/3	1.58 (0.14-17.66)				2/7	1.14 (0.23-5.63)
5799: OTHER MACHINERY, EQUIPMENT AND SUPPLIES N.E.C.,WHOLESALE	1933/1987		4/7	0.50 (0.13-1.94)		0.80 (0.36-1.78)		3/5	0.53 (0.10-2.80)		0.87 (0.37-2.01)		1/2	0.42 (0.04-4.83)				1403/1987		2/7	0.34 (0.06-1.84)		0.77 (0.33-1.80)		2/5	0.50 (0.08-3.16)		0.87 (0.37-2.08)		0/2					522/1987		2/7	0.88 (0.16-4.69)		1.05 (0.45-2.46)		1/5	0.62 (0.06-6.14)		1.04 (0.42-2.56)		1/2	1.61 (0.14-18.24)
59: OTHER PRODUCTS INDUSTRIES, WHOLESALE	1892/1948		45/46	1.25 (0.77-2.02)		1.20 (0.78-1.85)		28/22	1.54 (0.81-2.93)		1.36 (0.79-2.33)		17/24	0.94 (0.45-1.96)		0.97 (0.54-1.75)		1373/1948		32/46	1.26 (0.75-2.11)		1.20 (0.76-1.90)		22/22	1.70 (0.86-3.34)		1.44 (0.83-2.52)		10/24	0.80 (0.34-1.84)		0.89 (0.47-1.67)		511/1948		13/46	1.25 (0.63-2.44)		1.20 (0.69-2.10)		6/22	1.18 (0.45-3.09)		1.16 (0.58-2.31)		7/24	1.29 (0.50-3.31)
591: WASTE MATERIALS, WHOLESALE	1929/1983		8/11	0.93 (0.33-2.62)		0.98 (0.48-2.00)		5/6	0.70 (0.20-2.51)		0.89 (0.41-1.94)		3/5	1.54 (0.29-8.32)		1.14 (0.49-2.65)		1401/1983		4/11	0.68 (0.19-2.35)		0.87 (0.40-1.88)		2/6	0.40 (0.08-2.12)		0.80 (0.35-1.88)		2/5	1.51 (0.24-9.59)		1.12 (0.47-2.65)		520/1983		4/11	1.50 (0.43-5.26)		1.25 (0.58-2.71)		3/6	1.38 (0.32-6.00)		1.21 (0.54-2.74)		1/5	1.60 (0.15-17.10)
5919: OTHER WASTE MATERIALS, WHOLESALE	1930/1985		7/9	1.06 (0.35-3.27)		1.04 (0.50-2.18)		4/5	0.76 (0.18-3.13)		0.93 (0.41-2.08)		3/4	1.83 (0.30-11.08)		1.17 (0.49-2.77)		1402/1985		3/9	0.67 (0.16-2.76)		0.89 (0.40-1.99)		1/5	0.27 (0.03-2.49)		0.82 (0.34-2.02)		2/4	1.83 (0.26-13.01)		1.15 (0.48-2.76)		520/1985		4/9	1.86 (0.50-6.87)		1.35 (0.61-2.95)		3/5	1.78 (0.38-8.30)		1.30 (0.57-2.97)		1/4	1.81 (0.16-20.65)
592: PAPER AND PAPER PRODUCTS, WHOLESALE	1931/1988		6/6	1.48 (0.35-6.25)		1.15 (0.51-2.59)		4/2	3.02 (0.33-27.39)		1.23 (0.50-3.00)		2/4	0.69 (0.08-5.73)		0.96 (0.39-2.33)		1399/1988		6/6	2.15 (0.50-9.21)		1.28 (0.57-2.89)		4/2	4.53 (0.50-40.67)		1.31 (0.54-3.21)		2/4	0.96 (0.11-8.14)		1.01 (0.41-2.47)		524/1988		0/6					0/2					0/4
597: INDUSTRIAL AND HOUSEHOLD CHEMICALS, WHOLESALE	1931/1987		6/7	1.27 (0.30-5.38)		1.10 (0.49-2.47)		3/2	2.18 (0.21-22.81)		1.15 (0.46-2.84)		3/5	0.86 (0.13-5.56)		0.99 (0.41-2.35)		1402/1987		3/7	1.00 (0.19-5.19)		1.01 (0.43-2.35)		2/2	2.16 (0.18-25.80)				1/5	0.48 (0.04-5.51)		0.92 (0.37-2.29)		521/1987		3/7	1.73 (0.32-9.36)		1.25 (0.54-2.92)		1/2	2.25 (0.13-39.07)				2/5	1.45 (0.18-11.74)
5971: INDUSTRIAL AND HOUSEHOLD CHEMICALS, WHOLESALE	1931/1987		6/7	1.27 (0.30-5.38)		1.10 (0.49-2.47)		3/2	2.18 (0.21-22.81)		1.15 (0.46-2.84)		3/5	0.86 (0.13-5.56)		0.99 (0.41-2.35)		1402/1987		3/7	1.00 (0.19-5.19)		1.01 (0.43-2.35)		2/2	2.16 (0.18-25.80)				1/5	0.48 (0.04-5.51)		0.92 (0.37-2.29)		521/1987		3/7	1.73 (0.32-9.36)		1.25 (0.54-2.92)		1/2	2.25 (0.13-39.07)				2/5	1.45 (0.18-11.74)
599: OTHER PRODUCTS N.E.C., WHOLESALE	1919/1985		18/9	2.46 (1.00-6.02)		1.65 (0.85-3.20)		11/4	4.91 (1.11-21.65)*		1.65 (0.73-3.74)		7/5	1.37 (0.41-4.56)		1.15 (0.54-2.46)		1393/1985		12/9	2.27 (0.87-5.92)		1.53 (0.77-3.04)		9/4	5.39 (1.19-24.30)*		1.68 (0.74-3.82)		3/5	0.84 (0.19-3.70)		0.96 (0.43-2.19)		518/1985		6/9	3.10 (1.01-9.51)*		1.74 (0.83-3.65)		2/4	3.64 (0.52-25.57)		1.44 (0.60-3.47)		4/5	2.75 (0.69-10.93)
5999: OTHER PRODUCTS N.E.C., WHOLESALE	1922/1988		15/6	3.40 (1.11-10.42)*		1.72 (0.82-3.61)		8/3	6.50 (0.92-46.11)		1.48 (0.62-3.57)		7/3	2.16 (0.53-8.89)		1.31 (0.58-2.92)		1396/1988		9/6	2.86 (0.86-9.48)		1.53 (0.72-3.28)		6/3	6.59 (0.90-48.32)		1.47 (0.61-3.55)		3/3	1.33 (0.25-7.00)		1.10 (0.47-2.55)		518/1988		6/6	5.04 (1.38-18.39)*		1.94 (0.89-4.24)		2/3	6.43 (0.64-64.84)		1.49 (0.60-3.67)		4/3	4.35 (0.90-20.99)
60: FOOD, BEVERAGE AND DRUG INDUSTRIES, RETAIL	1735/1799		202/195	1.02 (0.80-1.28)		1.02 (0.81-1.28)		132/117	1.17 (0.88-1.57)		1.16 (0.88-1.53)		70/78	0.80 (0.56-1.16)		0.83 (0.59-1.16)		1259/1799		146/195	1.04 (0.80-1.34)		1.03 (0.81-1.32)		100/117	1.25 (0.92-1.70)		1.23 (0.91-1.65)		46/78	0.74 (0.49-1.12)		0.78 (0.53-1.14)		468/1799		56/195	0.98 (0.70-1.37)		0.99 (0.73-1.37)		32/117	1.00 (0.66-1.54)		1.03 (0.69-1.52)		24/78	0.94 (0.57-1.54)
601: FOOD STORES	1763/1832		174/162	1.10 (0.85-1.41)		1.09 (0.86-1.40)		117/96	1.31 (0.96-1.79)		1.28 (0.95-1.72)		57/66	0.80 (0.54-1.20)		0.83 (0.57-1.21)		1275/1832		130/162	1.17 (0.89-1.54)		1.16 (0.89-1.51)		91/96	1.45 (1.04-2.02)*		1.40 (1.02-1.92)*		39/66	0.78 (0.50-1.22)		0.82 (0.55-1.23)		480/1832		44/162	0.94 (0.65-1.36)		0.96 (0.68-1.36)		26/96	1.00 (0.63-1.60)		1.02 (0.67-1.56)		18/66	0.84 (0.48-1.48)
6011: SUPERMARKET	1865/1922		72/72	1.00 (0.68-1.46)		1.00 (0.70-1.43)		44/35	1.55 (0.91-2.66)		1.41 (0.88-2.26)		28/37	0.63 (0.37-1.07)		0.70 (0.44-1.13)		1357/1922		48/72	0.92 (0.61-1.40)		0.93 (0.64-1.37)		29/35	1.40 (0.78-2.51)		1.29 (0.78-2.13)		19/37	0.60 (0.33-1.08)		0.69 (0.41-1.15)		500/1922		24/72	1.21 (0.72-2.00)		1.19 (0.76-1.86)		15/35	1.96 (0.99-3.87)		1.64 (0.94-2.88)		9/37	0.71 (0.33-1.53)
6012: GROCERY STORES (EXC. SUPERMARKETS)	1869/1921		68/73	0.97 (0.67-1.42)		0.98 (0.69-1.39)		54/55	1.03 (0.67-1.57)		1.03 (0.70-1.51)		14/18	0.78 (0.35-1.75)		0.87 (0.47-1.63)		1353/1921		52/73	1.06 (0.71-1.59)		1.05 (0.73-1.53)		43/55	1.17 (0.75-1.83)		1.14 (0.76-1.72)		9/18	0.71 (0.29-1.75)		0.84 (0.43-1.63)		508/1921		16/73	0.77 (0.44-1.38)		0.85 (0.52-1.40)		11/55	0.71 (0.36-1.40)		0.83 (0.47-1.45)		5/18	0.95 (0.33-2.78)
6013: BAKERY PRODUCTS STORES	1910/1972		27/22	1.30 (0.70-2.42)		1.22 (0.72-2.05)		19/16	1.48 (0.71-3.09)		1.30 (0.72-2.34)		8/6	0.95 (0.31-2.93)		0.99 (0.47-2.08)		1382/1972		23/22	1.64 (0.86-3.13)		1.42 (0.83-2.44)		17/16	1.95 (0.92-4.15)		1.53 (0.84-2.79)		6/6	1.07 (0.32-3.56)		1.04 (0.49-2.23)		520/1972		4/22	0.60 (0.20-1.81)		0.85 (0.41-1.77)		2/16	0.50 (0.11-2.25)		0.89 (0.39-2.03)		2/6	0.71 (0.14-3.69)
6015: FRUIT AND VEGETABLE STORES	1925/1988		12/6	2.40 (0.72-7.96)		1.44 (0.67-3.08)		9/5	2.28 (0.58-8.91)		1.35 (0.61-2.98)		3/1	2.82 (0.23-34.94)				1398/1988		7/6	1.89 (0.51-6.99)		1.27 (0.58-2.78)		6/5	2.12 (0.49-9.12)		1.28 (0.57-2.90)		1/1	1.13 (0.06-22.32)				519/1988		5/6	3.27 (0.85-12.63)		1.62 (0.73-3.59)		3/5	2.52 (0.49-12.83)		1.41 (0.61-3.27)		2/1	5.70 (0.46-70.91)
6016: MEAT MARKETS	1931/1984		6/10	0.49 (0.16-1.46)		0.74 (0.36-1.53)		2/7	0.24 (0.04-1.34)		0.72 (0.31-1.68)		4/3	0.89 (0.20-4.08)		0.98 (0.43-2.24)		1399/1984		6/10	0.71 (0.24-2.13)		0.86 (0.42-1.80)		2/7	0.33 (0.06-1.87)		0.78 (0.33-1.82)		4/3	1.36 (0.30-6.27)		1.11 (0.49-2.54)		524/1984		0/10					0/7					0/3
602: LIQUOR, WINE AND BEER STORES	1924/1985		13/9	1.08 (0.44-2.70)		1.06 (0.54-2.06)		7/3	1.66 (0.40-6.80)		1.20 (0.54-2.68)		6/6	0.77 (0.22-2.61)		0.91 (0.43-1.97)		1395/1985		10/9	1.12 (0.43-2.95)		1.07 (0.54-2.12)		6/3	1.84 (0.44-7.80)		1.23 (0.55-2.77)		4/6	0.71 (0.18-2.75)		0.90 (0.41-2.00)		521/1985		3/9	1.00 (0.26-3.89)		1.08 (0.49-2.39)		1/3	1.07 (0.11-10.78)				2/6	0.94 (0.18-4.96)
6022: WINE STORES	1926/1986		11/8	1.06 (0.40-2.84)		1.04 (0.52-2.09)		7/3	1.66 (0.40-6.80)		1.20 (0.54-2.68)		4/5	0.64 (0.15-2.70)		0.88 (0.39-1.99)		1397/1986		8/8	1.03 (0.36-2.96)		1.02 (0.50-2.10)		6/3	1.84 (0.44-7.79)		1.23 (0.55-2.77)		2/5	0.44 (0.08-2.55)		0.84 (0.36-1.97)		521/1986		3/8	1.17 (0.29-4.67)		1.14 (0.51-2.53)		1/3	1.07 (0.11-10.79)				2/5	1.15 (0.20-6.49)
603: PRESCRIPTION DRUGS AND PATENT MEDICINE STORES	1917/1968		20/26	0.67 (0.35-1.27)		0.76 (0.44-1.30)		14/20	0.63 (0.30-1.35)		0.76 (0.42-1.38)		6/6	0.77 (0.23-2.55)		0.91 (0.43-1.95)		1395/1968		10/26	0.46 (0.21-1.00)		0.62 (0.34-1.15)		7/20	0.43 (0.17-1.09)		0.65 (0.33-1.28)		3/6	0.53 (0.12-2.24)		0.83 (0.37-1.87)		514/1968		10/26	1.22 (0.56-2.67)		1.18 (0.64-2.18)		7/20	1.17 (0.46-2.94)		1.15 (0.59-2.26)		3/6	1.38 (0.32-5.86)
6031: PHARMACIES	1919/1969		18/25	0.60 (0.31-1.16)		0.71 (0.41-1.23)		13/19	0.61 (0.28-1.33)		0.74 (0.40-1.37)		5/6	0.58 (0.16-2.00)		0.82 (0.38-1.78)		1395/1969		10/25	0.46 (0.21-1.01)		0.63 (0.34-1.16)		7/19	0.45 (0.18-1.15)		0.67 (0.34-1.31)		3/6	0.48 (0.11-2.03)		0.81 (0.36-1.82)		516/1969		8/25	0.95 (0.41-2.22)		1.02 (0.54-1.94)		6/19	1.01 (0.38-2.71)		1.08 (0.54-2.16)		2/6	0.81 (0.16-4.20)
61: SHOE, APPAREL, FABRIC AND YARN INDUSTRIES, RETAIL	1890/1944		47/50	0.94 (0.61-1.47)		0.96 (0.64-1.44)		28/33	0.79 (0.45-1.38)		0.84 (0.52-1.36)		19/17	1.28 (0.62-2.65)		1.18 (0.66-2.12)		1372/1944		33/50	0.92 (0.57-1.50)		0.94 (0.61-1.45)		22/33	0.85 (0.47-1.54)		0.89 (0.54-1.49)		11/17	1.06 (0.47-2.43)		1.05 (0.56-1.97)		510/1944		14/50	1.00 (0.54-1.88)		1.04 (0.61-1.76)		6/33	0.63 (0.26-1.56)		0.83 (0.43-1.61)		8/17	1.77 (0.72-4.36)
611: SHOE STORES	1931/1980		6/14	0.35 (0.12-0.99)*		0.62 (0.30-1.26)		4/8	0.34 (0.09-1.22)		0.68 (0.31-1.48)		2/6	0.37 (0.06-2.15)		0.81 (0.34-1.90)		1402/1980		3/14	0.23 (0.06-0.88)*		0.60 (0.27-1.32)		3/8	0.34 (0.08-1.40)		0.72 (0.32-1.60)		0/6					521/1980		3/14	0.68 (0.19-2.48)		0.93 (0.43-2.04)		1/8	0.34 (0.04-2.88)		0.93 (0.38-2.26)		2/6	1.28 (0.23-7.06)
6111: SHOE STORES	1931/1980		6/14	0.35 (0.12-0.99)*		0.62 (0.30-1.26)		4/8	0.34 (0.09-1.22)		0.68 (0.31-1.48)		2/6	0.37 (0.06-2.15)		0.81 (0.34-1.90)		1402/1980		3/14	0.23 (0.06-0.88)*		0.60 (0.27-1.32)		3/8	0.34 (0.08-1.40)		0.72 (0.32-1.60)		0/6					521/1980		3/14	0.68 (0.19-2.48)		0.93 (0.43-2.04)		1/8	0.34 (0.04-2.88)		0.93 (0.38-2.26)		2/6	1.28 (0.23-7.06)
612: MEN'S CLOTHING STORES	1915/1974		22/20	1.07 (0.55-2.08)		1.06 (0.61-1.83)		14/14	0.96 (0.42-2.19)		0.99 (0.53-1.86)		8/6	1.31 (0.42-4.09)		1.14 (0.54-2.39)		1387/1974		18/20	1.24 (0.61-2.49)		1.16 (0.65-2.04)		13/14	1.24 (0.54-2.88)		1.14 (0.60-2.17)		5/6	1.20 (0.34-4.24)		1.09 (0.50-2.36)		520/1974		4/20	0.68 (0.22-2.08)		0.90 (0.43-1.89)		1/14	0.26 (0.03-2.00)		0.87 (0.36-2.10)		3/6	1.57 (0.36-6.75)
6121: MEN'S CLOTHING STORES	1915/1974		22/20	1.07 (0.55-2.08)		1.06 (0.61-1.83)		14/14	0.96 (0.42-2.19)		0.99 (0.53-1.86)		8/6	1.31 (0.42-4.09)		1.14 (0.54-2.39)		1387/1974		18/20	1.24 (0.61-2.49)		1.16 (0.65-2.04)		13/14	1.24 (0.54-2.88)		1.14 (0.60-2.17)		5/6	1.20 (0.34-4.24)		1.09 (0.50-2.36)		520/1974		4/20	0.68 (0.22-2.08)		0.90 (0.43-1.89)		1/14	0.26 (0.03-2.00)		0.87 (0.36-2.10)		3/6	1.57 (0.36-6.75)
613: WOMEN'S CLOTHING STORES	1928/1989		9/5	1.44 (0.46-4.47)		1.19 (0.56-2.49)		4/4	0.77 (0.18-3.21)		0.93 (0.42-2.10)		5/1	4.31 (0.47-39.39)		1.30 (0.53-3.18)		1400/1989		5/5	1.09 (0.30-3.92)		1.04 (0.48-2.27)		2/4	0.52 (0.09-2.96)		0.87 (0.37-2.04)		3/1	3.56 (0.35-36.45)				520/1989		4/5	2.42 (0.62-9.44)		1.46 (0.66-3.23)		2/4	1.46 (0.25-8.49)		1.21 (0.51-2.85)		2/1	6.48 (0.56-75.70)
6131: WOMEN'S CLOTHING STORES	1928/1989		9/5	1.44 (0.46-4.47)		1.19 (0.56-2.49)		4/4	0.77 (0.18-3.21)		0.93 (0.42-2.10)		5/1	4.31 (0.47-39.39)		1.30 (0.53-3.18)		1400/1989		5/5	1.09 (0.30-3.92)		1.04 (0.48-2.27)		2/4	0.52 (0.09-2.96)		0.87 (0.37-2.04)		3/1	3.56 (0.35-36.45)				520/1989		4/5	2.42 (0.62-9.44)		1.46 (0.66-3.23)		2/4	1.46 (0.25-8.49)		1.21 (0.51-2.85)		2/1	6.48 (0.56-75.70)
614: CLOTHING STORES N.E.C.	1929/1988		8/6	2.06 (0.63-6.78)		1.36 (0.64-2.90)		6/5	1.85 (0.48-7.20)		1.26 (0.57-2.78)		2/1	2.90 (0.25-34.11)				1401/1988		4/6	1.44 (0.36-5.77)		1.14 (0.51-2.54)		3/5	1.30 (0.26-6.37)		1.09 (0.47-2.52)		1/1	1.97 (0.11-34.42)				520/1988		4/6	3.50 (0.89-13.79)		1.65 (0.74-3.66)		3/5	3.11 (0.65-14.87)		1.52 (0.66-3.48)		1/1	5.10 (0.31-84.45)
62: HOUSEHOLD FURNITURE, APPLIANCES AND FURNISHINGS INDUSTRIES, RETAIL	1887/1942		50/52	0.92 (0.60-1.42)		0.94 (0.63-1.39)		31/26	1.00 (0.56-1.76)		1.00 (0.61-1.64)		19/26	0.82 (0.42-1.61)		0.88 (0.51-1.53)		1372/1942		33/52	0.84 (0.52-1.36)		0.87 (0.57-1.35)		23/26	1.03 (0.56-1.90)		1.03 (0.61-1.73)		10/26	0.59 (0.26-1.31)		0.73 (0.39-1.37)		507/1942		17/52	1.13 (0.63-2.03)		1.13 (0.68-1.86)		8/26	0.93 (0.41-2.13)		1.01 (0.54-1.91)		9/26	1.40 (0.61-3.18)
621: HOUSEHOLD FURNITURE STORES	1915/1978		22/16	1.18 (0.57-2.41)		1.12 (0.63-2.00)		11/9	0.90 (0.34-2.42)		0.96 (0.48-1.93)		11/7	1.55 (0.55-4.36)		1.25 (0.61-2.54)		1393/1978		12/16	0.88 (0.39-2.00)		0.93 (0.50-1.75)		6/9	0.68 (0.22-2.11)		0.86 (0.41-1.80)		6/7	1.15 (0.36-3.72)		1.07 (0.51-2.28)		514/1978		10/16	1.95 (0.83-4.61)		1.53 (0.80-2.93)		5/9	1.48 (0.45-4.87)		1.27 (0.59-2.71)		5/7	2.60 (0.76-8.88)
6211: HOUSEHOLD FURNITURE STORES (WITH APPLIANCES AND FURNISHINGS)	1931/1987		6/7	0.72 (0.22-2.36)		0.89 (0.42-1.90)		3/4	0.52 (0.10-2.70)		0.86 (0.37-2.00)		3/3	1.01 (0.19-5.42)		1.02 (0.44-2.38)		1401/1987		4/7	0.68 (0.18-2.54)		0.88 (0.40-1.93)		3/4	0.76 (0.14-4.03)		0.95 (0.41-2.21)		1/3	0.46 (0.05-4.66)				522/1987		2/7	0.85 (0.16-4.47)		1.04 (0.45-2.43)		0/4					2/3	2.73 (0.41-18.13)
6212: HOUSEHOLD FURNITURE STORES (WITHOUT APPLIANCES AND FURNISHINGS)	1922/1986		15/8	1.58 (0.63-3.98)		1.29 (0.66-2.53)		7/5	1.16 (0.33-4.12)		1.08 (0.50-2.33)		8/3	2.17 (0.56-8.44)		1.33 (0.60-2.94)		1398/1986		7/8	0.99 (0.34-2.91)		1.00 (0.49-2.07)		2/5	0.45 (0.08-2.52)		0.84 (0.36-1.96)		5/3	1.85 (0.42-8.08)		1.23 (0.54-2.78)		516/1986		8/8	3.10 (1.09-8.76)*		1.81 (0.89-3.69)		5/5	3.16 (0.81-12.31)		1.62 (0.73-3.59)		3/3	2.90 (0.57-14.70)
622: APPLIANCE, TELEVISION, RADIO AND STEREO STORES	1914/1964		23/30	0.85 (0.46-1.56)		0.90 (0.54-1.50)		18/15	1.23 (0.58-2.60)		1.15 (0.63-2.08)		5/15	0.40 (0.13-1.21)		0.68 (0.32-1.42)		1389/1964		16/30	0.84 (0.43-1.63)		0.89 (0.51-1.54)		15/15	1.46 (0.67-3.19)		1.27 (0.69-2.34)		1/15	0.10 (0.01-0.86)*		0.68 (0.28-1.66)		517/1964		7/30	0.91 (0.38-2.16)		1.00 (0.52-1.91)		3/15	0.71 (0.20-2.54)		0.96 (0.44-2.08)		4/15	1.13 (0.34-3.74)
6221: APPLIANCE, TELEVISION, RADIO AND STEREO STORES	1932/1983		5/11	0.43 (0.14-1.30)		0.70 (0.34-1.46)		4/7	0.50 (0.14-1.84)		0.79 (0.36-1.73)		1/4	0.29 (0.03-2.65)		0.83 (0.34-2.04)		1402/1983		3/11	0.36 (0.10-1.36)		0.70 (0.32-1.55)		3/7	0.54 (0.13-2.24)		0.83 (0.37-1.87)		0/4					522/1983		2/11	0.62 (0.13-2.88)		0.94 (0.41-2.16)		1/7	0.44 (0.05-3.69)		0.97 (0.40-2.36)		1/4	1.11 (0.12-10.16)
6223: APPLIANCE, TELEVISION, RADIO AND STEREO REPAIR SHOPS	1922/1977		15/17	0.94 (0.43-2.06)		0.97 (0.53-1.79)		11/9	1.11 (0.43-2.84)		1.07 (0.54-2.11)		4/8	0.62 (0.15-2.64)		0.88 (0.39-1.97)		1395/1977		10/17	0.86 (0.36-2.07)		0.93 (0.48-1.78)		9/9	1.27 (0.47-3.43)		1.14 (0.57-2.29)		1/8	0.20 (0.02-1.92)		0.79 (0.32-1.94)		519/1977		5/17	1.11 (0.38-3.20)		1.11 (0.54-2.29)		2/9	0.73 (0.15-3.48)		1.01 (0.44-2.31)		3/8	1.61 (0.35-7.43)
623: HOUSEHOLD FURNISHINGS STORES	1930/1985		7/9	0.62 (0.21-1.82)		0.82 (0.40-1.69)		4/5	0.52 (0.14-2.02)		0.81 (0.37-1.80)		3/4	0.84 (0.14-4.92)		0.98 (0.42-2.31)		1398/1985		7/9	0.88 (0.29-2.60)		0.95 (0.46-1.97)		4/5	0.72 (0.18-2.80)		0.91 (0.41-2.01)		3/4	1.25 (0.20-7.68)		1.07 (0.45-2.54)		524/1985		0/9					0/5					0/4
6239: OTHER HOUSEHOLD FURNISHINGS STORES	1934/1987		3/7	0.39 (0.09-1.63)		0.75 (0.33-1.69)		3/4	0.48 (0.10-2.19)		0.82 (0.36-1.87)		0/3					1402/1987		3/7	0.54 (0.13-2.31)		0.83 (0.37-1.88)		3/4	0.66 (0.14-3.06)		0.90 (0.39-2.06)		0/3					524/1987		0/7					0/4					0/3
63: AUTOMOTIVE VEHICLES, PARTS AND ACCESSORIES, SALES AND SERVICE	1797/1841		140/153	0.92 (0.70-1.20)		0.92 (0.71-1.20)		77/79	0.97 (0.68-1.40)		0.98 (0.70-1.38)		63/74	0.86 (0.58-1.26)		0.88 (0.61-1.25)		1316/1841		89/153	0.81 (0.60-1.09)		0.82 (0.62-1.10)		44/79	0.76 (0.50-1.15)		0.80 (0.54-1.17)		45/74	0.86 (0.56-1.30)		0.88 (0.60-1.30)		473/1841		51/153	1.20 (0.84-1.72)		1.19 (0.85-1.67)		33/79	1.52 (0.97-2.38)		1.45 (0.96-2.18)		18/74	0.87 (0.50-1.51)
631: AUTOMOBILE DEALERS	1882/1932		55/62	0.85 (0.57-1.29)		0.88 (0.60-1.28)		29/24	1.25 (0.68-2.31)		1.19 (0.71-1.99)		26/38	0.61 (0.35-1.07)		0.70 (0.43-1.13)		1367/1932		38/62	0.83 (0.53-1.30)		0.86 (0.57-1.29)		19/24	1.15 (0.59-2.24)		1.11 (0.64-1.92)		19/38	0.63 (0.34-1.16)		0.72 (0.43-1.21)		507/1932		17/62	0.94 (0.53-1.67)		0.98 (0.60-1.62)		10/24	1.54 (0.70-3.40)		1.37 (0.74-2.53)		7/38	0.59 (0.25-1.38)
6311: AUTOMOBILE (NEW) DEALERS	1897/1948		40/46	0.85 (0.53-1.36)		0.88 (0.58-1.35)		22/18	1.21 (0.62-2.39)		1.15 (0.66-2.01)		18/28	0.61 (0.32-1.17)		0.72 (0.41-1.23)		1377/1948		28/46	0.84 (0.50-1.40)		0.87 (0.55-1.38)		14/18	1.09 (0.52-2.32)		1.07 (0.59-1.94)		14/28	0.66 (0.32-1.34)		0.77 (0.43-1.36)		512/1948		12/46	0.91 (0.47-1.78)		0.97 (0.56-1.69)		8/18	1.53 (0.64-3.67)		1.34 (0.70-2.58)		4/28	0.50 (0.17-1.47)
6312: AUTOMOBILE (USED) DEALERS	1927/1981		10/13	0.62 (0.23-1.68)		0.80 (0.40-1.62)		4/5	0.66 (0.14-3.18)		0.91 (0.39-2.08)		6/8	0.59 (0.16-2.16)		0.84 (0.38-1.83)		1400/1981		5/13	0.44 (0.14-1.41)		0.72 (0.34-1.52)		2/5	0.44 (0.07-2.82)		0.85 (0.36-2.03)		3/8	0.43 (0.10-1.95)		0.79 (0.35-1.80)		519/1981		5/13	1.18 (0.35-3.94)		1.14 (0.53-2.45)		2/5	1.36 (0.21-8.88)		1.19 (0.50-2.83)		3/8	1.07 (0.22-5.16)
633: GASOLINE SERVICE STATIONS	1902/1968		35/26	1.50 (0.84-2.69)		1.36 (0.82-2.24)		28/22	1.37 (0.72-2.63)		1.26 (0.73-2.16)		7/4	2.08 (0.57-7.63)		1.33 (0.61-2.90)		1388/1968		17/26	0.97 (0.49-1.92)		0.98 (0.56-1.73)		12/22	0.77 (0.35-1.70)		0.86 (0.47-1.60)		5/4	2.11 (0.53-8.38)		1.30 (0.59-2.90)		506/1968		18/26	2.79 (1.42-5.47)*		2.08 (1.20-3.63)*		16/22	2.91 (1.40-6.03)*		2.09 (1.16-3.74)*		2/4	1.99 (0.34-11.57)
6331: GASOLINE SERVICE STATIONS	1902/1968		35/26	1.50 (0.84-2.69)		1.36 (0.82-2.24)		28/22	1.37 (0.72-2.63)		1.26 (0.73-2.16)		7/4	2.08 (0.57-7.63)		1.33 (0.61-2.90)		1388/1968		17/26	0.97 (0.49-1.92)		0.98 (0.56-1.73)		12/22	0.77 (0.35-1.70)		0.86 (0.47-1.60)		5/4	2.11 (0.53-8.38)		1.30 (0.59-2.90)		506/1968		18/26	2.79 (1.42-5.47)*		2.08 (1.20-3.63)*		16/22	2.91 (1.40-6.03)*		2.09 (1.16-3.74)*		2/4	1.99 (0.34-11.57)
634: AUTOMOTIVE PARTS AND ACCESSORIES STORES	1922/1979		15/15	0.79 (0.36-1.72)		0.87 (0.47-1.61)		13/11	0.92 (0.38-2.21)		0.96 (0.50-1.86)		2/4	0.44 (0.07-2.65)		0.84 (0.36-2.00)		1396/1979		9/15	0.64 (0.26-1.56)		0.79 (0.41-1.53)		8/11	0.76 (0.28-2.04)		0.88 (0.44-1.77)		1/4	0.30 (0.03-3.08)		0.85 (0.34-2.10)		518/1979		6/15	1.16 (0.43-3.12)		1.14 (0.57-2.29)		5/11	1.33 (0.43-4.06)		1.22 (0.58-2.55)		1/4	0.73 (0.08-6.85)
6342: TIRE, BATTERY, PARTS AND ACCESSORIES STORES	1923/1983		14/11	0.94 (0.40-2.21)		0.98 (0.51-1.86)		12/8	1.07 (0.41-2.83)		1.05 (0.53-2.09)		2/3	0.57 (0.08-3.90)		0.91 (0.38-2.18)		1396/1983		9/11	0.81 (0.31-2.11)		0.90 (0.46-1.79)		8/8	0.95 (0.33-2.75)		0.99 (0.48-2.04)		1/3	0.39 (0.03-4.40)				519/1983		5/11	1.27 (0.42-3.84)		1.19 (0.57-2.47)		4/8	1.39 (0.39-4.88)		1.23 (0.57-2.67)		1/3	0.98 (0.10-10.04)
635: MOTOR VEHICLE REPAIR SHOPS	1879/1924		58/70	0.91 (0.61-1.37)		0.93 (0.64-1.35)		30/40	0.82 (0.47-1.43)		0.87 (0.54-1.40)		28/30	1.02 (0.57-1.85)		1.02 (0.62-1.70)		1365/1924		40/70	0.89 (0.57-1.40)		0.91 (0.61-1.37)		20/40	0.76 (0.41-1.40)		0.82 (0.49-1.38)		20/30	1.08 (0.57-2.04)		1.06 (0.62-1.81)		506/1924		18/70	0.97 (0.55-1.71)		1.00 (0.61-1.64)		10/40	1.01 (0.48-2.15)		1.06 (0.58-1.93)		8/30	0.92 (0.39-2.13)
6351: GARAGES (GENERAL REPAIRS)	1895/1939		42/55	0.92 (0.57-1.48)		0.94 (0.61-1.44)		22/34	0.83 (0.44-1.57)		0.88 (0.52-1.51)		20/21	1.05 (0.52-2.11)		1.04 (0.59-1.84)		1375/1939		30/55	0.94 (0.56-1.58)		0.96 (0.61-1.51)		15/34	0.78 (0.39-1.58)		0.86 (0.48-1.52)		15/21	1.17 (0.55-2.45)		1.11 (0.61-2.01)		512/1939		12/55	0.88 (0.44-1.75)		0.95 (0.54-1.67)		7/34	0.95 (0.39-2.32)		1.04 (0.54-2.00)		5/21	0.80 (0.28-2.28)
6352: PAINT AND BODY REPAIR SHOPS	1921/1982		16/12	1.17 (0.51-2.71)		1.11 (0.59-2.10)		9/4	1.46 (0.43-4.90)		1.18 (0.55-2.53)		7/8	0.94 (0.29-3.08)		0.99 (0.47-2.11)		1393/1982		12/12	1.25 (0.52-3.05)		1.14 (0.59-2.20)		7/4	1.59 (0.45-5.66)		1.21 (0.56-2.62)		5/8	0.98 (0.27-3.52)		1.01 (0.46-2.19)		520/1982		4/12	1.02 (0.31-3.38)		1.08 (0.50-2.31)		2/4	1.18 (0.21-6.64)		1.15 (0.49-2.70)		2/8	0.89 (0.17-4.78)
64: GENERAL RETAIL MERCHANDISING INDUSTRIES	1886/1935		51/59	0.76 (0.50-1.15)		0.79 (0.54-1.17)		32/45	0.67 (0.40-1.12)		0.74 (0.47-1.16)		19/14	0.97 (0.47-2.01)		0.99 (0.55-1.77)		1367/1935		38/59	0.76 (0.48-1.20)		0.80 (0.53-1.21)		25/45	0.70 (0.41-1.22)		0.77 (0.48-1.24)		13/14	0.90 (0.41-2.02)		0.95 (0.51-1.77)		512/1935		12/59	0.69 (0.36-1.32)		0.80 (0.46-1.38)		6/45	0.50 (0.21-1.22)		0.73 (0.38-1.40)		6/14	1.11 (0.42-2.95)
641: GENERAL MERCHANDISE STORES	1886/1935		51/59	0.76 (0.50-1.15)		0.79 (0.54-1.17)		32/45	0.67 (0.40-1.12)		0.74 (0.47-1.16)		19/14	0.97 (0.47-2.01)		0.99 (0.55-1.77)		1367/1935		38/59	0.76 (0.48-1.20)		0.80 (0.53-1.21)		25/45	0.70 (0.41-1.22)		0.77 (0.48-1.24)		13/14	0.90 (0.41-2.02)		0.95 (0.51-1.77)		512/1935		12/59	0.69 (0.36-1.32)		0.80 (0.46-1.38)		6/45	0.50 (0.21-1.22)		0.73 (0.38-1.40)		6/14	1.11 (0.42-2.95)
6411: DEPARTMENT STORES	1889/1939		48/55	0.75 (0.49-1.16)		0.79 (0.53-1.17)		30/43	0.65 (0.39-1.10)		0.72 (0.45-1.15)		18/12	1.01 (0.47-2.18)		1.02 (0.56-1.86)		1370/1939		35/55	0.74 (0.46-1.18)		0.78 (0.51-1.19)		23/43	0.67 (0.38-1.17)		0.74 (0.45-1.21)		12/12	0.92 (0.39-2.13)		0.96 (0.51-1.82)		512/1939		12/55	0.74 (0.38-1.42)		0.84 (0.49-1.45)		6/43	0.53 (0.22-1.28)		0.75 (0.39-1.45)		6/12	1.24 (0.45-3.37)
65: OTHER RETAIL STORE INDUSTRIES	1846/1897		91/97	0.96 (0.69-1.34)		0.97 (0.71-1.32)		58/59	1.07 (0.70-1.63)		1.06 (0.72-1.56)		33/38	0.81 (0.48-1.37)		0.86 (0.54-1.36)		1335/1897		70/97	1.03 (0.73-1.47)		1.03 (0.74-1.44)		46/59	1.17 (0.75-1.82)		1.14 (0.76-1.71)		24/38	0.85 (0.48-1.49)		0.89 (0.54-1.45)		504/1897		20/97	0.75 (0.45-1.26)		0.82 (0.52-1.30)		11/59	0.75 (0.38-1.49)		0.86 (0.49-1.51)		9/38	0.75 (0.34-1.62)
651: BOOK AND STATIONERY STORES	1930/1985		7/9	0.94 (0.31-2.89)		0.99 (0.47-2.07)		7/7	1.40 (0.40-4.83)		1.15 (0.53-2.49)		0/2					1400/1985		5/9	0.93 (0.27-3.14)		0.98 (0.46-2.10)		5/7	1.36 (0.36-5.15)		1.13 (0.51-2.49)		0/2					522/1985		2/9	0.96 (0.19-4.89)		1.07 (0.46-2.49)		2/7	1.44 (0.26-8.03)		1.21 (0.52-2.84)		0/2
6511: BOOK AND STATIONERY STORES	1930/1985		7/9	0.94 (0.31-2.89)		0.99 (0.47-2.07)		7/7	1.40 (0.40-4.83)		1.15 (0.53-2.49)		0/2					1400/1985		5/9	0.93 (0.27-3.14)		0.98 (0.46-2.10)		5/7	1.36 (0.36-5.15)		1.13 (0.51-2.49)		0/2					522/1985		2/9	0.96 (0.19-4.89)		1.07 (0.46-2.49)		2/7	1.44 (0.26-8.03)		1.21 (0.52-2.84)		0/2
652: FLORISTS, LAWN AND GARDEN CENTRES	1931/1990		6/4	1.44 (0.39-5.26)		1.16 (0.53-2.54)		3/2	1.75 (0.29-10.54)		1.16 (0.49-2.74)		3/2	1.16 (0.18-7.47)		1.05 (0.44-2.51)		1400/1990		5/4	1.74 (0.45-6.78)		1.22 (0.55-2.70)		2/2	1.65 (0.23-11.85)				3/2	1.80 (0.27-11.83)		1.15 (0.48-2.75)		523/1990		1/4	0.78 (0.09-7.07)		1.06 (0.43-2.59)		1/2	2.01 (0.18-22.51)				0/2
653: HARDWARE, PAINT, GLASS AND WALLPAPER STORES	1900/1958		37/36	1.03 (0.62-1.71)		1.03 (0.65-1.62)		26/27	0.97 (0.54-1.75)		0.98 (0.59-1.63)		11/9	1.21 (0.45-3.27)		1.11 (0.55-2.24)		1379/1958		26/36	1.00 (0.57-1.74)		1.00 (0.62-1.62)		20/27	1.02 (0.54-1.92)		1.02 (0.60-1.74)		6/9	0.94 (0.30-2.91)		0.99 (0.47-2.07)		513/1958		11/36	1.13 (0.55-2.32)		1.13 (0.63-2.01)		6/27	0.86 (0.34-2.15)		0.98 (0.50-1.92)		5/9	1.92 (0.58-6.37)
6531: HARDWARE STORES	1900/1958		37/36	1.03 (0.62-1.71)		1.03 (0.65-1.62)		26/27	0.97 (0.54-1.75)		0.98 (0.59-1.63)		11/9	1.21 (0.45-3.27)		1.11 (0.55-2.24)		1379/1958		26/36	1.00 (0.57-1.74)		1.00 (0.62-1.62)		20/27	1.02 (0.54-1.92)		1.02 (0.60-1.74)		6/9	0.94 (0.30-2.91)		0.99 (0.47-2.07)		513/1958		11/36	1.13 (0.55-2.32)		1.13 (0.63-2.01)		6/27	0.86 (0.34-2.15)		0.98 (0.50-1.92)		5/9	1.92 (0.58-6.37)
656: JEWELLERY STORES AND WATCH AND JEWELLERY REPAIR SHOPS	1926/1983		11/11	1.15 (0.44-3.02)		1.09 (0.55-2.17)		6/4	2.49 (0.48-12.77)		1.30 (0.56-3.01)		5/7	0.68 (0.19-2.44)		0.88 (0.40-1.92)		1395/1983		10/11	1.52 (0.56-4.11)		1.24 (0.62-2.49)		5/4	2.84 (0.52-15.53)		1.32 (0.56-3.09)		5/7	1.04 (0.29-3.74)		1.03 (0.47-2.24)		524/1983		0/11					0/4					0/7
6561: JEWELLERY STORES	1926/1984		11/10	1.28 (0.47-3.49)		1.15 (0.57-2.31)		6/4	2.49 (0.48-12.78)		1.30 (0.56-3.01)		5/6	0.78 (0.21-2.96)		0.93 (0.42-2.05)		1395/1984		10/10	1.69 (0.60-4.74)		1.29 (0.64-2.63)		5/4	2.85 (0.52-15.55)		1.32 (0.57-3.09)		5/6	1.20 (0.32-4.55)		1.08 (0.49-2.39)		524/1984		0/10					0/4					0/6
659: OTHER RETAIL STORES	1915/1969		22/25	0.82 (0.42-1.62)		0.88 (0.51-1.54)		13/15	0.90 (0.36-2.27)		0.96 (0.49-1.87)		9/10	0.73 (0.27-1.99)		0.87 (0.43-1.75)		1387/1969		18/25	0.94 (0.46-1.92)		0.97 (0.54-1.72)		10/15	0.97 (0.36-2.56)		0.99 (0.50-1.99)		8/10	0.92 (0.33-2.60)		0.97 (0.48-1.99)		520/1969		4/25	0.55 (0.18-1.67)		0.82 (0.39-1.72)		3/15	0.76 (0.20-2.96)		1.00 (0.45-2.20)		1/10	0.30 (0.04-2.42)
6593: ART GALLERIES AND ARTISTS' SUPPLY STORES	1929/1991		8/3	1.77 (0.36-8.69)		1.19 (0.52-2.75)		4/2	1.67 (0.18-15.22)		1.11 (0.45-2.72)		4/1	1.89 (0.19-18.41)		1.13 (0.46-2.78)		1398/1991		7/3	2.02 (0.40-10.08)		1.22 (0.53-2.82)		3/2	1.64 (0.17-16.05)		1.10 (0.45-2.71)		4/1	2.42 (0.25-23.57)		1.17 (0.48-2.88)		523/1991		1/3	0.99 (0.09-11.37)				1/2	1.84 (0.11-30.14)				0/1
6599: OTHER RETAIL STORES N.E.C.	1926/1975		11/19	0.67 (0.28-1.61)		0.81 (0.42-1.56)		6/11	0.70 (0.20-2.46)		0.89 (0.41-1.92)		5/8	0.64 (0.19-2.19)		0.85 (0.40-1.84)		1397/1975		8/19	0.71 (0.27-1.84)		0.84 (0.42-1.67)		4/11	0.67 (0.17-2.68)		0.89 (0.40-1.98)		4/8	0.76 (0.20-2.83)		0.92 (0.42-2.02)		521/1975		3/19	0.60 (0.16-2.23)		0.90 (0.41-1.97)		2/11	0.79 (0.14-4.25)		1.04 (0.45-2.43)		1/8	0.42 (0.05-3.55)
69: NON-STORE RETAIL INDUSTRIES	1927/1979		10/15	0.78 (0.30-2.00)		0.89 (0.45-1.76)		7/9	1.00 (0.30-3.30)		1.02 (0.48-2.17)		3/6	0.51 (0.10-2.44)		0.84 (0.37-1.94)		1399/1979		6/15	0.65 (0.22-1.92)		0.83 (0.40-1.71)		5/9	0.97 (0.26-3.53)		1.00 (0.46-2.19)		1/6	0.26 (0.03-2.40)		0.82 (0.33-2.01)		520/1979		4/15	1.12 (0.33-3.77)		1.12 (0.52-2.40)		2/9	1.14 (0.22-6.02)		1.14 (0.49-2.66)		2/6	1.03 (0.17-6.14)
691: VENDING MACHINE OPERATORS	1934/1987		3/7	0.36 (0.08-1.76)		0.77 (0.33-1.77)		2/3	0.52 (0.05-5.70)		0.93 (0.37-2.31)		1/4	0.27 (0.03-2.65)		0.83 (0.34-2.05)		1403/1987		2/7	0.31 (0.05-1.88)		0.77 (0.33-1.83)		2/3	0.63 (0.06-7.10)		0.96 (0.39-2.37)		0/4					523/1987		1/7	0.50 (0.05-4.67)		0.98 (0.40-2.42)		0/3					1/4	0.86 (0.08-8.95)
6911: VENDING MACHINE OPERATORS	1934/1987		3/7	0.36 (0.08-1.76)		0.77 (0.33-1.77)		2/3	0.52 (0.05-5.70)		0.93 (0.37-2.31)		1/4	0.27 (0.03-2.65)		0.83 (0.34-2.05)		1403/1987		2/7	0.31 (0.05-1.88)		0.77 (0.33-1.83)		2/3	0.63 (0.06-7.10)		0.96 (0.39-2.37)		0/4					523/1987		1/7	0.50 (0.05-4.67)		0.98 (0.40-2.42)		0/3					1/4	0.86 (0.08-8.95)
692: DIRECT SELLERS	1929/1985		8/9	1.29 (0.41-4.09)		1.13 (0.54-2.39)		6/8	1.32 (0.36-4.76)		1.12 (0.52-2.45)		2/1	1.20 (0.09-15.87)				1400/1985		5/9	1.18 (0.33-4.20)		1.07 (0.49-2.33)		4/8	1.25 (0.31-5.10)		1.09 (0.49-2.44)		1/1	0.92 (0.05-17.45)				521/1985		3/9	1.62 (0.37-7.04)		1.26 (0.56-2.84)		2/8	1.56 (0.28-8.74)		1.23 (0.53-2.89)		1/1	1.69 (0.09-30.66)
6921: DIRECT SELLERS	1929/1985		8/9	1.29 (0.41-4.09)		1.13 (0.54-2.39)		6/8	1.32 (0.36-4.76)		1.12 (0.52-2.45)		2/1	1.20 (0.09-15.87)				1400/1985		5/9	1.18 (0.33-4.20)		1.07 (0.49-2.33)		4/8	1.25 (0.31-5.10)		1.09 (0.49-2.44)		1/1	0.92 (0.05-17.45)				521/1985		3/9	1.62 (0.37-7.04)		1.26 (0.56-2.84)		2/8	1.56 (0.28-8.74)		1.23 (0.53-2.89)		1/1	1.69 (0.09-30.66)
70: DEPOSIT ACCEPTING INTERMEDIARY INDUSTRIES	1834/1912		103/82	1.33 (0.95-1.86)		1.30 (0.94-1.78)		54/41	1.69 (1.04-2.74)*		1.53 (0.99-2.36)		49/41	1.07 (0.68-1.68)		1.06 (0.70-1.60)		1329/1912		76/82	1.30 (0.91-1.86)		1.26 (0.90-1.77)		38/41	1.61 (0.96-2.70)		1.46 (0.92-2.30)		38/41	1.08 (0.67-1.75)		1.07 (0.69-1.65)		497/1912		27/82	1.44 (0.90-2.32)		1.37 (0.90-2.11)		16/41	1.93 (1.01-3.67)*		1.65 (0.96-2.82)		11/41	1.07 (0.53-2.14)
702: CHARTERED BANKS AND OTHER BANKING-TYPE INTERMEDIARIES	1840/1919		97/75	1.39 (0.98-1.97)		1.35 (0.97-1.87)		53/39	1.76 (1.07-2.87)*		1.58 (1.02-2.45)*		44/36	1.11 (0.68-1.79)		1.09 (0.71-1.68)		1334/1919		71/75	1.35 (0.93-1.96)		1.30 (0.92-1.85)		37/39	1.66 (0.98-2.81)		1.49 (0.94-2.37)		34/36	1.11 (0.66-1.85)		1.09 (0.69-1.72)		498/1919		26/75	1.54 (0.95-2.51)		1.45 (0.93-2.24)		16/39	2.04 (1.07-3.90)*		1.71 (1.00-2.94)		10/36	1.12 (0.54-2.32)
7021: CHARTERED BANKS	1843/1921		94/73	1.39 (0.98-1.98)		1.34 (0.96-1.87)		53/38	1.78 (1.08-2.93)*		1.59 (1.02-2.48)*		41/35	1.08 (0.66-1.76)		1.07 (0.69-1.65)		1337/1921		68/73	1.33 (0.91-1.95)		1.29 (0.90-1.83)		37/38	1.68 (0.99-2.86)		1.50 (0.94-2.39)		31/35	1.06 (0.62-1.80)		1.05 (0.66-1.67)		498/1921		26/73	1.58 (0.97-2.58)		1.47 (0.95-2.29)		16/38	2.08 (1.09-4.00)*		1.73 (1.01-2.98)*		10/35	1.16 (0.56-2.40)
705: CREDIT UNIONS	1931/1987		6/7	0.67 (0.21-2.14)		0.86 (0.41-1.82)		3/3	1.18 (0.20-7.15)		1.06 (0.45-2.51)		3/4	0.45 (0.10-2.07)		0.81 (0.35-1.84)		1400/1987		5/7	0.74 (0.22-2.48)		0.89 (0.42-1.92)		3/3	1.66 (0.27-10.05)		1.14 (0.48-2.71)		2/4	0.38 (0.07-2.13)		0.80 (0.34-1.89)		523/1987		1/7	0.49 (0.06-4.12)		0.97 (0.40-2.37)		0/3					1/4	0.73 (0.08-6.76)
71: CONSUMER AND BUSINESS FINANCING INTERMEDIARY INDUSTRIES	1922/1981		15/13	1.40 (0.61-3.20)		1.23 (0.65-2.31)		12/8	1.54 (0.58-4.13)		1.26 (0.63-2.52)		3/5	1.07 (0.22-5.32)		1.04 (0.45-2.40)		1392/1981		13/13	1.64 (0.70-3.87)		1.33 (0.70-2.54)		12/8	2.08 (0.78-5.58)		1.46 (0.73-2.92)		1/5	0.45 (0.04-4.47)		0.90 (0.37-2.22)		522/1981		2/13	0.74 (0.16-3.45)		0.99 (0.44-2.28)		0/8					2/5	2.72 (0.47-15.73)
712: BUSINESS FINANCING COMPANIES	1926/1986		11/8	1.76 (0.65-4.80)		1.34 (0.66-2.70)		8/3	2.51 (0.63-10.02)		1.38 (0.62-3.08)		3/5	1.07 (0.22-5.33)		1.04 (0.45-2.40)		1396/1986		9/8	1.93 (0.68-5.51)		1.37 (0.67-2.80)		8/3	3.34 (0.84-13.30)		1.52 (0.68-3.39)		1/5	0.45 (0.04-4.47)		0.90 (0.37-2.22)		522/1986		2/8	1.33 (0.27-6.58)		1.17 (0.51-2.71)		0/3					2/5	2.73 (0.47-15.76)
7129: OTHER BUSINESS FINANCING COMPANIES	1931/1990		6/4	1.41 (0.34-5.87)		1.14 (0.51-2.55)		5/1	3.36 (0.38-29.56)		1.25 (0.51-3.06)		1/3	0.34 (0.02-4.53)				1400/1990		5/4	1.49 (0.34-6.53)		1.14 (0.50-2.58)		5/1	4.45 (0.50-39.60)		1.31 (0.54-3.20)		0/3					523/1990		1/4	1.15 (0.12-11.31)		1.13 (0.46-2.77)		0/1					1/3	1.92 (0.15-25.13)
72: INVESTMENT INTERMEDIARY INDUSTRIES	1916/1977		21/17	1.88 (0.87-4.08)		1.49 (0.81-2.74)		14/7	3.66 (1.10-12.18)*		1.71 (0.80-3.65)		7/10	0.98 (0.33-2.92)		1.00 (0.48-2.08)		1391/1977		14/17	1.64 (0.71-3.77)		1.34 (0.71-2.53)		10/7	3.44 (0.99-11.96)		1.62 (0.75-3.51)		4/10	0.72 (0.20-2.57)		0.90 (0.41-1.95)		517/1977		7/17	2.80 (1.03-7.55)*		1.76 (0.88-3.54)		4/7	4.49 (1.04-19.45)*		1.74 (0.77-3.94)		3/10	1.96 (0.48-7.96)
721: PORTFOLIO INVESTMENT INTERMEDIARIES	1930/1983		7/11	0.74 (0.25-2.22)		0.89 (0.43-1.85)		5/7	1.02 (0.24-4.28)		1.02 (0.46-2.30)		2/4	0.45 (0.07-2.78)		0.85 (0.36-2.02)		1400/1983		5/11	0.68 (0.21-2.26)		0.86 (0.40-1.85)		4/7	1.06 (0.23-4.77)		1.03 (0.45-2.35)		1/4	0.29 (0.03-2.87)		0.84 (0.34-2.07)		522/1983		2/11	0.98 (0.19-4.91)		1.08 (0.47-2.50)		1/7	0.93 (0.10-8.98)		1.11 (0.45-2.72)		1/4	1.07 (0.10-10.86)
7211: INVESTMENT (MUTUAL) FUNDS	1935/1986		2/8	0.32 (0.05-1.93)		0.79 (0.33-1.86)		1/7	0.24 (0.02-2.52)		0.83 (0.33-2.05)		1/1	0.54 (0.03-10.01)				1404/1986		1/8	0.20 (0.02-1.98)		0.79 (0.32-1.94)		1/7	0.29 (0.03-3.13)		0.85 (0.34-2.11)		0/1					523/1986		1/8	0.77 (0.08-7.56)		1.06 (0.43-2.61)		0/7					1/1	2.22 (0.11-43.79)
729: OTHER INVESTMENT INTERMEDIARIES	1927/1989		10/5	3.25 (0.88-11.95)		1.56 (0.71-3.41)		5/0					5/5	1.61 (0.38-6.90)		1.18 (0.52-2.66)		1399/1989		6/5	2.53 (0.62-10.26)		1.37 (0.61-3.06)		3/0					3/5	1.26 (0.25-6.38)		1.08 (0.47-2.51)		520/1989		4/5	6.04 (1.32-27.74)*		1.83 (0.80-4.19)		2/0					2/5	2.98 (0.48-18.26)
7299: OTHER INVESTMENT INTERMEDIARIES N.E.C.	1927/1990		10/4	3.26 (0.88-12.05)		1.56 (0.71-3.41)		5/0					5/4	1.62 (0.38-6.93)		1.18 (0.52-2.67)		1399/1990		6/4	2.54 (0.62-10.34)		1.37 (0.61-3.06)		3/0					3/4	1.26 (0.25-6.42)		1.08 (0.47-2.51)		520/1990		4/4	6.06 (1.32-27.88)*		1.83 (0.80-4.19)		2/0					2/4	2.98 (0.48-18.31)
73: INSURANCE INDUSTRIES	1878/1949		59/45	1.31 (0.86-2.00)		1.26 (0.85-1.86)		33/25	1.28 (0.73-2.23)		1.21 (0.74-1.97)		26/20	1.36 (0.72-2.56)		1.25 (0.73-2.13)		1359/1949		46/45	1.38 (0.88-2.17)		1.31 (0.87-1.97)		26/25	1.37 (0.76-2.47)		1.26 (0.76-2.10)		20/20	1.41 (0.71-2.77)		1.27 (0.73-2.22)		512/1949		12/45	1.04 (0.54-2.03)		1.07 (0.62-1.85)		6/25	0.89 (0.36-2.24)		1.00 (0.51-1.96)		6/20	1.26 (0.48-3.25)
731: LIFE INSURERS	1911/1973		26/21	1.22 (0.65-2.29)		1.16 (0.69-1.97)		18/13	1.33 (0.62-2.85)		1.21 (0.66-2.20)		8/8	1.03 (0.34-3.07)		1.03 (0.49-2.13)		1384/1973		21/21	1.33 (0.69-2.56)		1.22 (0.71-2.11)		14/13	1.41 (0.63-3.15)		1.24 (0.67-2.31)		7/8	1.17 (0.38-3.62)		1.08 (0.52-2.27)		519/1973		5/21	0.96 (0.35-2.64)		1.04 (0.51-2.10)		4/13	1.14 (0.36-3.64)		1.14 (0.54-2.42)		1/8	0.59 (0.07-4.98)
7311: LIFE INSURERS	1911/1973		26/21	1.22 (0.65-2.29)		1.16 (0.69-1.97)		18/13	1.33 (0.62-2.85)		1.21 (0.66-2.20)		8/8	1.03 (0.34-3.07)		1.03 (0.49-2.13)		1384/1973		21/21	1.33 (0.69-2.56)		1.22 (0.71-2.11)		14/13	1.41 (0.63-3.15)		1.24 (0.67-2.31)		7/8	1.17 (0.38-3.62)		1.08 (0.52-2.27)		519/1973		5/21	0.96 (0.35-2.64)		1.04 (0.51-2.10)		4/13	1.14 (0.36-3.64)		1.14 (0.54-2.42)		1/8	0.59 (0.07-4.98)
733: PROPERTY AND CASUALTY INSURERS	1899/1968		38/26	1.47 (0.86-2.51)		1.35 (0.84-2.16)		22/13	1.65 (0.79-3.44)		1.39 (0.77-2.50)		16/13	1.28 (0.59-2.80)		1.18 (0.64-2.17)		1377/1968		28/26	1.47 (0.83-2.61)		1.34 (0.81-2.19)		17/13	1.70 (0.78-3.69)		1.40 (0.76-2.57)		11/13	1.22 (0.52-2.86)		1.13 (0.59-2.15)		515/1968		9/26	1.35 (0.61-2.96)		1.25 (0.68-2.32)		4/13	1.20 (0.38-3.81)		1.17 (0.55-2.46)		5/13	1.50 (0.52-4.35)
7339: OTHER PROPERTY AND CASUALTY INSURERS	1902/1969		35/25	1.43 (0.83-2.49)		1.32 (0.82-2.14)		20/12	1.69 (0.78-3.64)		1.40 (0.76-2.56)		15/13	1.20 (0.54-2.64)		1.13 (0.61-2.09)		1379/1969		26/25	1.46 (0.81-2.63)		1.32 (0.80-2.19)		16/12	1.82 (0.82-4.06)		1.44 (0.78-2.69)		10/13	1.10 (0.46-2.64)		1.06 (0.55-2.05)		515/1969		9/25	1.44 (0.65-3.18)		1.30 (0.70-2.42)		4/12	1.35 (0.42-4.34)		1.22 (0.58-2.60)		5/13	1.50 (0.52-4.36)
74: OTHER FINANCIAL INTERMEDIARY INDUSTRIES	1926/1985		11/9	1.06 (0.41-2.73)		1.04 (0.53-2.06)		5/4	0.81 (0.21-3.13)		0.95 (0.43-2.09)		6/5	1.35 (0.37-5.00)		1.13 (0.52-2.48)		1397/1985		8/9	1.04 (0.38-2.87)		1.02 (0.51-2.08)		4/4	0.85 (0.20-3.52)		0.96 (0.43-2.16)		4/5	1.25 (0.30-5.23)		1.09 (0.49-2.45)		521/1985		3/9	1.18 (0.30-4.60)		1.14 (0.51-2.53)		1/4	0.72 (0.08-6.71)		1.06 (0.43-2.61)		2/5	1.69 (0.30-9.61)
741: SECURITY BROKERS AND DEALERS	1929/1986		8/8	0.87 (0.31-2.48)		0.95 (0.47-1.95)		4/4	0.64 (0.15-2.66)		0.88 (0.39-1.98)		4/4	1.24 (0.27-5.63)		1.08 (0.48-2.47)		1399/1986		6/8	0.88 (0.29-2.69)		0.95 (0.45-1.99)		3/4	0.64 (0.14-2.96)		0.89 (0.39-2.04)		3/4	1.26 (0.25-6.41)		1.08 (0.47-2.51)		522/1986		2/8	0.91 (0.18-4.51)		1.06 (0.46-2.45)		1/4	0.69 (0.07-6.42)		1.05 (0.43-2.59)		1/4	1.24 (0.13-12.10)
75: REAL ESTATE OPERATORS INDUSTRIES (EXCEPT DEVELOPERS)	1876/1918		61/76	0.84 (0.57-1.23)		0.86 (0.60-1.23)		29/35	0.77 (0.44-1.33)		0.82 (0.51-1.33)		32/41	0.91 (0.54-1.54)		0.93 (0.59-1.49)		1364/1918		41/76	0.81 (0.53-1.24)		0.84 (0.57-1.24)		20/35	0.75 (0.41-1.38)		0.82 (0.49-1.37)		21/41	0.87 (0.48-1.56)		0.91 (0.55-1.50)		504/1918		20/76	0.91 (0.53-1.56)		0.96 (0.60-1.53)		9/35	0.81 (0.37-1.77)		0.93 (0.50-1.70)		11/41	1.01 (0.49-2.08)
751: OPERATORS OF BUILDINGS AND DWELLINGS	1876/1918		61/76	0.84 (0.57-1.23)		0.86 (0.60-1.23)		29/36	0.75 (0.43-1.28)		0.80 (0.50-1.29)		32/40	0.94 (0.55-1.59)		0.96 (0.60-1.53)		1364/1918		41/76	0.81 (0.53-1.24)		0.84 (0.57-1.24)		20/36	0.73 (0.40-1.33)		0.80 (0.48-1.34)		21/40	0.90 (0.50-1.62)		0.93 (0.56-1.54)		504/1918		20/76	0.91 (0.53-1.56)		0.96 (0.60-1.53)		9/36	0.79 (0.37-1.72)		0.91 (0.50-1.67)		11/40	1.04 (0.50-2.15)
7511: OPERATORS OF RESIDENTIAL BUILDINGS AND DWELLINGS	1891/1936		46/58	0.79 (0.51-1.23)		0.83 (0.55-1.24)		26/26	0.90 (0.49-1.63)		0.93 (0.56-1.55)		20/32	0.69 (0.36-1.30)		0.78 (0.45-1.32)		1378/1936		27/58	0.67 (0.40-1.11)		0.73 (0.47-1.15)		17/26	0.84 (0.43-1.64)		0.90 (0.52-1.55)		10/32	0.50 (0.23-1.08)		0.66 (0.36-1.21)		505/1936		19/58	1.08 (0.61-1.90)		1.09 (0.67-1.78)		9/26	1.02 (0.46-2.28)		1.07 (0.57-1.99)		10/32	1.14 (0.52-2.50)
7512: OPERATORS OF NON-RESIDENTIAL BUILDINGS	1919/1974		18/20	1.11 (0.54-2.29)		1.08 (0.60-1.93)		6/11	0.52 (0.17-1.57)		0.76 (0.37-1.58)		12/9	2.01 (0.74-5.47)		1.42 (0.71-2.87)		1390/1974		15/20	1.31 (0.61-2.80)		1.19 (0.65-2.17)		5/11	0.59 (0.18-1.89)		0.81 (0.38-1.73)		10/9	2.45 (0.87-6.91)		1.54 (0.76-3.15)		521/1974		3/20	0.66 (0.18-2.33)		0.92 (0.42-1.99)		1/11	0.36 (0.04-2.94)		0.93 (0.38-2.26)		2/9	1.06 (0.21-5.39)
76: INSURANCE AND REAL ESTATE AGENT INDUSTRIES	1879/1940		58/54	1.04 (0.69-1.56)		1.04 (0.71-1.51)		31/28	1.04 (0.60-1.81)		1.04 (0.64-1.68)		27/26	1.04 (0.58-1.87)		1.04 (0.63-1.72)		1367/1940		38/54	0.92 (0.59-1.45)		0.94 (0.62-1.42)		21/28	0.95 (0.52-1.75)		0.97 (0.58-1.63)		17/26	0.90 (0.47-1.73)		0.94 (0.54-1.61)		504/1940		20/54	1.39 (0.81-2.41)		1.32 (0.82-2.13)		10/28	1.34 (0.63-2.87)		1.26 (0.69-2.30)		10/26	1.45 (0.67-3.13)
761: INSURANCE AND REAL ESTATE AGENCIES	1879/1940		58/54	1.04 (0.69-1.56)		1.04 (0.71-1.51)		31/28	1.04 (0.60-1.81)		1.04 (0.64-1.68)		27/26	1.04 (0.58-1.87)		1.04 (0.63-1.72)		1367/1940		38/54	0.92 (0.59-1.45)		0.94 (0.62-1.42)		21/28	0.95 (0.52-1.75)		0.97 (0.58-1.63)		17/26	0.90 (0.47-1.73)		0.94 (0.54-1.61)		504/1940		20/54	1.39 (0.81-2.41)		1.32 (0.82-2.13)		10/28	1.34 (0.63-2.87)		1.26 (0.69-2.30)		10/26	1.45 (0.67-3.13)
7611: INSURANCE AND REAL ESTATE AGENCIES	1879/1940		58/54	1.04 (0.69-1.56)		1.04 (0.71-1.51)		31/28	1.04 (0.60-1.81)		1.04 (0.64-1.68)		27/26	1.04 (0.58-1.87)		1.04 (0.63-1.72)		1367/1940		38/54	0.92 (0.59-1.45)		0.94 (0.62-1.42)		21/28	0.95 (0.52-1.75)		0.97 (0.58-1.63)		17/26	0.90 (0.47-1.73)		0.94 (0.54-1.61)		504/1940		20/54	1.39 (0.81-2.41)		1.32 (0.82-2.13)		10/28	1.34 (0.63-2.87)		1.26 (0.69-2.30)		10/26	1.45 (0.67-3.13)
77: BUSINESS SERVICE INDUSTRIES	1641/1702		296/292	1.19 (0.96-1.46)		1.18 (0.96-1.44)		139/138	1.14 (0.86-1.51)		1.13 (0.86-1.49)		157/154	1.23 (0.93-1.61)		1.21 (0.93-1.57)		1177/1702		228/292	1.23 (0.98-1.53)		1.22 (0.98-1.51)		108/138	1.20 (0.89-1.62)		1.18 (0.89-1.58)		120/154	1.25 (0.94-1.68)		1.23 (0.93-1.63)		457/1702		67/292	1.08 (0.79-1.48)		1.08 (0.80-1.46)		31/138	1.00 (0.65-1.54)		1.02 (0.69-1.52)		36/154	1.15 (0.76-1.74)
771: EMPLOYMENT AGENCIES AND PERSONNEL SUPPLIERS	1931/1988		6/6	0.83 (0.25-2.73)		0.94 (0.44-2.01)		6/3	1.56 (0.36-6.70)		1.17 (0.52-2.64)		0/3					1400/1988		5/6	0.98 (0.28-3.41)		1.00 (0.46-2.16)		5/3	1.82 (0.41-8.19)		1.22 (0.54-2.77)		0/3					523/1988		1/6	0.49 (0.06-4.35)		0.98 (0.40-2.39)		1/3	1.00 (0.10-10.39)				0/3
772: COMPUTER AND RELATED SERVICES	1915/1965		22/29	1.06 (0.55-2.03)		1.05 (0.61-1.80)		14/15	1.07 (0.47-2.45)		1.05 (0.56-1.98)		8/14	1.04 (0.37-2.92)		1.03 (0.51-2.10)		1391/1965		14/29	0.87 (0.42-1.80)		0.92 (0.51-1.64)		8/15	0.78 (0.30-2.01)		0.89 (0.45-1.76)		6/14	1.02 (0.34-3.08)		1.02 (0.49-2.13)		516/1965		8/29	1.74 (0.73-4.10)		1.43 (0.75-2.74)		6/15	2.09 (0.75-5.85)		1.52 (0.75-3.10)		2/14	1.14 (0.23-5.63)
7721: COMPUTER SERVICES	1919/1968		18/26	0.91 (0.45-1.81)		0.94 (0.54-1.66)		13/15	0.98 (0.42-2.26)		1.00 (0.53-1.89)		5/11	0.78 (0.23-2.60)		0.92 (0.43-1.97)		1394/1968		11/26	0.71 (0.32-1.56)		0.82 (0.44-1.51)		7/15	0.66 (0.25-1.78)		0.82 (0.41-1.65)		4/11	0.81 (0.22-2.94)		0.94 (0.43-2.05)		517/1968		7/26	1.60 (0.64-3.99)		1.36 (0.70-2.65)		6/15	2.08 (0.74-5.82)		1.52 (0.75-3.09)		1/11	0.67 (0.08-5.75)
773: ACCOUNTING AND BOOKKEEPING SERVICES	1891/1953		46/41	1.40 (0.86-2.27)		1.32 (0.85-2.03)		24/25	1.24 (0.66-2.35)		1.17 (0.69-2.00)		22/16	1.63 (0.78-3.40)		1.38 (0.77-2.48)		1367/1953		38/41	1.57 (0.94-2.60)		1.43 (0.91-2.24)		20/25	1.41 (0.72-2.76)		1.28 (0.73-2.22)		18/16	1.79 (0.83-3.85)		1.45 (0.79-2.65)		516/1953		8/41	0.96 (0.43-2.15)		1.02 (0.55-1.90)		4/25	0.78 (0.26-2.38)		0.97 (0.46-2.02)		4/16	1.23 (0.38-3.89)
7731: OFFICES OF CHARTERED AND CERTIFIED ACCOUNTANTS	1895/1954		42/40	1.28 (0.78-2.11)		1.22 (0.78-1.91)		20/24	1.04 (0.53-2.04)		1.03 (0.59-1.80)		22/16	1.62 (0.78-3.38)		1.38 (0.77-2.48)		1370/1954		35/40	1.44 (0.85-2.42)		1.33 (0.84-2.11)		17/24	1.19 (0.59-2.42)		1.13 (0.64-2.01)		18/16	1.78 (0.83-3.84)		1.44 (0.79-2.64)		517/1954		7/40	0.85 (0.36-1.99)		0.96 (0.50-1.82)		3/24	0.59 (0.17-2.10)		0.89 (0.41-1.94)		4/16	1.22 (0.38-3.88)
774: ADVERTISING SERVICES	1914/1970		23/24	1.32 (0.66-2.63)		1.21 (0.69-2.13)		10/9	1.49 (0.49-4.49)		1.21 (0.58-2.52)		13/15	1.22 (0.50-2.94)		1.13 (0.59-2.17)		1386/1970		19/24	1.54 (0.75-3.15)		1.33 (0.74-2.37)		8/9	1.58 (0.50-5.04)		1.23 (0.58-2.60)		11/15	1.51 (0.61-3.77)		1.26 (0.65-2.46)		520/1970		4/24	0.81 (0.26-2.50)		0.97 (0.46-2.04)		2/9	1.22 (0.23-6.45)		1.16 (0.50-2.71)		2/15	0.60 (0.12-2.84)
7741: ADVERTISING AGENCIES	1924/1979		13/15	0.95 (0.40-2.23)		0.98 (0.52-1.87)		6/4	1.19 (0.28-4.94)		1.07 (0.48-2.41)		7/11	0.84 (0.28-2.45)		0.93 (0.45-1.93)		1392/1979		13/15	1.36 (0.58-3.22)		1.20 (0.63-2.29)		6/4	1.56 (0.38-6.52)		1.17 (0.52-2.63)		7/11	1.26 (0.43-3.71)		1.12 (0.54-2.33)		524/1979		0/15					0/4					0/11
7749: OTHER ADVERTISING SERVICES	1929/1988		8/6	2.76 (0.72-10.63)		1.44 (0.65-3.19)		3/4	1.49 (0.24-9.30)		1.11 (0.47-2.65)		5/2	5.39 (0.63-45.91)		1.37 (0.56-3.33)		1400/1988		5/6	2.35 (0.54-10.19)		1.31 (0.58-2.97)		2/4	1.36 (0.18-10.34)		1.08 (0.45-2.61)		3/2	4.40 (0.46-42.22)		1.29 (0.52-3.17)		521/1988		3/6	3.71 (0.74-18.70)		1.55 (0.67-3.58)		1/4	1.71 (0.15-19.45)		1.21 (0.49-3.00)		2/2	7.96 (0.74-85.21)
775: ARCHITECTURAL, ENGINEERING AND OTHER SCIENTIFIC AND TECHNICAL SERVICES	1844/1893		93/101	1.02 (0.74-1.42)		1.02 (0.75-1.40)		46/52	1.02 (0.64-1.62)		1.02 (0.67-1.55)		47/49	1.02 (0.66-1.60)		1.02 (0.68-1.54)		1332/1893		73/101	1.05 (0.74-1.50)		1.05 (0.76-1.46)		40/52	1.16 (0.72-1.87)		1.13 (0.74-1.74)		33/49	0.95 (0.58-1.55)		0.96 (0.62-1.49)		505/1893		19/101	0.91 (0.53-1.54)		0.95 (0.60-1.52)		6/52	0.60 (0.25-1.45)		0.80 (0.41-1.54)		13/49	1.19 (0.62-2.29)
7751: OFFICES OF ARCHITECTS	1921/1979		16/15	1.39 (0.62-3.10)		1.23 (0.66-2.29)		7/7	0.89 (0.30-2.69)		0.96 (0.46-2.01)		9/8	2.17 (0.69-6.83)		1.41 (0.67-2.97)		1392/1979		13/15	1.50 (0.65-3.46)		1.27 (0.67-2.40)		6/7	1.02 (0.32-3.22)		1.02 (0.49-2.16)		7/8	2.22 (0.67-7.38)		1.39 (0.65-2.98)		521/1979		3/15	1.12 (0.30-4.12)		1.12 (0.51-2.45)		1/7	0.53 (0.06-4.49)		1.00 (0.41-2.44)		2/8	2.11 (0.39-11.34)
7752: OFFICES OF ENGINEERS	1883/1935		54/59	0.90 (0.59-1.36)		0.92 (0.62-1.34)		22/28	0.85 (0.45-1.62)		0.90 (0.53-1.54)		32/31	0.93 (0.54-1.59)		0.95 (0.59-1.52)		1364/1935		41/59	0.88 (0.56-1.38)		0.90 (0.60-1.36)		20/28	1.01 (0.52-1.95)		1.01 (0.59-1.75)		21/31	0.79 (0.44-1.44)		0.85 (0.51-1.41)		512/1935		12/59	0.89 (0.46-1.72)		0.95 (0.55-1.65)		2/28	0.36 (0.08-1.56)		0.80 (0.35-1.81)		10/31	1.26 (0.59-2.66)
7759: OTHER SCIENTIFIC AND TECHNICAL SERVICES	1906/1962		31/32	1.20 (0.68-2.13)		1.15 (0.70-1.89)		23/23	1.24 (0.63-2.44)		1.17 (0.67-2.04)		8/9	1.10 (0.38-3.16)		1.06 (0.52-2.17)		1381/1962		24/32	1.23 (0.67-2.25)		1.16 (0.69-1.95)		18/23	1.26 (0.62-2.57)		1.17 (0.66-2.09)		6/9	1.14 (0.37-3.55)		1.07 (0.51-2.25)		517/1962		7/32	1.15 (0.48-2.77)		1.14 (0.59-2.19)		5/23	1.20 (0.43-3.40)		1.17 (0.57-2.39)		2/9	1.04 (0.21-5.15)
776: OFFICES OF LAWYERS AND NOTARIES	1908/1974		29/20	1.75 (0.89-3.47)		1.47 (0.84-2.58)		5/5	1.17 (0.30-4.47)		1.07 (0.49-2.37)		24/15	2.00 (0.91-4.40)		1.54 (0.83-2.84)		1384/1974		21/20	1.59 (0.77-3.30)		1.36 (0.76-2.43)		2/5	0.59 (0.10-3.34)		0.90 (0.38-2.10)		19/15	2.00 (0.87-4.56)		1.51 (0.80-2.84)		516/1974		8/20	2.34 (0.94-5.81)		1.67 (0.86-3.25)		3/5	3.09 (0.67-14.16)		1.53 (0.67-3.49)		5/15	2.07 (0.68-6.29)
7761: OFFICES OF LAWYERS AND NOTARIES	1908/1974		29/20	1.75 (0.89-3.47)		1.47 (0.84-2.58)		5/5	1.17 (0.30-4.47)		1.07 (0.49-2.37)		24/15	2.00 (0.91-4.40)		1.54 (0.83-2.84)		1384/1974		21/20	1.59 (0.77-3.30)		1.36 (0.76-2.43)		2/5	0.59 (0.10-3.34)		0.90 (0.38-2.10)		19/15	2.00 (0.87-4.56)		1.51 (0.80-2.84)		516/1974		8/20	2.34 (0.94-5.81)		1.67 (0.86-3.25)		3/5	3.09 (0.67-14.16)		1.53 (0.67-3.49)		5/15	2.07 (0.68-6.29)
777: MANAGEMENT CONSULTING SERVICES	1908/1970		29/24	1.12 (0.60-2.09)		1.09 (0.64-1.85)		17/16	1.06 (0.48-2.35)		1.05 (0.56-1.94)		12/8	1.21 (0.45-3.27)		1.11 (0.55-2.24)		1382/1970		23/24	1.12 (0.58-2.17)		1.09 (0.63-1.88)		14/16	1.11 (0.48-2.54)		1.07 (0.57-2.02)		9/8	1.14 (0.40-3.28)		1.08 (0.52-2.21)		518/1970		6/24	1.16 (0.44-3.03)		1.14 (0.57-2.27)		3/16	0.92 (0.25-3.42)		1.06 (0.48-2.32)		3/8	1.56 (0.38-6.32)
7771: MANAGEMENT CONSULTING SERVICES	1908/1970		29/24	1.12 (0.60-2.09)		1.09 (0.64-1.85)		17/16	1.06 (0.48-2.35)		1.05 (0.56-1.94)		12/8	1.21 (0.45-3.27)		1.11 (0.55-2.24)		1382/1970		23/24	1.12 (0.58-2.17)		1.09 (0.63-1.88)		14/16	1.11 (0.48-2.54)		1.07 (0.57-2.02)		9/8	1.14 (0.40-3.28)		1.08 (0.52-2.21)		518/1970		6/24	1.16 (0.44-3.03)		1.14 (0.57-2.27)		3/16	0.92 (0.25-3.42)		1.06 (0.48-2.32)		3/8	1.56 (0.38-6.32)
779: OTHER BUSINESS SERVICES	1859/1921		78/73	1.16 (0.80-1.67)		1.14 (0.81-1.61)		49/42	1.17 (0.74-1.86)		1.14 (0.75-1.74)		29/31	1.14 (0.64-2.03)		1.11 (0.68-1.83)		1345/1921		60/73	1.23 (0.84-1.82)		1.20 (0.84-1.72)		38/42	1.26 (0.77-2.05)		1.21 (0.78-1.87)		22/31	1.20 (0.65-2.23)		1.15 (0.68-1.94)		506/1921		18/73	0.99 (0.57-1.72)		1.02 (0.63-1.65)		11/42	0.96 (0.48-1.95)		1.02 (0.58-1.81)		7/31	1.05 (0.44-2.50)
7791: SECURITY AND INVESTIGATION SERVICES	1909/1965		28/29	0.90 (0.51-1.60)		0.93 (0.57-1.53)		17/18	0.76 (0.38-1.55)		0.85 (0.48-1.50)		11/11	1.21 (0.47-3.12)		1.12 (0.56-2.21)		1386/1965		19/29	0.88 (0.47-1.66)		0.92 (0.54-1.56)		11/18	0.71 (0.32-1.59)		0.82 (0.44-1.53)		8/11	1.26 (0.46-3.49)		1.13 (0.56-2.29)		515/1965		9/29	0.94 (0.42-2.07)		1.01 (0.54-1.86)		6/18	0.86 (0.32-2.25)		0.99 (0.50-1.96)		3/11	1.10 (0.28-4.33)
7794: CUSTOMS BROKERS	1932/1988		5/6	0.75 (0.21-2.70)		0.91 (0.42-1.99)		5/2	1.68 (0.31-9.20)		1.16 (0.50-2.71)		0/4					1400/1988		5/6	1.00 (0.27-3.68)		1.01 (0.46-2.21)		5/2	2.19 (0.39-12.15)		1.23 (0.53-2.89)		0/4					524/1988		0/6					0/2					0/4
7799: OTHER BUSINESS SERVICES N.E.C.	1895/1961		42/33	1.60 (0.94-2.73)		1.45 (0.91-2.31)		25/18	1.77 (0.88-3.57)		1.47 (0.83-2.60)		17/15	1.40 (0.62-3.13)		1.23 (0.66-2.30)		1371/1961		34/33	1.73 (0.99-3.02)		1.52 (0.94-2.47)		21/18	2.00 (0.97-4.11)		1.58 (0.88-2.82)		13/15	1.42 (0.60-3.34)		1.23 (0.65-2.35)		516/1961		8/33	1.27 (0.56-2.89)		1.20 (0.64-2.26)		4/18	1.17 (0.38-3.67)		1.16 (0.55-2.43)		4/15	1.37 (0.42-4.47)
81: FEDERAL GOVERNMENT SERVICE INDUSTRIES	1712/1734		225/260	0.89 (0.72-1.10)		0.89 (0.73-1.10)		152/183	0.84 (0.65-1.07)		0.85 (0.67-1.08)		73/77	1.01 (0.71-1.46)		1.02 (0.72-1.43)		1235/1734		170/260	0.93 (0.74-1.17)		0.94 (0.75-1.17)		119/183	0.92 (0.70-1.19)		0.92 (0.71-1.19)		51/77	0.97 (0.65-1.44)		0.97 (0.67-1.41)		469/1734		55/260	0.80 (0.58-1.10)		0.83 (0.61-1.12)		33/183	0.66 (0.44-0.99)*		0.72 (0.49-1.04)		22/77	1.17 (0.70-1.95)
811: DEFENCE SERVICES	1812/1825		125/169	0.77 (0.59-1.00)		0.78 (0.61-1.01)		108/139	0.81 (0.61-1.07)		0.82 (0.62-1.08)		17/30	0.60 (0.32-1.13)		0.70 (0.41-1.19)		1312/1825		93/169	0.82 (0.61-1.08)		0.83 (0.63-1.09)		79/139	0.84 (0.62-1.15)		0.86 (0.64-1.15)		14/30	0.71 (0.36-1.39)		0.80 (0.46-1.39)		492/1825		32/169	0.67 (0.44-1.00)		0.72 (0.49-1.05)		29/139	0.74 (0.48-1.13)		0.79 (0.53-1.17)		3/30	0.34 (0.10-1.17)
8111: DEFENCE SERVICES, FEDERAL	1812/1825		125/169	0.77 (0.59-1.00)		0.78 (0.61-1.01)		108/139	0.81 (0.61-1.07)		0.82 (0.62-1.08)		17/30	0.60 (0.32-1.13)		0.70 (0.41-1.19)		1312/1825		93/169	0.82 (0.61-1.08)		0.83 (0.63-1.09)		79/139	0.84 (0.62-1.15)		0.86 (0.64-1.15)		14/30	0.71 (0.36-1.39)		0.80 (0.46-1.39)		492/1825		32/169	0.67 (0.44-1.00)		0.72 (0.49-1.05)		29/139	0.74 (0.48-1.13)		0.79 (0.53-1.17)		3/30	0.34 (0.10-1.17)
812: PROTECTIVE SERVICES (FEDERAL)	1925/1980		12/14	0.92 (0.38-2.24)		0.97 (0.50-1.87)		2/5	0.39 (0.06-2.40)		0.82 (0.35-1.95)		10/9	1.22 (0.44-3.37)		1.12 (0.55-2.26)		1394/1980		11/14	1.20 (0.48-2.97)		1.11 (0.57-2.16)		2/5	0.50 (0.08-3.09)		0.87 (0.37-2.07)		9/9	1.60 (0.57-4.54)		1.26 (0.62-2.58)		523/1980		1/14	0.25 (0.03-2.10)		0.86 (0.35-2.10)		0/5					1/9	0.36 (0.04-3.23)
8123: POLICE SERVICES, FEDERAL	1929/1990		8/4	2.40 (0.60-9.53)		1.37 (0.61-3.04)		1/1	0.64 (0.04-11.30)				7/3	3.41 (0.68-17.17)		1.42 (0.61-3.27)		1397/1990		8/4	3.59 (0.90-14.27)		1.55 (0.70-3.44)		1/1	0.76 (0.04-13.61)				7/3	5.29 (1.06-26.39)*		1.60 (0.69-3.69)		524/1990		0/4					0/1					0/3
813: LABOUR, EMPLOYMENT AND IMMIGRATION SERVICES	1915/1978		22/16	1.46 (0.71-3.01)		1.29 (0.72-2.31)		9/9	1.30 (0.46-3.69)		1.15 (0.56-2.34)		13/7	1.62 (0.60-4.38)		1.29 (0.64-2.58)		1389/1978		16/16	1.41 (0.65-3.05)		1.24 (0.68-2.28)		6/9	1.21 (0.38-3.80)		1.10 (0.52-2.31)		10/7	1.60 (0.56-4.53)		1.26 (0.62-2.58)		518/1978		6/16	1.68 (0.62-4.57)		1.37 (0.68-2.75)		3/9	1.61 (0.39-6.56)		1.28 (0.57-2.86)		3/7	1.75 (0.43-7.14)
8131: LABOUR AND EMPLOYMENT SERVICES, FEDERAL	1924/1988		13/6	2.07 (0.73-5.88)		1.43 (0.70-2.92)		4/3	1.51 (0.28-8.24)		1.13 (0.48-2.64)		9/3	2.47 (0.65-9.35)		1.40 (0.63-3.07)		1396/1988		9/6	1.90 (0.63-5.78)		1.33 (0.64-2.79)		2/3	1.01 (0.14-7.20)		1.02 (0.43-2.46)		7/3	2.54 (0.64-10.16)		1.39 (0.62-3.09)		520/1988		4/6	2.67 (0.71-10.10)		1.52 (0.69-3.35)		2/3	3.12 (0.44-22.35)		1.40 (0.58-3.36)		2/3	2.34 (0.38-14.26)
8132: IMMIGRATION SERVICES, FEDERAL	1927/1986		10/8	1.58 (0.53-4.73)		1.25 (0.60-2.59)		7/4	3.22 (0.68-15.33)		1.42 (0.62-3.25)		3/4	0.60 (0.12-3.11)		0.89 (0.38-2.07)		1398/1986		7/8	1.49 (0.46-4.83)		1.19 (0.56-2.52)		5/4	3.33 (0.65-17.04)		1.40 (0.60-3.24)		2/4	0.49 (0.08-3.08)		0.87 (0.37-2.07)		521/1986		3/8	1.89 (0.44-8.04)		1.32 (0.59-2.98)		2/4	3.06 (0.43-21.65)		1.39 (0.58-3.35)		1/4	1.07 (0.11-10.65)
814: FOREIGN AFFAIRS AND INTERNATIONAL ASSISTANCE	1926/1981		11/13	0.70 (0.30-1.62)		0.82 (0.43-1.56)		9/9	0.75 (0.29-1.97)		0.88 (0.44-1.74)		2/4	0.55 (0.10-3.18)		0.88 (0.38-2.08)		1395/1981		10/13	0.84 (0.35-1.99)		0.91 (0.47-1.74)		9/9	0.97 (0.37-2.55)		1.00 (0.50-1.98)		1/4	0.39 (0.04-3.65)		0.88 (0.36-2.15)		523/1981		1/13	0.28 (0.04-2.20)		0.87 (0.36-2.10)		0/9					1/4	0.99 (0.10-9.36)
8141: FOREIGN AFFAIRS, FEDERAL	1933/1987		4/7	0.46 (0.13-1.64)		0.76 (0.35-1.66)		4/5	0.59 (0.15-2.28)		0.85 (0.38-1.88)		0/2					1402/1987		3/7	0.45 (0.11-1.82)		0.77 (0.35-1.73)		3/5	0.57 (0.13-2.47)		0.85 (0.38-1.93)		0/2					523/1987		1/7	0.54 (0.06-4.46)		0.98 (0.40-2.40)		1/5	0.72 (0.08-6.24)		1.06 (0.43-2.58)		0/2
8142: INTERNATIONAL ASSISTANCE, FEDERAL	1929/1987		8/7	0.98 (0.34-2.85)		1.01 (0.49-2.07)		7/5	1.12 (0.34-3.70)		1.06 (0.50-2.27)		1/2	0.58 (0.05-6.97)				1398/1987		7/7	1.14 (0.38-3.40)		1.07 (0.51-2.21)		6/5	1.24 (0.36-4.26)		1.10 (0.51-2.38)		1/2	0.84 (0.07-10.02)				523/1987		1/7	0.53 (0.06-4.44)		0.98 (0.40-2.40)		1/5	0.73 (0.08-6.50)		1.06 (0.43-2.60)		0/2
815: GENERAL ADMINISTRATIVE SERVICES (FEDERAL)	1906/1970		31/24	1.89 (0.99-3.60)		1.57 (0.92-2.69)		20/13	2.30 (0.97-5.46)		1.61 (0.84-3.09)		11/11	1.45 (0.55-3.83)		1.22 (0.61-2.44)		1382/1970		23/24	1.90 (0.96-3.75)		1.55 (0.89-2.71)		17/13	2.69 (1.11-6.54)*		1.74 (0.90-3.36)		6/11	1.05 (0.34-3.20)		1.03 (0.49-2.16)		516/1970		8/24	1.94 (0.80-4.70)		1.51 (0.78-2.92)		3/13	1.33 (0.34-5.25)		1.20 (0.54-2.67)		5/11	2.68 (0.83-8.65)
8152: FINANCE AND ECONOMIC ADMINISTRATION, FEDERAL	1928/1987		9/7	3.53 (0.84-14.89)		1.52 (0.68-3.42)		5/5	2.99 (0.43-20.69)		1.28 (0.53-3.06)		4/2	4.27 (0.50-36.56)		1.31 (0.54-3.20)		1400/1987		5/7	2.45 (0.52-11.56)		1.30 (0.57-2.99)		4/5	2.99 (0.41-21.82)		1.26 (0.52-3.04)		1/2	1.33 (0.09-20.44)				520/1987		4/7	7.71 (1.54-38.66)*		1.89 (0.82-4.36)		1/5	3.07 (0.22-42.56)		1.29 (0.51-3.23)		3/2	14.38 (1.60-128.96)*
8153: TAXATION ADMINISTRATION, FEDERAL	1922/1986		15/8	3.16 (1.05-9.48)*		1.69 (0.81-3.52)		7/4	4.94 (0.72-33.81)		1.42 (0.59-3.40)		8/4	2.44 (0.63-9.39)		1.38 (0.63-3.06)		1393/1986		12/8	3.51 (1.13-10.87)*		1.73 (0.82-3.62)		7/4	6.79 (1.01-45.50)*		1.52 (0.64-3.64)		5/4	2.06 (0.48-8.90)		1.27 (0.56-2.87)		521/1986		3/8	2.35 (0.53-10.44)		1.40 (0.62-3.18)		0/4					3/4	3.39 (0.68-17.02)
8159: OTHER GENERAL ADMINISTRATIVE SERVICES, FEDERAL	1931/1989		6/5	1.03 (0.30-3.52)		1.03 (0.48-2.21)		6/4	1.34 (0.36-4.96)		1.13 (0.51-2.47)		0/1					1401/1989		4/5	0.97 (0.25-3.75)		1.00 (0.45-2.21)		4/4	1.27 (0.30-5.31)		1.10 (0.49-2.46)		0/1					522/1989		2/5	1.25 (0.23-6.71)		1.15 (0.49-2.69)		2/4	1.57 (0.27-8.97)		1.23 (0.52-2.90)		0/1
816: HUMAN RESOURCE ADMINISTRATION (FEDERAL)	1923/1980		14/14	0.83 (0.36-1.93)		0.91 (0.48-1.73)		10/10	0.87 (0.32-2.32)		0.94 (0.47-1.89)		4/4	0.75 (0.15-3.70)		0.94 (0.41-2.17)		1396/1980		9/14	0.69 (0.27-1.75)		0.83 (0.42-1.63)		5/10	0.55 (0.17-1.79)		0.80 (0.37-1.69)		4/4	0.96 (0.19-4.77)		1.01 (0.44-2.32)		519/1980		5/14	1.34 (0.44-4.02)		1.21 (0.58-2.52)		5/10	1.89 (0.59-6.06)		1.41 (0.66-2.98)		0/4
8161: HEALTH ADMINISTRATION, FEDERAL	1934/1987		3/7	0.39 (0.09-1.70)		0.76 (0.34-1.72)		2/4	0.55 (0.09-3.16)		0.88 (0.37-2.08)		1/3	0.22 (0.02-2.60)				1404/1987		1/7	0.16 (0.02-1.42)		0.74 (0.30-1.82)		0/4					1/3	0.27 (0.02-3.18)				522/1987		2/7	1.25 (0.24-6.62)		1.15 (0.49-2.69)		2/4	2.33 (0.40-13.34)		1.35 (0.58-3.19)		0/3
8164: RECREATION AND CULTURE ADMINISTRATION, FEDERAL	1928/1993		9/1	76.72 (0.54-10905.18)		1.21 (0.46-3.16)		7/1	58.57 (0.23-14631.28)		1.16 (0.44-3.05)		2/0					1399/1993		6/1	78.48 (0.38-16211.30)		1.17 (0.44-3.07)		4/1	55.09 (25.24-120.26)*		11.73 (6.37-21.60)*		2/0					521/1993		3/1	122.31 (0.53-28454.76)				3/1	137.19 (63.60-295.90)*				0/0
817: ECONOMIC SERVICES ADMINISTRATION (FEDERAL)	1906/1967		31/27	1.17 (0.66-2.09)		1.13 (0.69-1.86)		16/13	0.99 (0.44-2.22)		1.01 (0.54-1.87)		15/14	1.38 (0.61-3.11)		1.22 (0.65-2.29)		1384/1967		21/27	1.01 (0.54-1.91)		1.01 (0.60-1.73)		13/13	1.02 (0.44-2.38)		1.02 (0.54-1.94)		8/14	0.98 (0.38-2.53)		1.00 (0.51-1.98)		514/1967		10/27	1.64 (0.76-3.57)		1.42 (0.77-2.61)		3/13	0.93 (0.25-3.42)		1.06 (0.48-2.32)		7/14	2.47 (0.93-6.60)
8171: TRANSPORTATION AND COMMUNICATION ADMINISTRATION, FEDERAL	1927/1988		10/6	1.45 (0.51-4.13)		1.21 (0.59-2.47)		5/3	1.59 (0.36-6.99)		1.17 (0.52-2.66)		5/3	1.32 (0.30-5.75)		1.11 (0.49-2.51)		1400/1988		5/6	0.92 (0.27-3.14)		0.98 (0.45-2.10)		3/3	1.21 (0.23-6.36)		1.07 (0.46-2.49)		2/3	0.68 (0.11-4.23)		0.93 (0.39-2.22)		519/1988		5/6	3.18 (0.94-10.75)		1.69 (0.79-3.63)		2/3	2.84 (0.46-17.43)		1.40 (0.59-3.33)		3/3	3.43 (0.66-17.78)
8172: RESOURCE CONSERVATION AND INDUSTRIAL DEVELOPMENTADMINISTRATION, FEDERAL	1925/1985		12/9	1.65 (0.59-4.62)		1.29 (0.63-2.62)		7/6	1.03 (0.29-3.70)		1.03 (0.47-2.24)		5/3	3.33 (0.61-18.17)		1.38 (0.59-3.22)		1396/1985		9/9	1.66 (0.56-4.95)		1.26 (0.61-2.62)		6/6	1.14 (0.30-4.29)		1.06 (0.48-2.34)		3/3	2.94 (0.46-18.66)		1.29 (0.54-3.07)		521/1985		3/9	1.71 (0.41-7.04)		1.28 (0.57-2.88)		1/6	0.72 (0.08-6.62)		1.06 (0.43-2.60)		2/3	4.24 (0.56-31.79)
8175: REGIONAL PLANNING AND DEVELOPMENT ADMINISTRATION, FEDERAL	1933/1988		4/6	0.80 (0.20-3.12)		0.94 (0.43-2.09)		1/1	0.69 (0.04-11.19)				3/5	0.84 (0.18-3.95)		0.97 (0.42-2.22)		1402/1988		3/6	0.82 (0.18-3.61)		0.95 (0.42-2.15)		1/1	0.89 (0.06-14.60)				2/5	0.77 (0.13-4.49)		0.96 (0.41-2.26)		523/1988		1/6	0.77 (0.09-6.80)		1.05 (0.43-2.58)		0/1					1/5	1.00 (0.11-9.34)
82: PROVINCIAL AND TERRITORIAL GOVERNMENT SERVICE INDUSTRIES	1781/1892		156/102	1.53 (1.15-2.05)*		1.48 (1.12-1.96)*		72/54	1.32 (0.89-1.97)		1.28 (0.88-1.85)		84/48	1.77 (1.18-2.66)*		1.64 (1.13-2.38)*		1291/1892		114/102	1.48 (1.09-2.02)*		1.43 (1.07-1.92)*		50/54	1.23 (0.80-1.89)		1.19 (0.80-1.77)		64/48	1.77 (1.16-2.71)*		1.62 (1.10-2.40)*		482/1892		42/102	1.73 (1.16-2.58)*		1.63 (1.12-2.36)*		22/54	1.62 (0.95-2.79)		1.50 (0.93-2.40)		20/48	1.85 (1.05-3.25)*
822: PROTECTIVE SERVICES (PROVINCIAL)	1893/1971		44/23	1.80 (1.02-3.16)*		1.56 (0.96-2.55)		23/14	1.60 (0.74-3.44)		1.35 (0.74-2.47)		21/9	2.05 (0.89-4.72)		1.53 (0.81-2.89)		1372/1971		33/23	1.79 (0.99-3.25)		1.54 (0.92-2.56)		16/14	1.49 (0.66-3.37)		1.28 (0.68-2.39)		17/9	2.19 (0.92-5.19)		1.57 (0.82-3.00)		513/1971		11/23	1.85 (0.86-3.99)		1.53 (0.83-2.80)		7/14	1.92 (0.72-5.16)		1.48 (0.74-2.97)		4/9	1.70 (0.50-5.72)
8221: COURTS OF LAW, PROVINCIAL	1929/1987		8/7	0.87 (0.29-2.61)		0.95 (0.46-1.98)		6/6	0.74 (0.21-2.60)		0.91 (0.42-1.96)		2/1	1.47 (0.13-16.29)				1398/1987		7/7	1.02 (0.32-3.20)		1.02 (0.48-2.14)		5/6	0.85 (0.23-3.17)		0.96 (0.44-2.10)		2/1	1.84 (0.16-20.57)				523/1987		1/7	0.44 (0.05-3.72)		0.95 (0.39-2.32)		1/6	0.48 (0.06-4.25)		0.99 (0.40-2.42)		0/1
8222: CORRECTIONAL SERVICES, PROVINCIAL	1925/1986		12/8	1.08 (0.40-2.89)		1.05 (0.53-2.11)		5/3	0.88 (0.19-3.96)		0.98 (0.43-2.23)		7/5	1.25 (0.35-4.54)		1.10 (0.51-2.41)		1397/1986		8/8	0.94 (0.32-2.75)		0.98 (0.48-2.02)		2/3	0.44 (0.07-2.80)		0.85 (0.36-2.03)		6/5	1.44 (0.38-5.43)		1.15 (0.52-2.54)		520/1986		4/8	1.49 (0.42-5.30)		1.25 (0.57-2.71)		3/3	2.20 (0.42-11.58)		1.35 (0.58-3.15)		1/5	0.75 (0.08-6.88)
8223: POLICE SERVICES, PROVINCIAL	1928/1990		9/4	1.80 (0.54-6.02)		1.28 (0.60-2.75)		6/3	1.58 (0.38-6.64)		1.18 (0.52-2.65)		3/1	2.42 (0.25-23.61)				1400/1990		5/4	1.37 (0.36-5.25)		1.12 (0.51-2.48)		4/3	1.47 (0.31-6.92)		1.14 (0.50-2.60)		1/1	1.07 (0.07-17.42)				520/1990		4/4	3.03 (0.74-12.44)		1.55 (0.69-3.47)		2/3	1.93 (0.31-11.99)		1.28 (0.54-3.05)		2/1	6.58 (0.59-73.42)
8225: REGULATORY SERVICES, PROVINCIAL	1920/1989		17/5	6.13 (1.51-24.80)*		1.85 (0.83-4.13)		8/3	17.04 (1.18-245.82)*		1.43 (0.57-3.60)		9/2	3.73 (0.78-17.76)		1.48 (0.64-3.39)		1390/1989		15/5	7.05 (1.73-28.82)*		1.91 (0.85-4.27)		7/3	18.61 (1.30-266.13)*		1.45 (0.58-3.64)		8/2	4.42 (0.90-21.56)		1.53 (0.67-3.53)		522/1989		2/5	3.26 (0.48-22.13)		1.40 (0.58-3.35)		1/3	9.91 (0.38-258.49)				1/2	1.84 (0.16-20.72)
823: LABOUR AND EMPLOYMENT SERVICES	1927/1988		10/6	1.07 (0.37-3.07)		1.05 (0.51-2.15)		6/5	0.66 (0.19-2.32)		0.87 (0.40-1.88)		4/1	3.32 (0.36-30.51)		1.24 (0.51-3.05)		1398/1988		7/6	0.95 (0.30-2.98)		0.98 (0.47-2.07)		5/5	0.71 (0.19-2.66)		0.90 (0.41-1.98)		2/1	2.06 (0.18-23.47)				521/1988		3/6	1.50 (0.37-6.15)		1.23 (0.55-2.76)		1/5	0.54 (0.06-4.69)		1.01 (0.41-2.46)		2/1	7.43 (0.66-83.71)
8231: LABOUR AND EMPLOYMENT SERVICES, PROVINCIAL	1927/1988		10/6	1.07 (0.37-3.07)		1.05 (0.51-2.15)		6/5	0.66 (0.19-2.32)		0.87 (0.40-1.88)		4/1	3.32 (0.36-30.51)		1.24 (0.51-3.05)		1398/1988		7/6	0.95 (0.30-2.98)		0.98 (0.47-2.07)		5/5	0.71 (0.19-2.66)		0.90 (0.41-1.98)		2/1	2.06 (0.18-23.47)				521/1988		3/6	1.50 (0.37-6.15)		1.23 (0.55-2.76)		1/5	0.54 (0.06-4.69)		1.01 (0.41-2.46)		2/1	7.43 (0.66-83.71)
825: GENERAL ADMINISTRATIVE SERVICES (PROVINCIAL)	1891/1966		46/28	1.67 (0.98-2.84)		1.50 (0.94-2.39)		21/16	1.04 (0.52-2.10)		1.04 (0.59-1.83)		25/12	3.00 (1.29-7.00)*		1.90 (1.00-3.60)		1371/1966		34/28	1.65 (0.94-2.89)		1.46 (0.90-2.38)		15/16	0.99 (0.46-2.11)		1.00 (0.55-1.82)		19/12	3.05 (1.27-7.34)*		1.88 (0.98-3.61)		512/1966		12/28	1.79 (0.86-3.70)		1.51 (0.84-2.72)		6/16	1.22 (0.46-3.26)		1.18 (0.59-2.36)		6/12	2.97 (0.99-8.90)
8251: EXECUTIVE AND LEGISLATIVE ADMINISTRATION, PROVINCIAL	1929/1991		8/3	2.14 (0.55-8.34)		1.32 (0.59-2.92)		7/3	1.94 (0.48-7.78)		1.27 (0.57-2.83)		1/0					1398/1991		7/3	2.61 (0.65-10.51)		1.39 (0.62-3.09)		6/3	2.34 (0.56-9.74)		1.33 (0.59-3.00)		1/0					523/1991		1/3	1.02 (0.10-10.10)				1/3	1.04 (0.10-10.25)				0/0
8252: FINANCE AND ECONOMIC ADMINISTRATION, PROVINCIAL	1927/1988		10/6	2.15 (0.65-7.11)		1.38 (0.65-2.95)		5/4	1.35 (0.30-5.96)		1.11 (0.49-2.53)		5/2	4.60 (0.52-40.40)		1.32 (0.54-3.23)		1397/1988		8/6	2.27 (0.66-7.88)		1.38 (0.64-2.98)		4/4	1.36 (0.28-6.53)		1.11 (0.48-2.55)		4/2	5.13 (0.56-47.19)		1.33 (0.54-3.27)		522/1988		2/6	1.91 (0.34-10.74)		1.28 (0.54-3.00)		1/4	1.39 (0.14-13.74)		1.18 (0.48-2.90)		1/2	3.46 (0.21-56.97)
8253: TAXATION ADMINISTRATION, PROVINCIAL	1922/1981		15/13	1.14 (0.49-2.66)		1.09 (0.58-2.07)		5/5	0.58 (0.15-2.28)		0.85 (0.38-1.87)		10/8	1.73 (0.58-5.21)		1.29 (0.62-2.69)		1393/1981		12/13	1.25 (0.51-3.03)		1.13 (0.59-2.19)		4/5	0.63 (0.15-2.68)		0.88 (0.39-1.98)		8/8	1.89 (0.60-5.95)		1.33 (0.63-2.79)		521/1981		3/13	0.88 (0.23-3.35)		1.03 (0.47-2.27)		1/5	0.43 (0.04-4.20)		0.98 (0.40-2.42)		2/8	1.37 (0.26-7.20)
8254: INTERGOVERNMENTAL AFFAIRS ADMINISTRATION, PROVINCIAL	1930/1990		7/4	1.91 (0.48-7.53)		1.27 (0.57-2.81)		3/3	0.75 (0.14-3.89)		0.94 (0.41-2.19)		4/1	16.88 (0.65-438.12)		1.29 (0.51-3.31)		1400/1990		5/4	1.81 (0.42-7.86)		1.21 (0.54-2.74)		2/3	0.65 (0.10-4.15)		0.93 (0.39-2.21)		3/1	17.71 (0.62-504.85)				522/1990		2/4	2.14 (0.36-12.85)		1.30 (0.55-3.08)		1/3	1.01 (0.10-9.91)				1/1	16.06 (0.41-632.85)
8259: OTHER GENERAL ADMINISTRATIVE SERVICES, PROVINCIAL	1927/1992		10/2	3.46 (0.74-16.30)		1.45 (0.63-3.33)		6/1	3.96 (0.46-34.36)		1.29 (0.53-3.16)		4/1	2.96 (0.32-27.36)		1.22 (0.50-2.99)		1400/1992		5/2	2.18 (0.41-11.64)		1.23 (0.53-2.87)		3/1	2.46 (0.24-25.02)				2/1	1.89 (0.16-21.75)				519/1992		5/2	8.04 (1.51-42.85)*		1.85 (0.80-4.32)		3/1	8.91 (0.90-88.61)				2/1	7.47 (0.65-86.41)
826: HUMAN RESOURCE ADMINISTRATION (PROVINCIAL)	1909/1965		28/29	0.86 (0.48-1.53)		0.90 (0.55-1.48)		16/19	0.76 (0.37-1.58)		0.85 (0.47-1.52)		12/10	1.04 (0.42-2.63)		1.04 (0.53-2.03)		1386/1965		19/29	0.76 (0.40-1.42)		0.82 (0.48-1.40)		11/19	0.68 (0.30-1.51)		0.80 (0.43-1.49)		8/10	0.91 (0.33-2.50)		0.97 (0.48-1.95)		515/1965		9/29	1.23 (0.56-2.71)		1.18 (0.64-2.19)		5/19	1.07 (0.38-2.99)		1.11 (0.54-2.25)		4/10	1.53 (0.45-5.22)
8262: SOCIAL SERVICE ADMINISTRATION, PROVINCIAL	1932/1986		5/8	0.47 (0.14-1.54)		0.75 (0.35-1.60)		4/5	0.71 (0.17-3.07)		0.92 (0.41-2.07)		1/3	0.20 (0.02-1.92)				1401/1986		4/8	0.47 (0.13-1.70)		0.76 (0.35-1.67)		3/5	0.67 (0.14-3.26)		0.91 (0.39-2.10)		1/3	0.25 (0.03-2.49)				523/1986		1/8	0.46 (0.06-3.78)		0.96 (0.39-2.33)		1/5	0.88 (0.10-8.06)		1.10 (0.45-2.69)		0/3
8263: EDUCATION ADMINISTRATION, PROVINCIAL	1927/1986		10/8	1.20 (0.44-3.28)		1.11 (0.55-2.24)		5/7	0.66 (0.19-2.30)		0.87 (0.40-1.87)		5/1	4.65 (0.52-41.89)		1.32 (0.54-3.23)		1396/1986		9/8	1.43 (0.50-4.04)		1.19 (0.58-2.43)		5/7	0.87 (0.25-3.08)		0.96 (0.44-2.09)		4/1	4.94 (0.52-47.08)		1.31 (0.53-3.23)		523/1986		1/8	0.54 (0.06-4.47)		0.99 (0.40-2.40)		0/7					1/1	4.00 (0.24-65.73)
8264: RECREATION AND CULTURE ADMINISTRATION, PROVINCIAL	1928/1984		9/10	0.86 (0.31-2.40)		0.94 (0.46-1.92)		7/6	1.01 (0.30-3.36)		1.02 (0.48-2.18)		2/4	0.54 (0.07-4.03)		0.91 (0.37-2.19)		1400/1984		5/10	0.63 (0.19-2.08)		0.84 (0.39-1.79)		3/6	0.56 (0.13-2.47)		0.85 (0.38-1.93)		2/4	0.75 (0.10-5.68)		0.96 (0.40-2.33)		520/1984		4/10	1.52 (0.43-5.38)		1.26 (0.58-2.73)		4/6	2.38 (0.61-9.28)		1.47 (0.66-3.26)		0/4
827: ECONOMIC SERVICES ADMINISTRATION (PROVINCIAL)	1889/1958		48/36	1.22 (0.74-1.99)		1.18 (0.76-1.83)		28/21	1.30 (0.68-2.48)		1.21 (0.71-2.08)		20/15	1.11 (0.52-2.36)		1.08 (0.59-1.96)		1369/1958		36/36	1.19 (0.70-2.01)		1.15 (0.72-1.83)		19/21	1.15 (0.57-2.31)		1.10 (0.63-1.95)		17/15	1.24 (0.57-2.72)		1.15 (0.62-2.12)		512/1958		12/36	1.33 (0.66-2.68)		1.25 (0.71-2.22)		9/21	1.82 (0.78-4.26)		1.49 (0.78-2.83)		3/15	0.74 (0.21-2.68)
8271: TRANSPORTATION AND COMMUNICATION ADMINISTRATION, PROVINCIAL	1915/1981		22/13	1.82 (0.81-4.07)		1.44 (0.77-2.69)		12/8	1.34 (0.48-3.74)		1.16 (0.57-2.36)		10/5	2.82 (0.76-10.46)		1.47 (0.67-3.23)		1389/1981		16/13	1.76 (0.75-4.14)		1.39 (0.73-2.64)		8/8	1.16 (0.38-3.54)		1.08 (0.52-2.26)		8/5	3.11 (0.80-12.13)		1.50 (0.68-3.32)		518/1981		6/13	1.98 (0.69-5.72)		1.46 (0.71-2.99)		4/8	1.85 (0.50-6.91)		1.36 (0.62-2.98)		2/5	2.16 (0.36-12.97)
8272: RESOURCE CONSERVATION AND INDUSTRIAL DEVELOPMENTADMINISTRATION , PROVINCIAL	1919/1985		18/9	1.64 (0.67-4.02)		1.32 (0.68-2.57)		12/7	1.52 (0.53-4.39)		1.23 (0.60-2.53)		6/2	1.96 (0.37-10.50)		1.21 (0.52-2.82)		1391/1985		14/9	1.62 (0.64-4.12)		1.29 (0.66-2.55)		9/7	1.44 (0.47-4.37)		1.19 (0.57-2.48)		5/2	2.11 (0.38-11.91)		1.22 (0.52-2.87)		520/1985		4/9	1.75 (0.50-6.13)		1.33 (0.61-2.87)		3/7	1.85 (0.43-7.94)		1.33 (0.59-3.00)		1/2	1.54 (0.13-17.72)
83: LOCAL GOVERNMENT SERVICE INDUSTRIES	1766/1856		171/138	1.29 (1.00-1.67)		1.27 (0.99-1.64)		62/44	1.52 (0.97-2.38)		1.42 (0.95-2.13)		109/94	1.19 (0.88-1.63)		1.18 (0.88-1.58)		1275/1856		130/138	1.35 (1.02-1.78)*		1.32 (1.01-1.72)*		42/44	1.38 (0.85-2.24)		1.30 (0.84-2.01)		88/94	1.34 (0.97-1.87)		1.31 (0.96-1.79)		483/1856		41/138	1.16 (0.79-1.70)		1.15 (0.81-1.65)		20/44	1.93 (1.08-3.44)*		1.68 (1.02-2.77)*		21/94	0.84 (0.51-1.38)
832: PROTECTIVE SERVICES (LOCAL)	1871/1944		66/50	1.45 (0.97-2.17)		1.38 (0.95-2.00)		14/10	1.51 (0.63-3.64)		1.27 (0.66-2.45)		52/40	1.43 (0.91-2.25)		1.35 (0.90-2.04)		1356/1944		49/50	1.53 (0.99-2.35)		1.43 (0.96-2.12)		7/10	1.02 (0.36-2.89)		1.02 (0.50-2.09)		42/40	1.66 (1.03-2.67)*		1.52 (0.99-2.32)		507/1944		17/50	1.28 (0.72-2.29)		1.24 (0.75-2.04)		7/10	2.73 (0.98-7.60)		1.73 (0.85-3.52)		10/40	0.93 (0.45-1.91)
8323: POLICE SERVICES, MUNICIPAL	1901/1964		36/30	1.30 (0.77-2.18)		1.23 (0.78-1.95)		9/6	1.59 (0.55-4.56)		1.26 (0.61-2.58)		27/24	1.22 (0.68-2.20)		1.16 (0.70-1.93)		1381/1964		24/30	1.22 (0.69-2.17)		1.17 (0.71-1.91)		4/6	1.02 (0.28-3.69)		1.02 (0.47-2.23)		20/24	1.27 (0.67-2.40)		1.19 (0.70-2.03)		512/1964		12/30	1.50 (0.74-3.01)		1.36 (0.77-2.40)		5/6	2.91 (0.86-9.80)		1.65 (0.77-3.55)		7/24	1.11 (0.46-2.66)
8324: FIREFIGHTING SERVICES, MUNICIPAL	1914/1977		23/17	1.52 (0.78-2.98)		1.34 (0.77-2.33)		2/2	1.67 (0.19-14.34)				21/15	1.51 (0.74-3.05)		1.32 (0.75-2.34)		1385/1977		20/17	1.95 (0.97-3.90)		1.56 (0.89-2.76)		1/2	1.24 (0.10-16.20)				19/15	2.01 (0.97-4.14)		1.58 (0.88-2.83)		521/1977		3/17	0.64 (0.18-2.23)		0.90 (0.42-1.96)		1/2	2.52 (0.19-33.77)				2/15	0.46 (0.10-2.08)
835: GENERAL ADMINISTRATIVE SERVICES (LOCAL)	1902/1956		35/38	0.87 (0.52-1.45)		0.90 (0.58-1.42)		19/14	1.44 (0.65-3.20)		1.26 (0.68-2.34)		16/24	0.60 (0.30-1.19)		0.72 (0.41-1.25)		1376/1956		29/38	0.98 (0.57-1.68)		0.99 (0.62-1.58)		15/14	1.55 (0.67-3.59)		1.30 (0.69-2.46)		14/24	0.71 (0.35-1.45)		0.81 (0.45-1.44)		518/1956		6/38	0.59 (0.24-1.45)		0.79 (0.41-1.53)		4/14	1.15 (0.35-3.76)		1.15 (0.54-2.44)		2/24	0.31 (0.07-1.33)
8351: EXECUTIVE AND LEGISLATIVE ADMINISTRATION, MUNICIPAL	1927/1975		10/19	0.61 (0.26-1.40)		0.76 (0.40-1.43)		4/7	0.90 (0.24-3.40)		0.98 (0.44-2.16)		6/12	0.48 (0.17-1.40)		0.73 (0.35-1.49)		1395/1975		10/19	0.84 (0.36-1.96)		0.91 (0.48-1.73)		4/7	1.27 (0.33-4.85)		1.10 (0.50-2.44)		6/12	0.66 (0.22-1.94)		0.84 (0.41-1.74)		524/1975		0/19					0/7					0/12
8353: TAXATION ADMINISTRATION, MUNICIPAL	1932/1988		5/6	0.70 (0.18-2.63)		0.90 (0.41-1.97)		4/0					1/6	0.21 (0.02-1.85)		0.78 (0.32-1.92)		1402/1988		3/6	0.53 (0.12-2.48)		0.84 (0.37-1.92)		3/0					0/6					522/1988		2/6	1.16 (0.22-6.22)		1.13 (0.48-2.64)		1/0					1/6	0.71 (0.08-6.23)
8359: OTHER GENERAL ADMINISTRATIVE SERVICES, MUNICIPAL	1920/1982		17/12	1.21 (0.54-2.75)		1.13 (0.60-2.13)		11/8	1.35 (0.48-3.80)		1.17 (0.57-2.38)		6/4	1.02 (0.27-3.85)		1.02 (0.46-2.25)		1392/1982		13/12	1.28 (0.54-3.04)		1.15 (0.60-2.21)		8/8	1.36 (0.45-4.12)		1.16 (0.56-2.42)		5/4	1.15 (0.29-4.64)		1.06 (0.48-2.37)		520/1982		4/12	1.05 (0.32-3.45)		1.09 (0.51-2.33)		3/8	1.30 (0.31-5.37)		1.19 (0.53-2.67)		1/4	0.68 (0.08-6.27)
836: HUMAN RESOURCE ADMINISTRATION (LOCAL)	1906/1975		31/19	1.43 (0.75-2.71)		1.29 (0.76-2.21)		17/8	1.96 (0.76-5.05)		1.43 (0.73-2.83)		14/11	1.06 (0.44-2.55)		1.04 (0.54-2.01)		1385/1975		20/19	1.19 (0.59-2.39)		1.13 (0.64-1.99)		11/8	1.64 (0.60-4.50)		1.29 (0.64-2.60)		9/11	0.88 (0.34-2.34)		0.95 (0.48-1.90)		513/1975		11/19	2.16 (0.96-4.82)		1.66 (0.89-3.09)		6/8	3.05 (0.96-9.65)		1.73 (0.82-3.64)		5/11	1.55 (0.50-4.83)
8362: SOCIAL SERVICE ADMINISTRATION, MUNICIPAL	1922/1988		15/6	2.34 (0.77-7.11)		1.47 (0.71-3.07)		8/3	4.70 (0.71-31.01)		1.42 (0.59-3.38)		7/3	1.40 (0.35-5.64)		1.14 (0.51-2.54)		1395/1988		10/6	1.93 (0.60-6.23)		1.32 (0.62-2.81)		6/3	4.29 (0.62-29.55)		1.37 (0.57-3.29)		4/3	1.00 (0.21-4.68)		1.02 (0.44-2.33)		519/1988		5/6	4.01 (1.06-15.20)*		1.75 (0.79-3.86)		2/3	6.59 (0.69-62.71)		1.51 (0.61-3.71)		3/3	2.88 (0.56-14.84)
8364: RECREATION AND CULTURE ADMINISTRATION, MUNICIPAL	1922/1984		15/10	1.25 (0.52-2.96)		1.14 (0.60-2.19)		9/4	1.51 (0.44-5.13)		1.19 (0.56-2.56)		6/6	1.01 (0.29-3.52)		1.02 (0.47-2.20)		1395/1984		10/10	1.15 (0.45-2.96)		1.08 (0.55-2.14)		6/4	1.38 (0.37-5.13)		1.14 (0.52-2.50)		4/6	0.96 (0.24-3.81)		1.00 (0.45-2.23)		519/1984		5/10	1.47 (0.48-4.56)		1.26 (0.60-2.64)		3/4	1.93 (0.42-8.90)		1.33 (0.58-3.04)		2/6	1.08 (0.19-6.03)
837: ECONOMIC SERVICES ADMINISTRATION (LOCAL)	1890/1956		47/38	1.27 (0.78-2.07)		1.22 (0.79-1.88)		21/15	1.55 (0.72-3.36)		1.33 (0.72-2.43)		26/23	1.10 (0.59-2.07)		1.08 (0.64-1.83)		1366/1956		39/38	1.44 (0.87-2.40)		1.34 (0.85-2.10)		17/15	1.70 (0.76-3.80)		1.39 (0.74-2.58)		22/23	1.29 (0.67-2.48)		1.20 (0.70-2.07)		516/1956		8/38	0.83 (0.37-1.85)		0.94 (0.50-1.74)		4/15	1.18 (0.37-3.82)		1.16 (0.55-2.46)		4/23	0.63 (0.21-1.90)
8375: REGIONAL PLANNING AND DEVELOPMENT ADMINISTRATION, MUNICIPAL	1903/1963		34/31	1.21 (0.68-2.13)		1.16 (0.71-1.89)		14/12	1.31 (0.52-3.33)		1.17 (0.59-2.29)		20/19	1.15 (0.56-2.35)		1.10 (0.62-1.97)		1376/1963		29/31	1.40 (0.78-2.53)		1.29 (0.78-2.13)		11/12	1.35 (0.51-3.60)		1.18 (0.59-2.35)		18/19	1.44 (0.69-3.00)		1.27 (0.71-2.29)		519/1963		5/31	0.69 (0.26-1.86)		0.88 (0.44-1.77)		3/12	1.18 (0.30-4.66)		1.16 (0.52-2.57)		2/19	0.43 (0.10-1.91)
84: INTERNATIONAL AND OTHER EXTRA-TERRITORIAL GOVERNMENT SERVICE INDUSTRIES	1931/1990		6/4	1.00 (0.27-3.69)		1.02 (0.46-2.23)		4/4	0.66 (0.16-2.78)		0.89 (0.40-2.00)		2/0					1401/1990		4/4	0.86 (0.21-3.58)		0.96 (0.43-2.16)		2/4	0.42 (0.07-2.39)		0.83 (0.35-1.94)		2/0					522/1990		2/4	1.57 (0.28-8.81)		1.22 (0.52-2.85)		2/4	1.59 (0.28-9.04)		1.24 (0.53-2.91)		0/0
841: INTERNATIONAL AND OTHER EXTRA-TERRITORIAL AGENCIES	1931/1990		6/4	1.00 (0.27-3.69)		1.02 (0.46-2.23)		4/4	0.66 (0.16-2.78)		0.89 (0.40-2.00)		2/0					1401/1990		4/4	0.86 (0.21-3.58)		0.96 (0.43-2.16)		2/4	0.42 (0.07-2.39)		0.83 (0.35-1.94)		2/0					522/1990		2/4	1.57 (0.28-8.81)		1.22 (0.52-2.85)		2/4	1.59 (0.28-9.04)		1.24 (0.53-2.91)		0/0
8411: INTERNATIONAL AND OTHER EXTRA-TERRITORIAL AGENCIES	1931/1990		6/4	1.00 (0.27-3.69)		1.02 (0.46-2.23)		4/4	0.66 (0.16-2.78)		0.89 (0.40-2.00)		2/0					1401/1990		4/4	0.86 (0.21-3.58)		0.96 (0.43-2.16)		2/4	0.42 (0.07-2.39)		0.83 (0.35-1.94)		2/0					522/1990		2/4	1.57 (0.28-8.81)		1.22 (0.52-2.85)		2/4	1.59 (0.28-9.04)		1.24 (0.53-2.91)		0/0
85: EDUCATIONAL SERVICE INDUSTRIES	1612/1703		325/291	1.15 (0.93-1.43)		1.15 (0.93-1.41)		119/98	1.09 (0.80-1.49)		1.09 (0.81-1.46)		206/193	1.19 (0.92-1.54)		1.18 (0.92-1.51)		1154/1703		251/291	1.19 (0.95-1.49)		1.18 (0.95-1.47)		87/98	1.07 (0.77-1.49)		1.07 (0.78-1.46)		164/193	1.27 (0.97-1.66)		1.25 (0.96-1.62)		452/1703		72/291	1.06 (0.77-1.46)		1.06 (0.78-1.44)		32/98	1.20 (0.77-1.88)		1.19 (0.80-1.79)		40/193	0.95 (0.64-1.43)
851: ELEMENTARY AND SECONDARY EDUCATION	1760/1821		177/173	1.06 (0.81-1.37)		1.05 (0.82-1.36)		78/65	1.04 (0.71-1.51)		1.04 (0.73-1.47)		99/108	1.07 (0.77-1.49)		1.06 (0.78-1.46)		1273/1821		132/173	1.03 (0.78-1.36)		1.03 (0.79-1.35)		55/65	0.95 (0.63-1.43)		0.96 (0.66-1.40)		77/108	1.09 (0.77-1.56)		1.09 (0.78-1.51)		480/1821		44/173	1.14 (0.77-1.67)		1.13 (0.79-1.63)		23/65	1.34 (0.79-2.25)		1.29 (0.81-2.04)		21/108	0.97 (0.58-1.64)
8511: ELEMENTARY AND SECONDARY EDUCATION	1760/1821		177/173	1.06 (0.81-1.37)		1.05 (0.82-1.36)		78/65	1.04 (0.71-1.51)		1.04 (0.73-1.47)		99/108	1.07 (0.77-1.49)		1.06 (0.78-1.46)		1273/1821		132/173	1.03 (0.78-1.36)		1.03 (0.79-1.35)		55/65	0.95 (0.63-1.43)		0.96 (0.66-1.40)		77/108	1.09 (0.77-1.56)		1.09 (0.78-1.51)		480/1821		44/173	1.14 (0.77-1.67)		1.13 (0.79-1.63)		23/65	1.34 (0.79-2.25)		1.29 (0.81-2.04)		21/108	0.97 (0.58-1.64)
852: POST-SECONDARY NON-UNIVERSITY EDUCATION	1876/1942		61/52	1.12 (0.74-1.70)		1.11 (0.76-1.62)		24/28	0.81 (0.44-1.49)		0.87 (0.52-1.45)		37/24	1.47 (0.84-2.57)		1.34 (0.82-2.18)		1358/1942		47/52	1.14 (0.74-1.78)		1.12 (0.75-1.68)		17/28	0.75 (0.39-1.45)		0.83 (0.48-1.43)		30/24	1.60 (0.89-2.87)		1.42 (0.86-2.35)		510/1942		14/52	1.10 (0.58-2.07)		1.11 (0.65-1.88)		7/28	1.06 (0.44-2.55)		1.10 (0.57-2.11)		7/24	1.14 (0.47-2.75)
8521: POST-SECONDARY NON-UNIVERSITY EDUCATION	1876/1942		61/52	1.12 (0.74-1.70)		1.11 (0.76-1.62)		24/28	0.81 (0.44-1.49)		0.87 (0.52-1.45)		37/24	1.47 (0.84-2.57)		1.34 (0.82-2.18)		1358/1942		47/52	1.14 (0.74-1.78)		1.12 (0.75-1.68)		17/28	0.75 (0.39-1.45)		0.83 (0.48-1.43)		30/24	1.60 (0.89-2.87)		1.42 (0.86-2.35)		510/1942		14/52	1.10 (0.58-2.07)		1.11 (0.65-1.88)		7/28	1.06 (0.44-2.55)		1.10 (0.57-2.11)		7/24	1.14 (0.47-2.75)
853: UNIVERSITY EDUCATION	1826/1904		111/90	1.19 (0.86-1.65)		1.17 (0.86-1.60)		46/38	1.04 (0.64-1.67)		1.04 (0.67-1.59)		65/52	1.32 (0.87-2.02)		1.27 (0.86-1.87)		1309/1904		96/90	1.38 (0.98-1.94)		1.34 (0.97-1.84)		41/38	1.25 (0.76-2.04)		1.20 (0.77-1.86)		55/52	1.49 (0.96-2.31)		1.40 (0.94-2.09)		510/1904		14/90	0.63 (0.34-1.16)		0.74 (0.44-1.24)		5/38	0.47 (0.18-1.24)		0.73 (0.37-1.45)		9/52	0.77 (0.36-1.64)
8531: UNIVERSITY EDUCATION	1826/1904		111/90	1.19 (0.86-1.65)		1.17 (0.86-1.60)		46/38	1.04 (0.64-1.67)		1.04 (0.67-1.59)		65/52	1.32 (0.87-2.02)		1.27 (0.86-1.87)		1309/1904		96/90	1.38 (0.98-1.94)		1.34 (0.97-1.84)		41/38	1.25 (0.76-2.04)		1.20 (0.77-1.86)		55/52	1.49 (0.96-2.31)		1.40 (0.94-2.09)		510/1904		14/90	0.63 (0.34-1.16)		0.74 (0.44-1.24)		5/38	0.47 (0.18-1.24)		0.73 (0.37-1.45)		9/52	0.77 (0.36-1.64)
855: MUSEUMS AND ARCHIVES	1922/1990		15/4	2.52 (0.79-8.09)		1.49 (0.70-3.16)		14/3	3.44 (0.92-12.80)		1.58 (0.72-3.47)		1/1	0.28 (0.01-5.57)				1395/1990		10/4	2.26 (0.67-7.65)		1.39 (0.65-2.98)		9/3	3.00 (0.76-11.81)		1.47 (0.66-3.27)		1/1	0.36 (0.02-6.74)				519/1990		5/4	3.41 (0.85-13.67)		1.62 (0.73-3.62)		5/3	4.92 (1.08-22.35)*		1.76 (0.77-4.01)		0/1
8551: MUSEUMS AND ARCHIVES	1922/1990		15/4	2.52 (0.79-8.09)		1.49 (0.70-3.16)		14/3	3.44 (0.92-12.80)		1.58 (0.72-3.47)		1/1	0.28 (0.01-5.57)				1395/1990		10/4	2.26 (0.67-7.65)		1.39 (0.65-2.98)		9/3	3.00 (0.76-11.81)		1.47 (0.66-3.27)		1/1	0.36 (0.02-6.74)				519/1990		5/4	3.41 (0.85-13.67)		1.62 (0.73-3.62)		5/3	4.92 (1.08-22.35)*		1.76 (0.77-4.01)		0/1
859: OTHER EDUCATIONAL SERVICES	1916/1972		21/22	0.81 (0.42-1.55)		0.87 (0.51-1.50)		14/13	0.83 (0.37-1.87)		0.91 (0.48-1.69)		7/9	0.77 (0.26-2.26)		0.90 (0.44-1.86)		1392/1972		13/22	0.66 (0.31-1.37)		0.77 (0.43-1.39)		9/13	0.69 (0.28-1.72)		0.83 (0.43-1.62)		4/9	0.59 (0.17-2.08)		0.83 (0.38-1.80)		516/1972		8/22	1.28 (0.55-3.00)		1.21 (0.64-2.30)		5/13	1.26 (0.43-3.68)		1.19 (0.58-2.46)		3/9	1.32 (0.33-5.24)
8599: OTHER EDUCATIONAL SERVICES	1916/1972		21/22	0.81 (0.42-1.55)		0.87 (0.51-1.50)		14/13	0.83 (0.37-1.87)		0.91 (0.48-1.69)		7/9	0.77 (0.26-2.26)		0.90 (0.44-1.86)		1392/1972		13/22	0.66 (0.31-1.37)		0.77 (0.43-1.39)		9/13	0.69 (0.28-1.72)		0.83 (0.43-1.62)		4/9	0.59 (0.17-2.08)		0.83 (0.38-1.80)		516/1972		8/22	1.28 (0.55-3.00)		1.21 (0.64-2.30)		5/13	1.26 (0.43-3.68)		1.19 (0.58-2.46)		3/9	1.32 (0.33-5.24)
86: HEALTH AND SOCIAL SERVICE INDUSTRIES	1749/1822		188/172	1.04 (0.81-1.33)		1.04 (0.82-1.32)		80/71	1.12 (0.77-1.63)		1.11 (0.78-1.57)		108/101	0.98 (0.72-1.34)		0.99 (0.73-1.33)		1257/1822		148/172	1.11 (0.85-1.43)		1.10 (0.86-1.41)		63/71	1.24 (0.83-1.83)		1.20 (0.83-1.73)		85/101	1.02 (0.74-1.43)		1.02 (0.75-1.40)		485/1822		39/172	0.85 (0.58-1.24)		0.88 (0.61-1.26)		16/71	0.80 (0.44-1.45)		0.88 (0.53-1.47)		23/101	0.88 (0.54-1.44)
861: HOSPITALS	1825/1887		112/107	0.92 (0.68-1.24)		0.93 (0.69-1.24)		44/44	0.78 (0.49-1.26)		0.83 (0.54-1.27)		68/63	1.02 (0.69-1.49)		1.02 (0.71-1.46)		1317/1887		88/107	0.98 (0.71-1.34)		0.98 (0.72-1.33)		35/44	0.86 (0.52-1.42)		0.89 (0.57-1.39)		53/63	1.06 (0.70-1.59)		1.05 (0.72-1.54)		500/1887		24/107	0.77 (0.48-1.25)		0.83 (0.54-1.28)		9/44	0.59 (0.27-1.29)		0.76 (0.41-1.41)		15/63	0.92 (0.51-1.67)
8611: GENERAL HOSPITALS	1843/1902		94/92	0.92 (0.66-1.27)		0.93 (0.68-1.27)		38/38	0.80 (0.48-1.33)		0.84 (0.54-1.32)		56/54	1.01 (0.66-1.53)		1.01 (0.69-1.48)		1331/1902		74/92	0.98 (0.69-1.39)		0.98 (0.71-1.36)		31/38	0.90 (0.53-1.54)		0.93 (0.58-1.49)		43/54	1.03 (0.66-1.61)		1.03 (0.69-1.55)		504/1902		20/92	0.76 (0.45-1.29)		0.83 (0.52-1.32)		7/38	0.52 (0.21-1.27)		0.74 (0.38-1.44)		13/54	0.96 (0.50-1.82)
8614: MENTAL (PSYCHIATRIC) HOSPITALS	1925/1982		12/12	0.68 (0.29-1.57)		0.81 (0.43-1.53)		6/7	0.51 (0.16-1.58)		0.76 (0.36-1.60)		6/5	0.97 (0.26-3.52)		1.00 (0.46-2.19)		1394/1982		11/12	0.83 (0.35-1.97)		0.90 (0.47-1.73)		5/7	0.57 (0.17-1.87)		0.81 (0.38-1.72)		6/5	1.30 (0.35-4.79)		1.12 (0.51-2.45)		523/1982		1/12	0.23 (0.03-1.83)		0.84 (0.35-2.04)		1/7	0.36 (0.04-2.96)		0.93 (0.38-2.27)		0/5
862: OTHER INSTITUTIONAL HEALTH AND SOCIAL SERVICES	1909/1960		28/34	0.72 (0.41-1.26)		0.79 (0.48-1.28)		20/23	0.74 (0.38-1.46)		0.83 (0.47-1.44)		8/11	0.67 (0.25-1.81)		0.83 (0.41-1.67)		1382/1960		23/34	0.82 (0.45-1.47)		0.86 (0.52-1.43)		17/23	0.88 (0.44-1.78)		0.93 (0.52-1.64)		6/11	0.67 (0.23-1.98)		0.85 (0.41-1.75)		519/1960		5/34	0.49 (0.18-1.30)		0.74 (0.37-1.48)		3/23	0.42 (0.12-1.46)		0.78 (0.36-1.69)		2/11	0.66 (0.14-3.17)
8621: HOMES FOR PERSONAL AND NURSING CARE	1920/1977		17/17	0.78 (0.38-1.62)		0.86 (0.48-1.54)		13/11	0.90 (0.38-2.15)		0.95 (0.50-1.83)		4/6	0.56 (0.15-2.11)		0.83 (0.38-1.82)		1393/1977		12/17	0.79 (0.36-1.75)		0.87 (0.47-1.62)		10/11	1.01 (0.40-2.54)		1.02 (0.52-1.99)		2/6	0.38 (0.07-2.04)		0.80 (0.34-1.85)		519/1977		5/17	0.78 (0.28-2.21)		0.94 (0.46-1.93)		3/11	0.70 (0.19-2.63)		0.96 (0.44-2.11)		2/6	0.97 (0.18-5.08)
8629: OTHER INSTITUTIONAL HEALTH AND SOCIAL SERVICES N.E.C.	1932/1987		5/7	0.69 (0.19-2.54)		0.89 (0.41-1.95)		4/6	0.54 (0.14-2.19)		0.83 (0.37-1.85)		1/1	10.78 (0.02-5489.48)				1400/1987		5/7	0.90 (0.24-3.35)		0.97 (0.44-2.13)		4/6	0.72 (0.18-2.90)		0.91 (0.41-2.03)		1/1	12.27 (0.03-4579.18)				524/1987		0/7					0/6					0/1
863: NON-INSTITUTIONAL HEALTH SERVICES	1922/1981		15/13	1.42 (0.60-3.34)		1.23 (0.65-2.35)		12/9	1.45 (0.55-3.80)		1.22 (0.61-2.43)		3/4	1.31 (0.20-8.50)		1.08 (0.45-2.58)		1394/1981		11/13	1.41 (0.57-3.52)		1.21 (0.62-2.36)		8/9	1.30 (0.46-3.69)		1.14 (0.56-2.34)		3/4	1.82 (0.28-11.88)		1.16 (0.49-2.76)		520/1981		4/13	1.41 (0.41-4.79)		1.23 (0.57-2.64)		4/9	1.84 (0.51-6.59)		1.36 (0.63-2.97)		0/4
8635: PUBLIC HEALTH CLINICS-COMMUNITY HEALTH CENTRES	1931/1990		6/4	1.66 (0.40-6.96)		1.20 (0.53-2.69)		4/1	3.06 (0.33-28.17)		1.23 (0.50-3.01)		2/3	0.87 (0.11-7.10)		1.00 (0.41-2.42)		1399/1990		6/4	2.27 (0.54-9.62)		1.31 (0.58-2.94)		4/1	4.15 (0.45-38.57)		1.28 (0.52-3.15)		2/3	1.21 (0.14-10.07)		1.05 (0.43-2.57)		524/1990		0/4					0/1					0/3
864: NON-INSTITUTIONAL SOCIAL SERVICES	1909/1975		28/19	1.26 (0.64-2.45)		1.18 (0.68-2.05)		18/11	2.16 (0.86-5.42)		1.53 (0.78-2.98)		10/8	0.61 (0.23-1.63)		0.79 (0.39-1.59)		1385/1975		20/19	1.14 (0.56-2.31)		1.09 (0.61-1.94)		12/11	1.85 (0.70-4.92)		1.38 (0.69-2.75)		8/8	0.61 (0.21-1.72)		0.80 (0.39-1.63)		516/1975		8/19	1.74 (0.71-4.27)		1.42 (0.73-2.76)		6/11	3.38 (1.08-10.56)*		1.81 (0.86-3.81)		2/8	0.61 (0.12-3.03)
8642: CHILD WELFARE SERVICES	1928/1988		9/6	1.11 (0.35-3.53)		1.06 (0.50-2.24)		5/1	22.27 (0.75-658.00)		1.30 (0.51-3.34)		4/5	0.43 (0.11-1.73)		0.77 (0.35-1.71)		1401/1988		4/6	0.62 (0.16-2.44)		0.86 (0.39-1.91)		2/1	10.80 (0.28-413.65)				2/5	0.28 (0.05-1.53)		0.74 (0.32-1.73)		519/1988		5/6	2.91 (0.79-10.73)		1.58 (0.72-3.47)		3/1	62.25 (1.77-2183.33)*				2/5	0.99 (0.18-5.64)
8649: OTHER NON-INSTITUTIONAL SOCIAL SERVICES	1930/1985		7/9	0.54 (0.19-1.54)		0.76 (0.37-1.56)		3/7	0.36 (0.09-1.49)		0.73 (0.33-1.64)		4/2	0.98 (0.17-5.69)		1.01 (0.43-2.39)		1399/1985		6/9	0.59 (0.20-1.79)		0.80 (0.38-1.67)		2/7	0.32 (0.06-1.64)		0.75 (0.32-1.74)		4/2	1.23 (0.21-7.26)		1.07 (0.45-2.52)		523/1985		1/9	0.36 (0.04-2.94)		0.91 (0.38-2.23)		1/7	0.52 (0.06-4.39)		1.00 (0.41-2.43)		0/2
865: OFFICES OF PHYSICIANS, SURGEONS AND DENTISTS, PRIVATE PRACTICE	1923/1985		14/9	1.62 (0.64-4.10)		1.30 (0.66-2.56)		4/3	0.89 (0.19-4.28)		0.99 (0.43-2.26)		10/6	2.16 (0.68-6.84)		1.40 (0.67-2.96)		1395/1985		10/9	1.47 (0.54-4.02)		1.22 (0.60-2.45)		3/3	0.88 (0.16-4.76)		0.99 (0.42-2.30)		7/6	1.90 (0.55-6.56)		1.30 (0.60-2.80)		520/1985		4/9	2.10 (0.61-7.24)		1.43 (0.66-3.08)		1/3	0.93 (0.09-9.28)				3/6	3.07 (0.70-13.42)
8651: OFFICES OF PHYSICIANS, GENERAL PRACTICE	1931/1989		6/5	1.54 (0.38-6.16)		1.18 (0.53-2.62)		3/1	1.58 (0.15-16.31)				3/4	1.52 (0.27-8.55)		1.13 (0.48-2.65)		1400/1989		5/5	1.75 (0.41-7.51)		1.20 (0.53-2.71)		3/1	2.23 (0.21-23.66)				2/4	1.33 (0.19-9.35)		1.08 (0.45-2.59)		523/1989		1/5	1.06 (0.11-10.02)		1.11 (0.45-2.73)		0/1					1/4	2.06 (0.20-20.95)
8653: OFFICES OF DENTISTS, GENERAL PRACTICE	1931/1990		6/4	1.17 (0.31-4.44)		1.08 (0.49-2.37)		0/2					6/2	2.25 (0.43-11.86)		1.26 (0.54-2.92)		1401/1990		4/4	0.96 (0.22-4.17)		1.00 (0.44-2.25)		0/2					4/2	1.79 (0.30-10.60)		1.17 (0.49-2.75)		522/1990		2/4	1.94 (0.34-11.08)		1.28 (0.54-3.01)		0/2					2/2	4.09 (0.55-30.15)
866: OFFICES OF OTHER HEALTH PRACTITIONERS	1934/1985		3/9	0.34 (0.08-1.45)		0.73 (0.32-1.64)		1/3	0.25 (0.02-2.47)				2/6	0.44 (0.06-2.91)		0.86 (0.36-2.05)		1402/1985		3/9	0.45 (0.10-1.95)		0.79 (0.35-1.78)		1/3	0.34 (0.03-3.41)				2/6	0.56 (0.08-3.88)		0.91 (0.38-2.17)		524/1985		0/9					0/3					0/6
867: OFFICES OF SOCIAL SERVICES PRACTITIONERS	1930/1990		7/4	1.19 (0.33-4.27)		1.09 (0.50-2.36)		4/3	0.92 (0.20-4.30)		0.99 (0.43-2.27)		3/1	2.03 (0.19-21.25)				1398/1990		7/4	1.54 (0.42-5.60)		1.18 (0.54-2.58)		4/3	1.18 (0.25-5.64)		1.07 (0.46-2.45)		3/1	2.63 (0.24-28.12)				524/1990		0/4					0/3					0/1
868: MEDICAL AND OTHER HEALTH LABORATORIES	1929/1991		8/3	1.89 (0.49-7.35)		1.27 (0.57-2.81)		5/2	1.80 (0.33-9.77)		1.18 (0.50-2.76)		3/1	2.08 (0.21-20.10)				1397/1991		8/3	2.42 (0.62-9.41)		1.36 (0.62-3.02)		5/2	2.31 (0.42-12.56)		1.25 (0.54-2.93)		3/1	2.63 (0.27-25.48)				524/1991		0/3					0/2					0/1
869: HEALTH AND SOCIAL SERVICE ASSOCIATIONS AND AGENCIES	1931/1985		6/9	0.76 (0.24-2.40)		0.90 (0.43-1.91)		3/7	0.62 (0.14-2.82)		0.88 (0.39-2.01)		3/2	1.00 (0.16-6.33)		1.02 (0.43-2.43)		1401/1985		4/9	0.66 (0.18-2.42)		0.87 (0.40-1.90)		1/7	0.29 (0.03-2.62)		0.83 (0.34-2.04)		3/2	1.28 (0.20-8.19)		1.08 (0.45-2.56)		523/1985		1/9	0.59 (0.07-4.96)		1.00 (0.41-2.44)		1/7	0.93 (0.10-8.54)		1.11 (0.45-2.71)		0/2
91: ACCOMMODATION SERVICE INDUSTRIES	1875/1916		62/78	0.70 (0.48-1.02)		0.74 (0.52-1.05)		43/55	0.66 (0.42-1.02)		0.71 (0.47-1.06)		19/23	0.84 (0.41-1.70)		0.90 (0.50-1.59)		1363/1916		42/78	0.66 (0.44-1.01)		0.71 (0.48-1.04)		29/55	0.62 (0.38-1.02)		0.69 (0.44-1.07)		13/23	0.79 (0.36-1.74)		0.88 (0.47-1.62)		504/1916		20/78	0.81 (0.48-1.38)		0.87 (0.55-1.39)		14/55	0.76 (0.41-1.42)		0.86 (0.51-1.45)		6/23	0.96 (0.36-2.53)
911: HOTELS, MOTELS AND TOURIST COURTS	1880/1919		57/75	0.67 (0.46-1.00)		0.71 (0.50-1.03)		39/53	0.63 (0.40-1.00)		0.69 (0.46-1.04)		18/22	0.79 (0.38-1.65)		0.87 (0.48-1.56)		1366/1919		39/75	0.65 (0.42-1.00)		0.70 (0.47-1.04)		26/53	0.60 (0.36-1.00)		0.67 (0.43-1.06)		13/22	0.80 (0.36-1.77)		0.88 (0.47-1.63)		506/1919		18/75	0.75 (0.43-1.30)		0.83 (0.51-1.34)		13/53	0.74 (0.39-1.40)		0.84 (0.49-1.44)		5/22	0.80 (0.28-2.27)
9111: HOTELS AND MOTOR HOTELS	1880/1919		57/75	0.67 (0.46-1.00)		0.71 (0.50-1.03)		39/53	0.63 (0.40-1.00)		0.69 (0.46-1.04)		18/22	0.79 (0.38-1.65)		0.87 (0.48-1.56)		1366/1919		39/75	0.65 (0.42-1.00)		0.70 (0.47-1.04)		26/53	0.60 (0.36-1.00)		0.67 (0.43-1.06)		13/22	0.80 (0.36-1.77)		0.88 (0.47-1.63)		506/1919		18/75	0.75 (0.43-1.30)		0.83 (0.51-1.34)		13/53	0.74 (0.39-1.40)		0.84 (0.49-1.44)		5/22	0.80 (0.28-2.27)
92: FOOD AND BEVERAGE SERVICE INDUSTRIES	1786/1796		151/198	0.74 (0.58-0.95)*		0.76 (0.59-0.97)*		91/115	0.73 (0.53-1.00)		0.75 (0.56-1.02)		60/83	0.76 (0.52-1.12)		0.79 (0.55-1.13)		1300/1796		105/198	0.73 (0.55-0.96)*		0.75 (0.57-0.98)*		67/115	0.75 (0.53-1.06)		0.78 (0.56-1.08)		38/83	0.70 (0.45-1.07)		0.74 (0.50-1.10)		478/1796		46/198	0.78 (0.54-1.12)		0.81 (0.58-1.14)		24/115	0.69 (0.43-1.12)		0.76 (0.50-1.17)		22/83	0.90 (0.54-1.52)
921: FOOD SERVICES	1818/1832		119/162	0.73 (0.56-0.97)*		0.75 (0.58-0.98)*		75/99	0.72 (0.51-1.01)		0.74 (0.54-1.03)		44/63	0.76 (0.49-1.19)		0.80 (0.54-1.20)		1325/1832		80/162	0.70 (0.51-0.95)*		0.72 (0.54-0.97)*		52/99	0.69 (0.47-1.02)		0.73 (0.51-1.04)		28/63	0.70 (0.43-1.15)		0.76 (0.49-1.18)		485/1832		39/162	0.83 (0.56-1.23)		0.86 (0.60-1.24)		23/99	0.78 (0.48-1.28)		0.85 (0.54-1.32)		16/63	0.91 (0.50-1.65)
9211: RESTAURANTS, LICENSED	1868/1902		69/92	0.77 (0.54-1.09)		0.79 (0.57-1.11)		40/53	0.75 (0.47-1.19)		0.79 (0.52-1.21)		29/39	0.79 (0.46-1.35)		0.84 (0.53-1.34)		1362/1902		43/92	0.68 (0.45-1.01)		0.72 (0.49-1.04)		25/53	0.65 (0.38-1.11)		0.72 (0.45-1.15)		18/39	0.71 (0.39-1.30)		0.78 (0.47-1.31)		498/1902		26/92	0.99 (0.61-1.59)		1.01 (0.66-1.55)		15/53	0.99 (0.53-1.86)		1.04 (0.61-1.75)		11/39	0.98 (0.48-2.00)
9212: RESTAURANTS, UNLICENSED (INCLUDING DRIVE-INS)	1906/1931		31/63	0.50 (0.31-0.81)*		0.58 (0.37-0.89)*		24/41	0.57 (0.33-1.01)		0.66 (0.41-1.09)		7/22	0.34 (0.13-0.89)*		0.58 (0.30-1.16)		1382/1931		23/63	0.53 (0.31-0.90)*		0.61 (0.38-0.98)*		18/41	0.61 (0.33-1.13)		0.71 (0.42-1.19)		5/22	0.36 (0.12-1.04)		0.63 (0.31-1.31)		516/1931		8/63	0.44 (0.20-0.96)*		0.63 (0.34-1.16)		6/41	0.50 (0.21-1.24)		0.73 (0.38-1.42)		2/22	0.31 (0.07-1.42)
9213: TAKE-OUT FOOD SERVICES	1930/1986		7/8	0.98 (0.30-3.13)		1.01 (0.47-2.13)		4/7	0.68 (0.16-2.84)		0.90 (0.40-2.02)		3/1	2.18 (0.22-21.66)				1400/1986		5/8	0.98 (0.28-3.44)		1.00 (0.46-2.17)		3/7	0.70 (0.15-3.23)		0.92 (0.40-2.09)		2/1	2.17 (0.19-24.94)				522/1986		2/8	0.98 (0.19-5.20)		1.08 (0.47-2.52)		1/7	0.66 (0.07-6.14)		1.05 (0.43-2.57)		1/1	2.17 (0.13-35.55)
9214: CATERERS	1927/1988		10/6	1.65 (0.49-5.49)		1.24 (0.58-2.65)		7/5	1.69 (0.41-6.92)		1.21 (0.54-2.70)		3/1	1.54 (0.16-15.21)				1397/1988		8/6	1.86 (0.53-6.51)		1.28 (0.59-2.76)		6/5	2.08 (0.48-8.89)		1.28 (0.57-2.88)		2/1	1.43 (0.13-16.16)				522/1988		2/6	1.19 (0.21-6.69)		1.14 (0.48-2.67)		1/5	0.86 (0.09-8.48)		1.09 (0.44-2.70)		1/1	1.95 (0.12-32.55)
922: TAVERNS, BARS AND NIGHT CLUBS	1892/1949		45/45	0.89 (0.56-1.43)		0.92 (0.60-1.40)		29/22	1.12 (0.60-2.08)		1.09 (0.65-1.84)		16/23	0.65 (0.32-1.34)		0.76 (0.43-1.36)		1371/1949		34/45	0.95 (0.58-1.57)		0.96 (0.62-1.51)		24/22	1.28 (0.67-2.44)		1.20 (0.70-2.05)		10/23	0.60 (0.26-1.35)		0.74 (0.40-1.39)		513/1949		11/45	0.77 (0.38-1.55)		0.87 (0.49-1.55)		5/22	0.74 (0.27-2.03)		0.93 (0.46-1.87)		6/23	0.78 (0.29-2.05)
9221: TAVERNS, BARS AND NIGHT CLUBS	1892/1949		45/45	0.89 (0.56-1.43)		0.92 (0.60-1.40)		29/22	1.12 (0.60-2.08)		1.09 (0.65-1.84)		16/23	0.65 (0.32-1.34)		0.76 (0.43-1.36)		1371/1949		34/45	0.95 (0.58-1.57)		0.96 (0.62-1.51)		24/22	1.28 (0.67-2.44)		1.20 (0.70-2.05)		10/23	0.60 (0.26-1.35)		0.74 (0.40-1.39)		513/1949		11/45	0.77 (0.38-1.55)		0.87 (0.49-1.55)		5/22	0.74 (0.27-2.03)		0.93 (0.46-1.87)		6/23	0.78 (0.29-2.05)
96: AMUSEMENT AND RECREATIONAL SERVICE INDUSTRIES	1844/1901		93/93	1.12 (0.80-1.57)		1.11 (0.80-1.53)		53/46	1.23 (0.78-1.95)		1.19 (0.79-1.81)		40/47	1.00 (0.61-1.63)		1.01 (0.65-1.56)		1340/1901		65/93	1.08 (0.74-1.55)		1.07 (0.76-1.51)		40/46	1.25 (0.77-2.04)		1.20 (0.78-1.86)		25/47	0.88 (0.51-1.52)		0.91 (0.56-1.47)		496/1901		28/93	1.25 (0.78-1.99)		1.22 (0.80-1.86)		13/46	1.17 (0.60-2.27)		1.16 (0.67-2.01)		15/47	1.31 (0.69-2.48)
961: MOTION PICTURE, AUDIO AND VIDEO PRODUCTION AND DISTRIBUTION	1922/1985		15/9	1.82 (0.72-4.58)		1.39 (0.71-2.73)		5/3	1.46 (0.33-6.39)		1.14 (0.50-2.59)		10/6	2.08 (0.64-6.81)		1.37 (0.64-2.91)		1396/1985		9/9	1.48 (0.54-4.07)		1.21 (0.60-2.46)		4/3	1.58 (0.34-7.39)		1.16 (0.51-2.65)		5/6	1.40 (0.37-5.39)		1.14 (0.52-2.52)		518/1985		6/9	2.81 (0.92-8.56)		1.67 (0.80-3.49)		1/3	1.17 (0.12-11.72)				5/6	3.90 (1.02-14.85)*
9611: MOTION PICTURE AND VIDEO PRODUCTION	1924/1986		13/8	1.75 (0.65-4.72)		1.34 (0.66-2.69)		5/2	2.18 (0.40-11.79)		1.24 (0.53-2.90)		8/6	1.55 (0.45-5.28)		1.20 (0.56-2.59)		1396/1986		9/8	1.63 (0.56-4.72)		1.26 (0.61-2.59)		4/2	2.38 (0.41-13.70)		1.25 (0.53-2.95)		5/6	1.29 (0.34-4.97)		1.11 (0.50-2.45)		520/1986		4/8	2.13 (0.59-7.72)		1.42 (0.65-3.10)		1/2	1.68 (0.15-19.42)				3/6	2.31 (0.51-10.54)
963: THEATRICAL AND OTHER STAGED ENTERTAINMENT SERVICES	1915/1966		22/28	0.86 (0.46-1.61)		0.90 (0.53-1.54)		10/9	1.01 (0.37-2.73)		1.02 (0.50-2.05)		12/19	0.77 (0.34-1.73)		0.87 (0.46-1.62)		1390/1966		15/28	0.83 (0.42-1.66)		0.89 (0.50-1.56)		7/9	0.95 (0.32-2.79)		0.99 (0.48-2.04)		8/19	0.76 (0.31-1.88)		0.87 (0.45-1.70)		517/1966		7/28	0.96 (0.40-2.33)		1.03 (0.53-1.99)		3/9	1.22 (0.30-4.91)		1.17 (0.52-2.61)		4/19	0.82 (0.26-2.60)
9631: ENTERTAINMENT PRODUCTION COMPANIES AND ARTISTS	1916/1968		21/26	0.86 (0.45-1.65)		0.91 (0.53-1.56)		10/8	1.01 (0.37-2.76)		1.02 (0.51-2.05)		11/18	0.77 (0.33-1.80)		0.87 (0.46-1.65)		1391/1968		14/26	0.81 (0.40-1.66)		0.88 (0.49-1.57)		7/8	0.95 (0.32-2.81)		0.99 (0.48-2.05)		7/18	0.73 (0.28-1.89)		0.86 (0.43-1.70)		517/1968		7/26	1.02 (0.42-2.50)		1.07 (0.55-2.07)		3/8	1.23 (0.31-4.95)		1.17 (0.53-2.61)		4/18	0.90 (0.28-2.90)
964: COMMERCIAL SPECTATOR SPORTS	1930/1980		7/14	0.51 (0.19-1.37)		0.73 (0.36-1.46)		4/6	0.66 (0.17-2.58)		0.88 (0.40-1.96)		3/8	0.40 (0.09-1.66)		0.76 (0.34-1.70)		1399/1980		6/14	0.65 (0.23-1.81)		0.82 (0.40-1.66)		3/6	0.72 (0.16-3.13)		0.92 (0.41-2.08)		3/8	0.59 (0.14-2.49)		0.86 (0.38-1.93)		523/1980		1/14	0.24 (0.03-1.87)		0.84 (0.35-2.05)		1/6	0.55 (0.06-4.96)		1.01 (0.41-2.48)		0/8
9641: PROFESSIONAL SPORTS CLUBS	1932/1988		5/6	0.86 (0.24-3.10)		0.96 (0.44-2.10)		3/2	1.27 (0.19-8.39)		1.07 (0.45-2.56)		2/4	0.60 (0.10-3.67)		0.91 (0.38-2.15)		1401/1988		4/6	1.02 (0.26-3.95)		1.01 (0.46-2.25)		2/2	1.24 (0.16-9.57)				2/4	0.90 (0.15-5.58)		1.00 (0.42-2.36)		523/1988		1/6	0.53 (0.06-4.69)		0.99 (0.40-2.42)		1/2	1.40 (0.12-17.16)				0/4
965: SPORTS AND RECREATION CLUBS AND SERVICES	1914/1968		23/26	0.94 (0.49-1.80)		0.97 (0.56-1.66)		19/22	0.96 (0.47-1.95)		0.98 (0.55-1.74)		4/4	0.87 (0.18-4.07)		0.98 (0.43-2.24)		1390/1968		15/26	0.82 (0.40-1.69)		0.88 (0.49-1.58)		12/22	0.80 (0.36-1.78)		0.88 (0.47-1.64)		3/4	0.92 (0.18-4.81)		1.00 (0.43-2.32)		516/1968		8/26	1.24 (0.52-2.93)		1.19 (0.62-2.26)		7/22	1.37 (0.54-3.46)		1.26 (0.64-2.47)		1/4	0.73 (0.07-7.29)
9651: GOLF COURSES	1927/1983		10/11	0.80 (0.32-2.00)		0.90 (0.46-1.76)		9/9	0.90 (0.33-2.44)		0.96 (0.48-1.94)		1/2	0.40 (0.03-4.79)				1399/1983		6/11	0.65 (0.23-1.88)		0.83 (0.40-1.70)		5/9	0.68 (0.21-2.19)		0.87 (0.41-1.83)		1/2	0.56 (0.04-6.98)				520/1983		4/11	1.18 (0.36-3.89)		1.14 (0.54-2.44)		4/9	1.49 (0.43-5.18)		1.27 (0.59-2.73)		0/2
9659: OTHER SPORTS AND RECREATION CLUBS	1929/1982		8/12	0.78 (0.27-2.26)		0.90 (0.44-1.86)		6/10	0.71 (0.22-2.33)		0.88 (0.41-1.88)		2/2	1.14 (0.10-13.13)				1400/1982		5/12	0.64 (0.19-2.10)		0.84 (0.39-1.79)		4/10	0.60 (0.16-2.24)		0.85 (0.38-1.86)		1/2	0.85 (0.05-14.05)				521/1982		3/12	1.17 (0.29-4.77)		1.14 (0.51-2.54)		2/10	1.02 (0.20-5.33)		1.11 (0.48-2.58)		1/2	1.83 (0.11-31.52)
966: GAMBLING OPERATIONS	1930/1987		7/7	1.38 (0.38-5.00)		1.14 (0.52-2.50)		4/3	2.21 (0.36-13.46)		1.22 (0.52-2.89)		3/4	0.81 (0.13-5.06)		0.97 (0.41-2.31)		1400/1987		5/7	1.36 (0.34-5.46)		1.12 (0.50-2.49)		3/3	2.51 (0.37-17.14)		1.23 (0.51-2.95)		2/4	0.69 (0.09-5.20)		0.95 (0.39-2.30)		522/1987		2/7	1.39 (0.25-7.76)		1.18 (0.50-2.77)		1/3	1.60 (0.14-18.57)				1/4	1.19 (0.11-13.14)
9661: GAMBLING OPERATIONS	1930/1987		7/7	1.38 (0.38-5.00)		1.14 (0.52-2.50)		4/3	2.21 (0.36-13.46)		1.22 (0.52-2.89)		3/4	0.81 (0.13-5.06)		0.97 (0.41-2.31)		1400/1987		5/7	1.36 (0.34-5.46)		1.12 (0.50-2.49)		3/3	2.51 (0.37-17.14)		1.23 (0.51-2.95)		2/4	0.69 (0.09-5.20)		0.95 (0.39-2.30)		522/1987		2/7	1.39 (0.25-7.76)		1.18 (0.50-2.77)		1/3	1.60 (0.14-18.57)				1/4	1.19 (0.11-13.14)
969: OTHER AMUSEMENT AND RECREATIONAL SERVICES	1916/1980		21/14	1.99 (0.87-4.58)		1.51 (0.80-2.85)		14/8	2.21 (0.78-6.26)		1.47 (0.72-3.00)		7/6	1.65 (0.42-6.54)		1.20 (0.54-2.67)		1391/1980		14/14	1.83 (0.75-4.46)		1.40 (0.73-2.71)		10/8	2.19 (0.73-6.56)		1.43 (0.69-2.98)		4/6	1.30 (0.28-5.92)		1.10 (0.48-2.50)		517/1980		7/14	2.49 (0.88-7.04)		1.63 (0.80-3.33)		4/8	2.30 (0.60-8.79)		1.46 (0.66-3.22)		3/6	2.78 (0.54-14.29)
9699: OTHER AMUSEMENT AND RECREATIONAL SERVICES N.E.C.	1928/1989		9/5	4.97 (0.76-32.62)		1.44 (0.60-3.43)		8/4	4.23 (0.61-29.42)		1.37 (0.57-3.28)		1/1	19.55 (0.03-11829.29)				1397/1989		8/5	5.96 (0.91-39.01)		1.48 (0.62-3.53)		7/4	5.01 (0.72-34.99)		1.41 (0.59-3.39)		1/1	24.64 (0.05-11525.75)				523/1989		1/5	2.14 (0.15-29.93)		1.21 (0.48-3.04)		1/4	2.06 (0.14-29.64)		1.23 (0.49-3.08)		0/1
97: PERSONAL AND HOUSEHOLD SERVICE INDUSTRIES	1886/1944		51/50	0.96 (0.63-1.48)		0.97 (0.66-1.44)		29/24	1.08 (0.59-1.97)		1.07 (0.64-1.78)		22/26	0.85 (0.46-1.56)		0.90 (0.54-1.50)		1371/1944		34/50	0.90 (0.56-1.46)		0.92 (0.60-1.42)		20/24	1.04 (0.54-2.00)		1.04 (0.60-1.79)		14/26	0.78 (0.39-1.54)		0.85 (0.48-1.49)		507/1944		17/50	1.10 (0.61-1.98)		1.11 (0.67-1.83)		9/24	1.17 (0.52-2.64)		1.16 (0.62-2.17)		8/26	1.05 (0.46-2.39)
971: BARBER AND BEAUTY SHOPS	1923/1976		14/18	0.64 (0.30-1.36)		0.76 (0.42-1.39)		4/6	0.39 (0.10-1.60)		0.75 (0.34-1.67)		10/12	0.79 (0.32-1.94)		0.89 (0.46-1.73)		1396/1976		9/18	0.57 (0.24-1.35)		0.73 (0.38-1.40)		2/6	0.26 (0.05-1.48)		0.74 (0.31-1.73)		7/12	0.78 (0.29-2.11)		0.90 (0.45-1.80)		519/1976		5/18	0.82 (0.29-2.29)		0.96 (0.47-1.96)		2/6	0.73 (0.14-3.94)		1.02 (0.44-2.38)		3/12	0.83 (0.22-3.06)
9711: BARBER SHOPS	1926/1980		11/14	0.69 (0.29-1.65)		0.82 (0.43-1.58)		4/4	0.57 (0.12-2.71)		0.87 (0.38-1.99)		7/10	0.76 (0.27-2.13)		0.89 (0.44-1.81)		1399/1980		6/14	0.54 (0.19-1.50)		0.75 (0.37-1.52)		2/4	0.38 (0.06-2.42)		0.82 (0.35-1.96)		4/10	0.64 (0.19-2.15)		0.85 (0.40-1.82)		519/1980		5/14	1.07 (0.36-3.15)		1.10 (0.53-2.27)		2/4	1.05 (0.17-6.36)		1.12 (0.47-2.65)		3/10	1.05 (0.27-4.07)
972: LAUNDRIES AND CLEANERS	1912/1971		25/23	1.04 (0.56-1.93)		1.03 (0.61-1.75)		19/13	1.48 (0.67-3.25)		1.28 (0.69-2.37)		6/10	0.55 (0.19-1.58)		0.77 (0.37-1.58)		1387/1971		18/23	1.04 (0.53-2.04)		1.03 (0.59-1.80)		13/13	1.40 (0.60-3.26)		1.22 (0.64-2.32)		5/10	0.65 (0.21-2.00)		0.84 (0.40-1.76)		517/1971		7/23	1.02 (0.42-2.49)		1.07 (0.55-2.06)		6/13	1.67 (0.59-4.71)		1.37 (0.67-2.79)		1/10	0.31 (0.04-2.50)
9721: POWER LAUNDRIES AND/OR DRY CLEANERS	1914/1972		23/22	0.97 (0.51-1.84)		0.98 (0.58-1.68)		18/12	1.50 (0.66-3.42)		1.28 (0.68-2.41)		5/10	0.44 (0.14-1.33)		0.71 (0.34-1.48)		1388/1972		17/22	1.00 (0.50-1.98)		1.00 (0.57-1.76)		13/12	1.50 (0.62-3.59)		1.26 (0.66-2.43)		4/10	0.49 (0.15-1.64)		0.76 (0.36-1.64)		518/1972		6/22	0.89 (0.35-2.30)		1.00 (0.50-1.97)		5/12	1.49 (0.49-4.55)		1.28 (0.61-2.68)		1/10	0.30 (0.04-2.43)
979: OTHER PERSONAL AND HOUSEHOLD SERVICES	1931/1988		6/6	1.37 (0.40-4.70)		1.15 (0.53-2.47)		2/3	0.81 (0.11-6.12)		0.98 (0.41-2.37)		4/3	1.84 (0.39-8.75)		1.21 (0.53-2.78)		1401/1988		4/6	1.36 (0.35-5.26)		1.12 (0.51-2.48)		2/3	1.24 (0.16-9.38)		1.06 (0.44-2.57)		2/3	1.35 (0.22-8.42)		1.09 (0.46-2.58)		522/1988		2/6	1.38 (0.25-7.54)		1.18 (0.50-2.76)		0/3					2/3	2.96 (0.45-19.66)
9791: SHOE REPAIR	1932/1989		5/5	1.55 (0.40-6.11)		1.18 (0.53-2.62)		1/3	0.46 (0.04-5.40)				4/2	2.97 (0.50-17.68)		1.31 (0.56-3.10)		1402/1989		3/5	1.40 (0.30-6.53)		1.11 (0.49-2.54)		1/3	0.71 (0.06-8.38)				2/2	2.18 (0.29-16.50)				522/1989		2/5	1.83 (0.31-10.74)		1.26 (0.53-2.97)		0/3					2/2	4.71 (0.57-38.88)
98: MEMBERSHIP ORGANIZATION INDUSTRIES	1874/1919		63/75	0.86 (0.58-1.25)		0.88 (0.61-1.25)		30/42	0.71 (0.42-1.19)		0.77 (0.49-1.22)		33/33	1.06 (0.61-1.86)		1.05 (0.65-1.71)		1356/1919		49/75	0.90 (0.60-1.35)		0.91 (0.63-1.33)		24/42	0.76 (0.44-1.32)		0.82 (0.50-1.32)		25/33	1.09 (0.60-1.97)		1.07 (0.65-1.78)		510/1919		14/75	0.76 (0.42-1.41)		0.85 (0.51-1.43)		6/42	0.57 (0.24-1.39)		0.78 (0.40-1.51)		8/33	1.03 (0.45-2.37)
981: RELIGIOUS ORGANIZATIONS	1908/1960		29/34	1.01 (0.56-1.80)		1.01 (0.62-1.67)		13/18	0.88 (0.39-2.00)		0.94 (0.50-1.76)		16/16	1.15 (0.51-2.59)		1.10 (0.59-2.05)		1381/1960		24/34	1.16 (0.63-2.12)		1.11 (0.66-1.87)		11/18	1.05 (0.45-2.47)		1.04 (0.55-1.98)		13/16	1.27 (0.54-2.97)		1.16 (0.61-2.20)		519/1960		5/34	0.65 (0.24-1.76)		0.86 (0.43-1.72)		2/18	0.48 (0.11-2.21)		0.89 (0.39-2.02)		3/16	0.85 (0.23-3.14)
9811: RELIGIOUS ORGANIZATIONS	1908/1960		29/34	1.01 (0.56-1.80)		1.01 (0.62-1.67)		13/18	0.88 (0.39-2.00)		0.94 (0.50-1.76)		16/16	1.15 (0.51-2.59)		1.10 (0.59-2.05)		1381/1960		24/34	1.16 (0.63-2.12)		1.11 (0.66-1.87)		11/18	1.05 (0.45-2.47)		1.04 (0.55-1.98)		13/16	1.27 (0.54-2.97)		1.16 (0.61-2.20)		519/1960		5/34	0.65 (0.24-1.76)		0.86 (0.43-1.72)		2/18	0.48 (0.11-2.21)		0.89 (0.39-2.02)		3/16	0.85 (0.23-3.14)
982: BUSINESS ASSOCIATIONS	1927/1989		10/5	2.52 (0.68-9.31)		1.42 (0.65-3.11)		7/3	1.90 (0.47-7.66)		1.26 (0.56-2.80)		3/2	10.41 (0.29-374.32)		1.20 (0.47-3.10)		1396/1989		9/5	2.96 (0.78-11.20)		1.48 (0.67-3.26)		7/3	2.52 (0.62-10.34)		1.37 (0.61-3.07)		2/2	8.77 (0.22-346.23)				523/1989		1/5	1.14 (0.12-11.02)		1.12 (0.46-2.77)		0/3					1/2	17.92 (0.33-965.44)
9821: BUSINESS ASSOCIATIONS	1927/1989		10/5	2.52 (0.68-9.31)		1.42 (0.65-3.11)		7/3	1.90 (0.47-7.66)		1.26 (0.56-2.80)		3/2	10.41 (0.29-374.32)		1.20 (0.47-3.10)		1396/1989		9/5	2.96 (0.78-11.20)		1.48 (0.67-3.26)		7/3	2.52 (0.62-10.34)		1.37 (0.61-3.07)		2/2	8.77 (0.22-346.23)				523/1989		1/5	1.14 (0.12-11.02)		1.12 (0.46-2.77)		0/3					1/2	17.92 (0.33-965.44)
984: LABOUR ORGANIZATIONS	1921/1974		16/20	0.67 (0.33-1.36)		0.78 (0.44-1.37)		5/13	0.31 (0.10-0.92)*		0.60 (0.29-1.25)		11/7	1.34 (0.48-3.69)		1.17 (0.58-2.36)		1395/1974		10/20	0.56 (0.25-1.24)		0.71 (0.38-1.32)		3/13	0.25 (0.07-0.92)*		0.61 (0.28-1.34)		7/7	1.13 (0.37-3.43)		1.07 (0.51-2.23)		518/1974		6/20	1.07 (0.41-2.79)		1.09 (0.55-2.17)		2/13	0.52 (0.11-2.44)		0.91 (0.40-2.09)		4/7	2.09 (0.57-7.63)
9841: LABOUR ORGANIZATIONS	1921/1974		16/20	0.67 (0.33-1.36)		0.78 (0.44-1.37)		5/13	0.31 (0.10-0.92)*		0.60 (0.29-1.25)		11/7	1.34 (0.48-3.69)		1.17 (0.58-2.36)		1395/1974		10/20	0.56 (0.25-1.24)		0.71 (0.38-1.32)		3/13	0.25 (0.07-0.92)*		0.61 (0.28-1.34)		7/7	1.13 (0.37-3.43)		1.07 (0.51-2.23)		518/1974		6/20	1.07 (0.41-2.79)		1.09 (0.55-2.17)		2/13	0.52 (0.11-2.44)		0.91 (0.40-2.09)		4/7	2.09 (0.57-7.63)
986: CIVIC AND FRATERNAL ORGANIZATIONS	1928/1972		9/22	0.37 (0.16-0.84)*		0.56 (0.30-1.06)		7/13	0.44 (0.16-1.17)		0.67 (0.33-1.35)		2/9	0.24 (0.05-1.20)		0.69 (0.30-1.60)		1397/1972		8/22	0.43 (0.18-1.03)		0.63 (0.33-1.21)		6/13	0.48 (0.17-1.37)		0.72 (0.35-1.47)		2/9	0.34 (0.07-1.69)		0.76 (0.33-1.75)		523/1972		1/22	0.17 (0.02-1.31)		0.79 (0.32-1.90)		1/13	0.28 (0.04-2.21)		0.88 (0.36-2.14)		0/9
9861: CIVIC AND FRATERNAL ORGANIZATIONS	1928/1972		9/22	0.37 (0.16-0.84)*		0.56 (0.30-1.06)		7/13	0.44 (0.16-1.17)		0.67 (0.33-1.35)		2/9	0.24 (0.05-1.20)		0.69 (0.30-1.60)		1397/1972		8/22	0.43 (0.18-1.03)		0.63 (0.33-1.21)		6/13	0.48 (0.17-1.37)		0.72 (0.35-1.47)		2/9	0.34 (0.07-1.69)		0.76 (0.33-1.75)		523/1972		1/22	0.17 (0.02-1.31)		0.79 (0.32-1.90)		1/13	0.28 (0.04-2.21)		0.88 (0.36-2.14)		0/9
99: OTHER SERVICE INDUSTRIES	1857/1908		80/86	0.80 (0.56-1.14)		0.82 (0.59-1.15)		41/43	0.78 (0.48-1.27)		0.82 (0.54-1.27)		39/43	0.82 (0.49-1.36)		0.86 (0.55-1.35)		1343/1908		62/86	0.89 (0.61-1.30)		0.91 (0.64-1.29)		30/43	0.80 (0.48-1.35)		0.85 (0.54-1.34)		32/43	1.00 (0.58-1.70)		1.00 (0.63-1.60)		506/1908		18/86	0.60 (0.34-1.04)		0.69 (0.43-1.13)		11/43	0.74 (0.37-1.51)		0.86 (0.49-1.53)		7/43	0.43 (0.18-1.06)
992: AUTOMOBILE AND TRUCK RENTAL AND LEASING SERVICES	1931/1989		6/5	0.99 (0.27-3.57)		1.01 (0.46-2.21)		4/4	0.89 (0.19-4.09)		0.98 (0.43-2.24)		2/1	1.28 (0.11-14.29)				1399/1989		6/5	1.39 (0.38-5.05)		1.14 (0.52-2.48)		4/4	1.27 (0.27-5.93)		1.09 (0.48-2.49)		2/1	1.70 (0.15-19.00)				524/1989		0/5					0/4					0/1
9921: AUTOMOBILE AND TRUCK RENTAL AND LEASING SERVICES	1931/1989		6/5	0.99 (0.27-3.57)		1.01 (0.46-2.21)		4/4	0.89 (0.19-4.09)		0.98 (0.43-2.24)		2/1	1.28 (0.11-14.29)				1399/1989		6/5	1.39 (0.38-5.05)		1.14 (0.52-2.48)		4/4	1.27 (0.27-5.93)		1.09 (0.48-2.49)		2/1	1.70 (0.15-19.00)				524/1989		0/5					0/4					0/1
993: PHOTOGRAPHERS	1930/1982		7/12	0.38 (0.13-1.07)		0.64 (0.31-1.31)		2/7	0.21 (0.04-1.05)		0.67 (0.29-1.55)		5/5	0.67 (0.15-2.91)		0.90 (0.40-2.03)		1400/1982		5/12	0.41 (0.14-1.26)		0.69 (0.33-1.43)		1/7	0.14 (0.02-1.17)		0.72 (0.30-1.76)		4/5	0.88 (0.20-3.94)		0.98 (0.43-2.22)		522/1982		2/12	0.27 (0.04-2.16)		0.86 (0.36-2.10)		1/7	0.44 (0.05-3.66)		0.97 (0.40-2.35)		1/5	0.00 (0.00-0.00)*
9931: PHOTOGRAPHERS	1930/1982		7/12	0.38 (0.13-1.07)		0.64 (0.31-1.31)		2/7	0.21 (0.04-1.05)		0.67 (0.29-1.55)		5/5	0.67 (0.15-2.91)		0.90 (0.40-2.03)		1400/1982		5/12	0.41 (0.14-1.26)		0.69 (0.33-1.43)		1/7	0.14 (0.02-1.17)		0.72 (0.30-1.76)		4/5	0.88 (0.20-3.94)		0.98 (0.43-2.22)		522/1982		2/12	0.27 (0.04-2.16)		0.86 (0.36-2.10)		1/7	0.44 (0.05-3.66)		0.97 (0.40-2.35)		1/5	0.00 (0.00-0.00)*
994: OTHER REPAIR SERVICES	1925/1984		12/10	1.05 (0.42-2.63)		1.04 (0.53-2.03)		9/7	1.02 (0.35-2.96)		1.02 (0.50-2.10)		3/3	1.14 (0.19-6.84)		1.05 (0.44-2.48)		1396/1984		9/10	1.08 (0.40-2.87)		1.05 (0.52-2.09)		6/7	0.92 (0.29-2.96)		0.98 (0.46-2.08)		3/3	1.59 (0.26-9.59)		1.13 (0.48-2.68)		521/1984		3/10	1.00 (0.26-3.82)		1.08 (0.49-2.38)		3/7	1.32 (0.32-5.38)		1.20 (0.54-2.68)		0/3
9942: WELDING	1927/1989		10/5	1.58 (0.48-5.15)		1.22 (0.58-2.61)		7/3	1.38 (0.34-5.53)		1.13 (0.51-2.52)		3/2	2.18 (0.24-19.86)		1.16 (0.47-2.85)		1397/1989		8/5	1.71 (0.50-5.83)		1.24 (0.58-2.67)		5/3	1.31 (0.30-5.70)		1.10 (0.49-2.50)		3/2	3.05 (0.33-28.01)		1.22 (0.50-3.00)		522/1989		2/5	1.25 (0.22-6.94)		1.15 (0.49-2.70)		2/3	1.63 (0.26-9.97)		1.24 (0.52-2.93)		0/2
995: SERVICES TO BUILDINGS AND DWELLINGS	1907/1961		30/33	0.76 (0.43-1.33)		0.82 (0.50-1.33)		15/15	0.86 (0.39-1.93)		0.93 (0.50-1.72)		15/18	0.67 (0.31-1.46)		0.79 (0.43-1.45)		1383/1961		22/33	0.84 (0.46-1.55)		0.89 (0.53-1.49)		11/15	0.97 (0.41-2.29)		0.99 (0.52-1.90)		11/18	0.73 (0.32-1.69)		0.84 (0.45-1.60)		516/1961		8/33	0.60 (0.26-1.38)		0.78 (0.41-1.47)		4/15	0.67 (0.21-2.20)		0.92 (0.43-1.96)		4/18	0.54 (0.17-1.69)
9953: JANITORIAL SERVICES	1917/1971		20/23	0.73 (0.36-1.44)		0.81 (0.46-1.43)		7/9	0.62 (0.21-1.82)		0.82 (0.39-1.69)		13/14	0.80 (0.34-1.92)		0.90 (0.47-1.72)		1391/1971		14/23	0.77 (0.36-1.63)		0.85 (0.47-1.55)		5/9	0.68 (0.21-2.22)		0.87 (0.41-1.84)		9/14	0.84 (0.32-2.16)		0.92 (0.47-1.82)		518/1971		6/23	0.64 (0.24-1.72)		0.85 (0.42-1.70)		2/9	0.50 (0.10-2.54)		0.92 (0.40-2.12)		4/14	0.75 (0.22-2.49)
9959: OTHER SERVICES TO BUILDINGS AND DWELLINGS	1932/1988		5/6	0.64 (0.18-2.30)		0.86 (0.40-1.88)		4/4	0.77 (0.17-3.52)		0.94 (0.41-2.15)		1/2	0.40 (0.03-4.89)				1401/1988		4/6	0.78 (0.20-3.04)		0.93 (0.42-2.05)		3/4	0.87 (0.17-4.42)		0.98 (0.42-2.27)		1/2	0.64 (0.05-7.80)				523/1988		1/6	0.37 (0.04-3.24)		0.93 (0.38-2.27)		1/4	0.57 (0.06-5.62)		1.03 (0.42-2.53)		0/2
996: TRAVEL SERVICES	1926/1986		11/8	0.96 (0.36-2.61)		1.00 (0.49-2.00)		4/3	0.70 (0.14-3.50)		0.92 (0.40-2.14)		7/5	1.17 (0.33-4.10)		1.08 (0.50-2.33)		1397/1986		8/8	0.94 (0.32-2.77)		0.98 (0.47-2.03)		3/3	0.64 (0.11-3.62)		0.91 (0.39-2.15)		5/5	1.20 (0.31-4.69)		1.08 (0.49-2.40)		521/1986		3/8	1.01 (0.26-3.97)		1.08 (0.49-2.40)		1/3	0.89 (0.09-8.90)				2/5	1.09 (0.20-6.00)
9961: TICKET AND TRAVEL AGENCIES	1928/1987		9/7	0.89 (0.30-2.66)		0.96 (0.46-2.00)		3/2	0.71 (0.10-5.00)		0.95 (0.40-2.29)		6/5	0.98 (0.26-3.65)		1.01 (0.46-2.22)		1398/1987		7/7	0.94 (0.29-3.06)		0.98 (0.46-2.09)		2/2	0.56 (0.07-4.75)				5/5	1.22 (0.30-4.85)		1.08 (0.49-2.41)		522/1987		2/7	0.75 (0.15-3.80)		1.01 (0.43-2.33)		1/2	1.28 (0.11-15.23)				1/5	0.53 (0.06-4.79)
999: OTHER SERVICES N.E.C.	1924/1979		13/15	0.95 (0.38-2.40)		0.98 (0.50-1.93)		6/8	0.84 (0.23-3.06)		0.95 (0.44-2.08)		7/7	1.07 (0.29-4.01)		1.04 (0.47-2.29)		1395/1979		10/15	1.00 (0.37-2.67)		1.01 (0.50-2.01)		3/8	0.58 (0.12-2.67)		0.87 (0.38-1.98)		7/7	1.50 (0.39-5.72)		1.17 (0.53-2.58)		521/1979		3/15	0.85 (0.22-3.28)		1.02 (0.46-2.25)		3/8	1.52 (0.34-6.94)		1.24 (0.55-2.84)		0/7
9991: PARKING LOTS AND PARKING GARAGES	1931/1990		6/4	1.48 (0.29-7.67)		1.13 (0.49-2.63)		5/3	2.27 (0.27-19.16)		1.18 (0.48-2.87)		1/1	0.52 (0.02-11.22)				1401/1990		4/4	1.35 (0.24-7.74)		1.09 (0.46-2.55)		3/3	1.85 (0.19-17.65)		1.12 (0.46-2.77)		1/1	0.76 (0.03-17.38)				522/1990		2/4	1.90 (0.26-13.82)		1.24 (0.52-3.00)		2/3	3.65 (0.33-40.02)		1.35 (0.54-3.35)		0/1
9999: OTHER SERVICES N.E.C.	1930/1983		7/11	0.74 (0.23-2.36)		0.90 (0.42-1.89)		1/5	0.25 (0.02-2.43)		0.82 (0.33-2.03)		6/6	1.25 (0.29-5.49)		1.09 (0.48-2.47)		1399/1983		6/11	0.88 (0.26-2.94)		0.96 (0.45-2.05)		0/5					6/6	1.74 (0.39-7.78)		1.20 (0.53-2.73)		523/1983		1/11	0.42 (0.05-3.54)		0.94 (0.39-2.30)		1/5	0.78 (0.08-7.68)		1.08 (0.44-2.65)		0/6
1. Only categories with at least 10 subjects ever employed (and at least 1 case and 1 control) are presented. All models adjusted for age, family history, ancestry, screening in the past 2 years, income, education, physical activity, alcohol and BMI
2. Odds ratio (95% confidence interval)
3. Odds ratio (and 95% confidence interval) after semi-Bayes adjustment, prior variance of 0.25
* P<0.05
[truncated: 1 more columns]
